# Supplementary material for: MEK inhibitors activate Wnt signalling and induce stem cell plasticity in colorectal cancer
Source: Nat Commun. 2019 May 16;10:2197. doi: 10.1038/s41467-019-09898-0 (PMC6522484; doi:10.1038/s41467-019-09898-0)
Supplement: Supplementary file 4 — Supplementary Data 1 [file 41467_2019_9898_MOESM4_ESM.xlsx]

## Sheet: Legend
Supplementary Table 1: Library composition and results of the exploratory compound screen (related to Figure 1).
(A) Results of exploratory compound screen in SW480 7TFP
(B) Results of exploratory compound screen in DLD1 7TFP
(C) Results of exploratory compound screen in HCT116 TCF4

## Sheet: (A) SW480
GeneID	CTG SW480 7TFP replicate 1	CTG SW480 7TFP replicate 2	Luciferase SW480 7TFP replicate 1	Luciferase SW480 7TFP replicate 2
Biofocus Compound 1 (C11H9NO2)	0.996	1.08	0.97	0.973
Biofocus Compound 1B (C21H20O4)	0.993	0.875	0.612	1.02
Biofocus Compound 2 (C18H16O8)	1.09	1.1	1.08	1.01
Biofous Compound 4 (C27H30O14)	1.01	0.946	1.09	1.13
Biofocus Compound 5 (C19H20O4)	1.06	1.04	1.03	0.958
Biofocus Compound 20 (C19H26O6)	1.02	0.977	1.13	0.927
Biofocus Compound 21 (C16H24O9)	1.02	0.949	1.01	1.09
Biofocus Compound 44 (C24H30O4)	0.938	0.888	0.725	0.918
Biofocus Compound 45 (C24H30O3)	1.04	1.11	1.1	0.965
Biofocus Compound 56 (C15H10O5)	0.956	1.06	1.05	0.942
Biofocus Compound 65 (C16H12O6)	0.993	0.977	1.09	0.952
1-(2-TRIFLUOROMETHYLPHENYL)IMIDAZOLE	0.983	1.02	1.01	0.815
1-(3-Indolyl)-2,3-dihydroxypropan-1-one	0.933	0.998	1.06	0.948
1,2alpha-EPOXYDEACETOXYDIHYDROGEDUNIN	0.971	1.05	1.11	0.804
1,2-DIMETHYLHYDRAZINE HYDROCHLORIDE	0.957	0.933	0.996	0.793
1,3,5-TRIMETHOXYBENZENE	1.02	1.01	1.03	1.18
1,3-DIDEACETYL-7-DEACETOXY-7-OXOKHIVORIN	0.96	1.03	1.06	0.984
1,3-DIDEACETYLDEOXYKHIVORIN	0.974	0.99	1.01	0.886
1,3-DIDEACETYLKHIVORIN	0.978	0.976	0.869	0.915
1,3-DIPROPYL-8-CYCLOPENTYLXANTHINE [DPCPX]	1.05	0.998	0.916	1.02
1,4,5,8-TETRAHYDROXY-2,6-DIMETHYLANTHROQUINONE	0.941	1.03	1	1.02
1,4-NAPHTHOQUINONE	0.908	1.07	0.93	0.996
1,6-Phenazinediol	1.01	1.01	1.21	1.04
1,7-DIDEACETOXY-1,7-DIOXO-3-DEACETYLKHIVORIN	0.959	1.06	0.909	1.02
1,7-DIDEACETOXY-1,7-DIOXOKHIVORIN	0.985	0.977	0.981	1.12
10-HYDROXYCAMPTOTHECIN	1.1	0.898	0.776	0.834
10-Hydroxygingkolid (S000385)	1.09	1.02	0.987	1.06
11(S)-Hydroxy-borrelidin	1.04	1.02	1.09	0.923
11a-ACETOXYPROGESTERONE	0.959	0.993	0.988	0.941
11alpha-ACETOXYKHIVORIN	0.95	0.931	0.98	1.13
11-Deoxy-3- demethyl-inermogenin (8)	0.971	0.945	0.902	1.2
11-deoxyisochiisanogenin (10)	0.964	1.05	1.07	0.962
11-deoxyisochiisanoside (3)	1.01	0.831	0.847	1.05
11-OXOURSOLIC ACID ACETATE	1	0.985	1.07	1.11
12(S)-Hydroxy-borrelidin	1.05	1.01	0.995	0.992
12a-HYDROXY-5-DEOXYDEHYDROMUNDUSERONE	1.11	1.06	0.948	0.842
12a-HYDROXY-9-DEMETHYLMUNDUSERONE-8-CARBOXYLIC ACID	1.07	1.09	0.887	1.08
12-HYDROXY-4,4-BISNOR-4,8,11,13-PODOCARPATETRAEN-3-ONE	1.04	1.06	1.05	1.01
12-METHOXY-4,4-BISNOR-5alpha-8,11,13-PODOCARPATRIEN-3-OL	0.957	1.01	0.922	0.952
12-Oxo-isostreptazolin	1.01	0.991	1.09	0.909
13-METHYL-4,4-BISNOR-8,11,13-PODOCARPATRIEN-3-ONE	0.935	0.938	0.959	0.955
14-METHOXY-4,4-BISNOR-4,8,11,13-PODOCARPATETRAEN-3-ONE	1.05	1.02	0.894	1.04
14-METHOXY-4,4-BISNOR-8,11,13-PODOCARPATRIEN-3-ONE	1	1.05	1.16	0.912
15-NORCARYOPHYLLEN-3-ONE	0.947	0.93	0.999	1.01
17-AAG	1	0.944	0.71	0.751
18-AMINOABIETA-8,11,13-TRIENE SULFATE	1.04	1.08	1.12	0.932
19-HYDROXYTOTAROL	1.04	1.16	1.06	1.03
1-Deoxychiisanogenin (9)	0.99	1.05	0.978	0.921
1-HYDROXY-3,6,7-TRIMETHOXY-2,8-DIPRENYLXANTHONE	0.984	1.06	1	0.935
1-Hydroxy-epi-collybolide	1.01	1	1.05	1.1
1-METHYLXANTHINE	0.988	1.09	0.974	1.01
1-MONOPALMITIN	1.07	1.08	1.1	1.02
1-Phenazinecarboxylic acid	1.4	1.24	1.12	0.949
1-PHENYLBIGUANIDE HYDROCHLORIDE	0.972	0.943	0.979	1
1R,9S-HYDRASTINE	0.986	0.997	0.983	1.08
2-(4-Chlorobenzoyl)-3,5-dimethylfuro[3,2-g]quinolin-7-one (VFT-02)	0.943	0.998	0.775	0.904
2,2'-AZO-bis-2-AMINOPROPANE	1.03	1.01	1.02	0.977
2',2'-BISEPIGALLOCATECHIN DIGALLATE	1.04	1.03	1.04	0.973
2,3,4-TRIHYDROXY-4'-ETHOXYBENZOPHENONE	1.04	0.967	1.15	1.05
2,3,4'-TRIHYDROXY-4-METHOXYBENZOPHENONE	0.99	1.1	1.1	1.02
2,3,5,7,3',4'-PENTAHYDROXYFLAVAN	0.974	0.912	0.981	0.978
2,3-DICHLORO-5,8-DIHYDROXYNAPTHOQUINONE	0.911	1.01	0.941	0.98
2',3-DIHYDROXY-4,4',6'-TRIMETHOXYCHALCONE	1.07	1.13	0.839	0.84
2,3-DIHYDROXY-4-METHOXY-4'-ETHOXYBENZOPHENONE	1.03	0.976	1.02	1.05
2,3-DIMERCAPTOSUCCINIC ACID	1.08	0.945	1.01	0.999
2,4-DICHLOROPHENOXYBUTYRIC ACID, METHYL ESTER	1	0.93	0.74	1.06
2',4-DIHYDROXY-3,4',6'-TRIMETHOXYCHALCONE	1.15	1.05	0.868	0.921
2',4'-DIHYDROXY-3,4-DIMETHOXYCHALCONE	1.05	1.11	1.03	0.942
2',4'-DIHYDROXY-4-METHOXYCHALCONE	1.04	1.03	0.833	0.756
2',4'-DIHYDROXYCHALCONE	1.01	0.97	1.06	1.08
2',4-DIHYDROXYCHALCONE	1	1.04	1.14	1.01
2',4'-DIHYDROXYCHALCONE 4'-GLUCOSIDE	0.99	0.965	1.09	1.17
2,4-DINITROPHENOL	0.836	0.975	1.01	1.06
2,5-DIHYDROXY-3,4-DIMETHOXY-4'-ETHOXYBENZOPHENONE	0.995	0.992	0.992	0.904
2',5'-DIHYDROXY-4-METHOXYCHALCONE	0.959	1	1.17	0.932
2,5-DI-t-BUTYL-4-HYDROXYANISOLE	0.972	1.06	1.04	1.03
2,6-DI-t-BUTYL-4-METHYLPHENOL	0.997	1.01	0.976	0.961
2',beta-DIHYDROXYCHALCONE	1.07	1.09	1.09	1.12
2¾,3¾-Dihydrosorbicillin	0.989	0.908	0.886	0.937
21-ACETOXYPREGNENOLONE	1.02	1.06	1.02	0.929
22alpha-hydroxychiisanogenin (11)	1.05	0.917	0.91	0.934
22alpha-hydroxychiisanoside (4)	0.914	0.96	0.971	0.93
24-hydroxychiismoside	0.959	0.92	1.14	0.956
2-Acetyl-3,5,9-trimethylfuro[3,2-g]-chromen-7-one (VFT-04)	1.08	1.09	1.18	1.07
2-Acetyl-3,5-dimethylfuro[3,2-g]quinolin-7-one (VFT-05)	0.892	0.879	1.03	0.928
2-ACETYLPYRROLE	1.03	1.02	0.701	0.895
2-AMINOGUANIDINE HEMISULFATE	1.02	1.08	0.932	1
2-BENZOYL-5-METHOXYBENZOQUINONE	0.995	0.955	0.991	1.08
2-Desoxy-thymidin	1.05	0.956	1.02	1.01
2-ETHOXYCARBONYL-2-ETHOXYOXALOYLOXYDIHYDROCHRYSIN DIMETHYL ETHER	0.92	1.1	0.972	1.07
2-ethyl-1,2,3,4,6,11-hexohydro-2,4,5,7,12-pentahydroxy-6,11-dioxo-1-Naphthacenecarboxylic acid methyl ester	0.971	0.975	0.875	0.949
2-ETHYL-2-THIOPSEUDOUREA HYDROBROMIDE	1	0.999	0.985	0.941
2-HYDROXY-3,4-DIMETHOXYBENZOIC ACID	0.919	0.92	1.04	0.771
2-HYDROXY-5 (6)EPOXY-TETRAHYDROCARYOPHYLLENE	0.97	0.98	0.958	1.05
2-HYDROXY-8-METHOXYLEPIDINE	0.952	1.08	1.17	1.05
2-ISOPRENYL-3-HYDROXY-5-METHYL-a-PYRONE	1.05	1.06	1.08	0.979
2-ISOPROPYL-3-METHOXYCINNAMIC ACID	0.972	1.03	0.91	1.15
2-METHOXY-5 (6)EPOXY-TETRAHYDROCARYOPHYLLENE	1.11	1.05	0.987	1.05
2'-METHOXYFORMONETIN	1.01	1.08	1.06	0.969
2-METHOXYRESORCINOL	1.01	1.01	1.08	1.05
2-METHOXYXANTHONE	1.13	1.06	1.16	1.05
2-METHYL GRAMINE	1.08	1.09	1.03	1.11
2-Methyl-3H-quinazoline-4-on	0.947	1.01	1.12	1.09
2-METHYL-5,7,8-TRIMETHOXYISOFLAVONE	0.976	1.05	0.955	0.954
2-Methylbutyramide	0.994	1.02	1.05	1.04
2-METHYLENE-5-(2,5-DIOXOTETRAHYDROFURAN-3-YL)-6-OXO--10,10-DIMETHYLBICYCLO[7: 2: 0]UNDECANE	0.952	0.964	0.914	0.889
2-THIOURACIL	0.902	1.01	1.04	1
3-(4-Hydroxy-3-methoxyphenyl)-2-propionic acid amide	1.04	0.975	0.924	0.963
3,16-DIDEOXYMEXICANOLIDE-3beta-DIOL	1.03	1.04	0.843	0.95
3,4',5,6,7-PENTAMETHOXYFLAVONE	1.04	1.01	0.856	0.979
3,4-DIDESMETHYL-5-DESHYDROXY-3'-ETHOXYSCLEROIN	1.06	1.09	0.946	0.919
3,4-DIHYDROXYCARANE	0.945	0.961	0.737	0.958
3,4'-DIHYDROXYFLAVONE	0.982	1.03	0.99	0.924
3',4'-DIHYDROXYFLAVONE	0.977	1.04	1	0.768
3,4-DIMETHOXYCINNAMIC ACID	0.985	1.06	0.964	1.01
3,4-DIMETHOXYDALBERGIONE	1.07	1.09	0.891	0.923
3',4'-DIMETHOXYFLAVONE	1.02	1.1	1.01	1.06
3,5-DIHYDROXYFLAVONE	1.04	0.976	0.954	0.983
3,5-DINITROCATECHOL (OR-486)	1.08	0.977	0.82	0.883
3,5-DIPRENYL-4-HYDROXYACETOPHENONE	0.958	0.942	1.09	1.18
3',6-DIHYDROXYFLAVONE	0.979	1.03	1.29	1.09
3,7-DIHYDROXYFLAVONE	1.04	1.03	0.996	0.855
3,7-EPOXYCARYOPHYLLAN-6-OL	1.04	1.08	0.927	1.06
3,7-EPOXYCARYOPHYLLAN-6-ONE	0.903	0.881	0.978	0.8
3,8-dihydroxy-1-methylanthraquinone-2-carboxylic acid	0.941	1.14	1.07	1.02
3-ACETOXYPREGN-16-EN-12,20-DIONE	0.988	1.09	1.1	1.03
3-Acetylaleuritolic acid	0.978	1.04	1.06	0.975
3alpha-ACETOXYDIHYDRODEOXYGEDUNIN	0.974	0.937	1.13	1.09
3alpha-HYDROXY-3-DEOXYANGOLENSIC ACID METHYL ESTER	1.06	0.977	1.01	0.925
3alpha-HYDROXY-4,4-BISNOR-8,11,13-PODOCARPATRIENE	1.02	1.04	1.19	1.1
3-alpha-HYDROXYDEOXYGEDININ	1.01	1.16	0.996	0.889
3-AMINO-1,2,4-TRIAZOLE	0.979	1.02	0.986	0.969
3-AMINOBENZAMIDE	0.966	0.971	0.789	0.916
3-AMINO-beta-PINENE	0.935	0.901	0.9	0.877
3-AMINOPROPANESULPHONIC ACID	0.981	0.966	1.08	1.15
3-Benzyl-2-phenyl-butyrolactone	1.01	0.946	1.16	1.05
3beta-ACETOXY-23-BROMO-ISOALLOSPIROST-9 (11)-ENE-12-ONE	1.07	1	1.08	1.13
3beta-ACETOXYDEOXODIHYDROGEDUNIN	0.878	1.02	1.02	1.06
3beta-ACETOXYDEOXYANGOLENSIC ACID, METHYL ESTER	1.03	0.959	0.894	0.897
3beta-CHLOROANDROSTANONE	1.01	1.11	1.11	1.12
3beta-HYDROXY-23,24-BISNORCHOL-5-ENIC ACID	0.987	1.01	1.07	1.11
3beta-HYDROXYDEOXODIHYDRODEOXYGEDUNIN	1.04	1	1.13	1.11
3beta-HYDROXYISOALLOSPIROST-9(11)-ENE	0.936	1.01	0.998	1.02
3-BROMO-7-NITROINDAZOLE	0.933	0.981	1.06	0.873
3-DEACETYLKHIVORIN	0.933	0.956	0.986	0.97
3-DEOXO-3beta-ACETOXYDEOXYDIHYDROGEDUNIN	0.953	1.01	0.8	0.928
3-DEOXO-3beta-HYDROXYMEXICANOLIDE 16-ENOL ETHER	0.907	0.932	0.967	0.876
3-DEOXY-3beta-HYDROXYANGOLENSIC ACID METHYL ESTER	1.13	0.971	0.927	0.976
3-DESHYDROXYSAPPANOL TRIMETHYL ETHER	0.939	0.987	1.03	0.916
3-HYDROXY-3',4'-DIMETHOXYFLAVONE	1.05	1.05	1.16	1.2
3-HYDROXY-4-(SUCCIN-2-YL)-CARYOLANE delta-LACTONE	0.987	0.937	0.971	1
3-HYDROXYCOUMARIN	1.05	1.02	0.812	1.01
3-HYDROXYFLAVONE	0.982	1.02	1.05	0.903
3-HYDROXYTYRAMINE	0.967	0.993	1	0.934
3-METHOXYCATECHOL	0.94	0.944	0.916	1.04
3-METHYL-1-PHENYL-2-PYRAZOLIN-5-ONE (MCI-186)	1.07	0.985	0.995	1.03
3-METHYLORSELLINIC ACID	1.01	0.981	1.11	0.788
3-METHYLXANTHINE	0.944	0.989	1.13	1.19
3-NOR-3-OXOPANASINSAN-6-OL	0.971	1.04	0.985	1.09
3-O-Succinoyl-Lanost-8-ene-3,17,24,25,26-pentol, Arundifungin	1.03	1.06	1.18	1.08
3-OXOURSAN (28-13)OLIDE	0.969	0.943	0.909	0.933
3-PINANONE OXIME	0.998	1.05	0.798	1.04
4-(3-BUTOXY-4-METHOXYBENZYL)IMIDAZOLIDIN-2-ONE	0.92	0.904	1.17	0.901
4,4'-DIISOTHIOCYANOSTILBENE-2,2'-SUFONIC ACID SODIUM SALT	0.987	1.03	1.01	1.1
4,4'-DIMETHOXYDALBERGIONE	0.994	1.07	1.08	0.929
4,6-DIMETHOXY-5-METHYLISOFLAVONE	0.972	0.943	1.09	1.16
4-ACETOXYPHENOL	1.05	1.03	1.03	1.04
4-AMINOETHYLBENZENESULFONYL FLUORIDE HYDROCHLORIDE	1.02	1	0.911	0.992
4-Chlor-3,5-dimethoxy-benzoic acid	0.992	1.02	0.872	1.14
4'-DEMETHYLEPIPODOPHYLLOTOXIN	1.05	1.08	0.682	0.801
4-Hydroxy-3-methoxy-benzoic acid amide, Vanillic acid amide	1.07	1.05	0.897	0.987
4-HYDROXY-6-METHYLPYRAN-2-ONE	1.02	1.06	1.18	0.888
4'-HYDROXYCHALCONE	0.889	0.908	1.12	0.832
4-Hydroxy-N-methyl-L-BMT-cyclosporin A	0.965	0.999	0.957	0.952
4'-METHOXYCHALCONE	1.02	0.923	1.05	0.838
4-METHOXYDALBERGIONE	1.02	1.05	1.05	0.973
4'-METHOXYFLAVONE	1.03	1.03	1.26	0.999
4-METHYLDAPHNETIN	0.894	0.957	0.939	0.949
4-METHYLESCULETIN	1.02	0.94	1.08	1.09
4-NAPHTHALIMIDOBUTYRIC ACID	0.959	1.03	0.923	0.99
4-NONYLPHENOL	0.951	0.941	1.2	1.13
5-(1,2-Dihydroxypropyl)-2-isopropenyl-2,3-dihydrobenzofuran; K-369a	0.951	0.974	1.01	0.942
5,6-Epoxy-N-methyl-L-BMT-cyclosporin A	0.987	0.946	1.06	1.07
5,6-Epoxy-N-methyl-L-BMT-cyclosporin A (Isomere)	0.936	0.901	0.916	0.943
5,7-DICHLOROKYNURENIC ACID	1.04	0.911	0.948	0.875
5,7-DIHYDROXY-4-METHYLCOUMARIN	0.965	1.04	0.889	1.06
5,7-DIHYDROXYISOFLAVONE	0.955	1.03	1.17	0.915
5,7-DIMETHOXYISOFLAVONE	1.03	1.02	1.14	1.07
5alpha-ANDROSTAN-3,17-DIONE	0.922	0.996	0.956	0.949
5alpha-CHOLESTAN-3beta-OL-6-ONE	1.02	1.01	0.907	0.84
5-AMINOPENTANOIC ACID HYDROCHLORIDE	1.05	1.02	0.964	0.965
5beta-12-METHOXY-4,4-BISNOR-8,11,13-PODOCARPATRIEN-3-ONE	0.988	1.04	1.09	1.01
5-FLUOROINDOLE-2-CARBOXYLIC ACID	1.01	1.13	1.14	1.02
5-Heneicosyl-1,3-benzenediol, 5-Heneicosylresorcinol	0.975	0.966	0.982	0.969
5-HYDROXY-2',4',7,8-TETRAMETHOXYFLAVONE	1.07	0.979	0.944	0.849
5-HYDROXYIMINOISOCARYOPHYLLENE	1.02	0.987	0.934	0.881
5-Methoxysterigmatocystin; 7-Hydroxy-6,10-dimethoxydifuroxanthone; 5-MS	1	1.04	0.968	1.03
5-METHYLFURMETHIDE	1.03	1.01	0.884	0.922
5-Nonadecyl-1,3-benzenediol, 5-Nonadecylresorcinol	0.956	1.07	0.881	1.07
6-(2-i-Propyl)-3-ethyl-4-hydroxy-2-pyron	1.06	1.03	0.828	0.858
6,4'-DIHYDROXYFLAVONE	1.04	1.03	1.13	1.12
6,4'-DIMETHOXYFLAVONE	0.956	1.04	1.32	1.34
6,7-DICHLORO-3-HYDROXY-2-QUINOXALINECARBOXYLIC ACID	1.05	1.01	0.882	1.02
6,7-DIHYDROXYFLAVONE	1.06	1	0.92	1.09
6,7-Dimethoxymellein	1.04	1.08	1.08	1.12
6-ACETOXYANGOLENSIC ACID METHYL ESTER	1.01	0.99	0.792	0.86
6alpha-METHYLPREDNISOLONE ACETATE	0.968	1.02	0.885	0.989
6-AMINONICOTINAMIDE	0.896	1.12	0.884	0.936
6-deoxyclitoriacetal PK-010244	0.938	0.995	0.985	1.02
6-Desoxy-5a-hydroxypentalenic acid amide	0.988	1.01	1.06	1.06
6-HYDROXYANGOLENSIC ACID METHYL ESTER	1.03	0.952	1.05	0.983
6-Hydroxymellein	1.02	1.01	0.947	1
6-PHENYL-4-AZOBICYCLO[5.4.0]UNDECA-7,9,11-TRIENE-9,10-DIOL	0.952	0.916	1.1	1.01
7,2'-DIHYDROXYFLAVONE	0.994	0.958	1.29	1.17
7,4'-DIHYDROXYFLAVONE	0.964	1.01	1.02	1.06
7,8-DIHYDROXYFLAVONE	0.99	0.969	1.07	1.15
7beta-HYDROXY-7-DESACETOXYKHIVORINIC ACID, METHYL ESTER	1.05	1.05	1	1.06
7-DEACETOXY-7-OXODEOXYGEDUNIN	0.996	0.958	0.902	1.01
7-DEACETOXY-7-OXOKHIVORIN	1.07	0.963	1.05	1.01
7-DEACETYLKHIVORIN	1.06	0.956	1.06	0.974
7-DESACETOXY-6,7-DEHYDROGEDUNIN	1.05	1.05	1.03	0.897
7-DESHYDROXYPYROGALLIN-4-CARBOXYLIC ACID	0.981	1.03	1.01	1.04
7-HYDROXYETHYLTHEOPHYLLINE	0.947	0.885	1.01	1.01
7-Hydroxy-N-methyl-L-BMT-[gamma-Hydroxy-N-methyl-L-leucine9]cyclosporin A	0.97	0.93	0.881	0.725
7-Hydroxy-N-methyl-L-BMT-gamma-Hydroxy-N-methyl-L-leucine4 cyclosporin A	1.05	1.06	1.2	1.11
7-METHOXYCHROMONE	0.937	0.947	1.12	0.971
7-NITROINDAZOLE	0.929	0.995	1.15	1.12
7-OXOCALLITRISIC ACID, METHYL ESTER	1.07	1.03	1.07	1.07
7-OXOCHOLESTEROL	0.968	1.11	1.03	0.992
8,12-Dihydroxy-streptazolin	1.04	1.04	0.921	1.07
8-Acetyl-4,9-demethylfuro[2,3-h]-chromen-2-one (VFT-01)	1.09	1.14	1.14	0.962
8beta-HYDROXYCARAPIN, 3,8-HEMIACETAL	0.983	0.996	0.829	0.802
8-CYCLOPENTYLTHEOPHYLLINE	1.05	0.984	0.995	0.94
8-HYDROXY-15,16-BISNOR-11-LABDEN-13-ONE	1.05	1.06	1.01	0.85
8-hydroxy-3,4-bis-(hydroxymethyl)-isocumarin	0.994	0.94	1.01	1.09
8-Hydroxy-4-hydroxymethyl-3-methyl-isocumarin	0.995	0.965	0.986	1
8-HYDROXYCARAPINIC ACID	1.03	1.07	1.03	0.913
8-IODOCATECHIN TETRAMETHYL ETHER	0.971	1.03	1.23	0.91
8-Methyl-averufin	0.988	1.04	1.18	1.07
8-Methylaverufin; PB-8	0.966	0.916	0.919	1
9-Hydroxy-collybolide	1.03	1.09	0.985	1.07
A 26771 B	1	1.04	1.1	1.08
ABAMECTIN	1.01	1.01	0.964	1.01
ABIETIC ACID	0.889	0.906	0.976	0.848
ABRINE (L)	1.01	0.995	1.07	0.889
ABSCISIC ACID (cis,trans; )	0.99	1.08	1.09	1.27
ACACETIN	1.1	1.01	0.941	1.07
ACACETIN DIACETATE	1.13	1.21	1.27	1.14
ACADESINE	0.977	0.92	0.959	0.896
ACAMPROSATE CALCIUM	1.03	1.02	1.11	1.01
ACARBOSE	0.996	0.979	1.03	1.01
ACEBUTOLOL HYDROCHLORIDE	0.805	0.947	0.981	1.03
ACECAINIDE HYDROCHLORIDE	1.09	1.04	1.13	1.15
ACEDAPSONE	0.923	0.94	1.02	1.08
ACEMETACIN	0.98	0.923	1.05	1.09
ACEPROMAZINE MALEATE	0.975	0.952	1	0.826
ACETAMINOPHEN	0.982	1.01	1	1.1
ACETAMINOSALOL	1.03	0.925	0.922	0.861
ACETANILIDE	0.969	0.963	0.994	0.955
ACETARSOL	1.02	1.02	1	0.946
ACETAZOLAMIDE	1	0.978	1.03	1.16
ACETOHYDROXAMIC ACID	1.09	1.01	1.07	1.08
ACETOSYRINGONE	1.02	0.994	0.966	0.949
ACETRIAZOIC ACID	0.907	0.985	1.02	1.16
ACETYL ISOGAMBOGIC ACID	0.97	0.857	0.633	0.994
ACETYLCARNITINE	0.986	0.925	0.992	1
ACETYLCHOLINE	0.972	0.992	1	0.983
ACETYLCYSTEINE	0.99	0.996	0.955	1.18
ACETYLGLUCOSAMINE	0.936	0.954	1.16	1.24
ACETYL-L-LEUCINE	0.922	1.01	1.17	1.09
ACETYLTRYPTOPHAN	0.97	1	0.949	0.972
ACETYLTRYPTOPHANAMIDE	1.05	1.09	0.935	0.848
ACEXAMIC ACID	1.03	1.04	1.09	0.991
ACONITIC ACID	0.995	1.01	1.02	0.936
ACONITINE	1.06	0.975	0.819	1.09
ACRIFLAVINIUM HYDROCHLORIDE	1.05	1.11	1.07	0.957
ACRISORCIN	1.14	1.06	0.88	0.816
ACTINONIN	0.966	0.965	1.13	1.18
ACYCLOVIR	1.01	0.9	0.935	1.01
ADENINE	1.8	1.84	1.83	1.47
ADENOSINE	1.07	1.02	1.13	1.17
ADENOSINE PHOSPHATE	1.07	0.986	1.06	0.887
ADIPHENINE HYDROCHLORIDE	0.943	0.892	0.925	0.933
ADONITOL	0.907	0.904	1.02	1.11
ADRENALINE BITARTRATE	0.871	0.962	1.09	1.15
AESCULIN	0.985	1.01	1.22	1.15
AGELASINE (stereochemistry of diterpene unknown)	0.929	0.95	1.13	1.02
AGMATINE SULFATE	0.978	1.06	1.14	1.04
AJMALINE	0.966	0.934	1.02	1.09
AKLAVINE HYDROCHLORIDE	1.28	1.11	0.862	0.822
AKLOMIDE	0.99	1.01	1.02	0.914
ALAPROCLATE	0.999	1.05	0.805	0.953
ALBENDAZOLE	0.997	0.974	1.11	0.969
ALBUTEROL ()	0.926	0.918	0.899	1.09
ALCLOMETAZONE DIPROPIONATE	0.979	0.971	0.961	0.892
ALENDRONATE SODIUM	0.96	0.966	1.04	0.997
ALEXIDINE HYDROCHLORIDE	1.01	1.03	1.04	1.16
ALFLUZOSIN	1.01	0.96	0.868	0.943
ALGESTERONE ACETOPHENIDE	0.951	1	0.892	0.986
ALISKIREN HYDROCHLORIDE	0.978	0.97	1.06	1.09
ALIZARIN	1.02	0.945	1.01	1.2
ALLANTOIN	1.03	0.987	1.06	1.05
ALLOPREGNANOLONE	1	0.98	0.954	0.87
ALLOPURINOL	1.11	1.03	1.04	0.881
ALLOXAN	0.935	0.955	0.856	0.946
ALMOTRIPTAN	0.938	1.06	1.12	0.995
ALOIN	1.01	1.02	1.11	1.04
alpha-CYANO-3-HYDROXYCINNAMIC ACID	1.02	1.06	1.01	1.03
alpha-CYANO-4-HYDROXYCINNAMIC ACID	0.933	0.944	0.89	0.936
alpha-DIHYDROGEDUNOL	1.03	1.03	0.972	0.936
alpha-HYDROXYDEOXYCHOLIC ACID	1.05	1.07	1.01	0.937
alpha-MANGOSTIN	1.02	0.999	0.994	0.887
alpha-METHYL-L-TYROSINE	0.933	0.955	1.05	0.897
alpha-TOCHOPHEROL	1.02	0.996	0.896	1.12
alpha-TOCHOPHERYL ACETATE	1.07	1.05	1.05	1.13
ALPRENOLOL	0.936	0.985	0.906	0.797
ALRESTATIN	1	1.01	1.06	1.12
Alternariol	1.03	0.987	0.923	1.06
Alternariol-9-methylether	1.04	0.98	1.02	1.11
Altersetin	0.995	1.01	0.96	0.887
ALTHIAZIDE	1.05	1.02	1.04	1
ALTRENOGEST	0.906	1.02	0.987	0.988
ALTRETAMINE	1.05	1.05	1.07	0.943
ALVERINE CITRATE	1.06	1.11	0.877	0.955
AMANTADINE HYDROCHLORIDE	1.06	1.03	1.03	1.02
AMBROXOL HYDROCHLORIDE	0.966	0.925	0.898	0.876
AMCINONIDE	0.981	0.948	0.972	0.571
AMIFOSTINE	1.05	1.08	1.03	1.08
AMIKACIN SULFATE	0.969	1.02	0.99	0.821
AMILORIDE HYDROCHLORIDE	1.05	0.97	1.06	0.941
AMINACRINE	1.02	1.05	1.1	0.912
AMINOBENZTROPINE	1.05	1.01	0.873	0.868
AMINOCAPROIC ACID	1.03	0.913	1.07	0.955
AMINOCYCLOPROPANECARBOXYLIC ACID	0.984	0.975	0.961	0.878
AMINOETHOXYDIPHENYLBORANE	0.955	0.965	1.04	1.04
AMINOETHYLISOTHIOUREA DIHYDROBROMIDE	0.872	0.939	0.931	1.02
AMINOHIPPURIC ACID	1.02	0.939	1.07	0.897
AMINOHYDROXYBUTYRIC ACID	0.945	0.985	1.05	1.1
AMINOLEVULINIC ACID HYDROCHLORIDE	1	1.03	1.06	1.09
AMINOPENTAMIDE	1.03	0.993	0.99	1.03
AMINOPYRINE	1.04	0.942	0.861	0.781
AMINOSALICYLATE SODIUM	0.98	0.998	0.982	1.13
AMINOTHIAZOLE	0.993	1.04	1	0.971
AMIODARONE HYDROCHLORIDE	0.977	0.95	1.11	0.963
AMIPRILOSE	0.933	0.987	0.992	0.951
AMITRAZ	1	0.949	1.01	0.845
AMITRIPTYLINE HYDROCHLORIDE	0.977	1	0.93	0.995
AMLODIPINE BESYLATE	1.09	0.973	1.01	1.07
AMODIAQUINE DIHYDROCHLORIDE	0.91	0.982	0.743	1.1
AMOXAPINE	0.98	1.01	0.935	0.876
AMOXICILLIN	0.961	0.938	1.01	1.01
AMPHOTERICIN B	0.954	1.08	1.02	0.995
AMPICILLIN SODIUM	0.897	1.04	0.936	0.898
AMPROLIUM	0.974	0.97	0.979	0.995
AMRINONE	0.928	0.928	0.978	0.901
AMSACRINE	1.06	1.01	0.762	0.919
AMYGDALIN	1.04	0.981	0.866	0.966
ANABASAMINE HYDROCHLORIDE	1.03	0.992	1.05	0.915
ANABASINE HYDROCHLORIDE	0.969	0.958	0.958	0.896
ANAGRELIDE HYDROCHLORIDE	0.994	1.01	0.89	1.07
ANCITABINE HYDROCHLORIDE	1.17	1.13	1.1	1.1
ANDIROBIN	1.04	1.01	1.03	0.962
ANDROGRAPHOLIDE	1.01	1.03	0.963	1.01
ANDROSTA-1,4-DIEN-3,17-DIONE	1.17	1.06	1.03	1.02
ANDROSTERONE ACETATE	0.983	1.04	1.15	1.01
ANDROSTERONE SODIUM SULFATE	1.08	0.994	0.993	0.938
ANETHOLE	0.982	1.07	0.944	0.942
ANGOLENSIC ACID, METHYL ESTER	0.957	0.894	1.18	1
ANGOLENSIN (R)	1.03	1.02	0.997	1.14
ANHYDROBRAZILIC ACID	0.959	0.976	1.05	0.92
ANIRACETAM	1.05	1.04	1.06	1.08
ANISINDIONE	1.04	0.976	0.954	0.925
ANISODAMINE	0.936	0.978	0.991	0.888
ANISOMYCIN	1.09	1.03	0.383	0.332
annocherin	0.987	0.855	0.629	1.08
annocherinone	0.918	0.876	1.15	1.04
annonacin	0.985	0.855	0.911	0.936
ANTAZOLINE PHOSPHATE	1.1	1.07	1.13	0.995
ANTHOTHECOL	1.01	1.18	0.695	0.967
ANTHRACENE-9-CARBOXYLIC ACID	1.05	0.976	0.923	0.82
ANTHRALIN	1.12	1.05	0.945	0.921
Anthramycin derivative (C16H14N2O5)	1.08	1.07	0.878	1.01
Anthramycin derivative (C15H14N2O3)	1.02	1.02	0.902	0.887
Anthramycin derivative (C16H15N3O4)	0.97	1.07	1.03	1.07
Anthramycin derivative (C15H14N2O3, compound ID 7624)	0.988	0.975	0.934	0.962
Anthranilic acid	0.99	0.969	1.08	0.999
ANTIAROL	0.889	0.994	0.976	0.98
Antibiotic A 83586C	1.08	1.08	1.04	1.09
Antibiotic A73A	1.1	0.981	0.999	1.03
Antibiotic X 14952B	1	0.979	0.991	0.956
ANTIMYCIN A (A1 shown)	0.803	0.65	0.793	0.665
Antimycine A2b	0.987	0.825	1.1	0.805
ANTIPYRINE	1.03	0.982	1.07	1.08
APHYLLIC ACID	0.991	0.97	1.05	0.959
APIGENIN	1.03	1.01	1.07	1
APIGENIN TRIACETATE	0.94	0.933	0.919	0.934
APIIN	0.99	1.02	1.08	1
APIOLE	0.977	1.01	0.952	0.999
APOMORPHINE HYDROCHLORIDE	1.01	0.974	0.915	1.04
APOTOXICAROL	0.975	0.969	1.06	1.01
APRAMYCIN	0.938	0.991	0.8	0.961
ARABITOL(D)	0.909	0.979	1.04	1.04
ARBUTIN	0.923	0.949	0.998	0.951
ARCAINE SULFATE	0.953	0.977	1.09	0.996
ARECOLINE HYDROBROMIDE	1.17	1.03	1.1	1.01
Argisolecin derivative	0.972	0.96	0.874	0.946
Arglecin derivative A (Compound ID 7658)	0.999	0.989	0.902	0.979
Arglecin derivative B (Compound ID 7707)	1.03	0.988	0.957	0.919
Argvalin derivative	0.941	0.93	0.916	0.856
ARISTOLOCHIC ACID	1.02	0.995	1.01	1.19
ARSANILIC ACID	0.912	0.969	0.942	0.982
ARTEMISININ	1.14	1.15	0.937	1.03
ARTENIMOL	1.27	1.2	1.05	0.977
ARTHONIOIC ACID	0.974	0.957	1.16	1.11
Arthrobactin	0.991	1.06	1.08	1.04
ASARININ (-)	1	0.904	1.08	0.785
ASARYLALDEHYDE	1.03	0.945	0.935	0.991
ASCORBIC ACID	1.03	0.981	1.02	0.917
Ascosteroid derivative	1	1.06	1.16	1.03
ASIATIC ACID	1.09	1.12	1.03	1.08
ASPARTAME	1.05	1.07	1.08	0.889
ASPIRIN	1.02	1.03	1.07	0.87
Aspirochlorine	0.859	0.822	0.98	1.03
ASTAXANTHIN	1.02	0.982	0.894	0.754
ASTEMIZOLE	1.08	1.05	1.04	1.03
ASTRAGALOSIDE IV	0.977	0.986	1.07	1.08
ATENOLOL	1.07	0.977	1.12	1.03
ATOMOXETINE HYDROCHLORIDE	0.983	0.954	1.05	1.11
ATORVASTATIN CALCIUM	0.952	1.06	0.918	0.9
ATRACTYLOSIDE POTASSIUM	1.05	0.973	0.963	0.954
ATRANORIN	1.11	1.02	1.02	1.06
ATRAZINE	0.962	0.93	0.971	0.981
ATROPINE SULFATE	1.05	0.937	0.911	0.965
AURIN TRICARBOXYLIC ACID	1.03	1.1	0.971	1.04
AUROTHIOGLUCOSE	1.13	1.1	0.202	0.327
Averantin	0.993	0.994	0.837	1.04
Aversin	1.11	1.14	1.13	0.907
Averufanin-6,8-Dimethylether	1.02	1.07	0.925	0.916
Averufin (Isoform A, Compound ID 7507)	1.1	0.975	0.913	1.03
Averufin (Isoform B, Compound ID 7395)	0.993	1.07	1.04	0.844
Averufin-8-methylether	0.974	0.988	0.974	0.962
Avilamycin A	1.02	0.961	0.98	1.09
AVOBENZONE	1.02	0.991	1.17	0.914
AVOCADANOFURAN	1.04	1.01	1.07	0.903
AVOCADENE	1.02	1.09	1.06	1
AVOCADENE ACETATE	1	1.01	0.976	0.947
AVOCADENOFURAN	1.04	0.99	0.977	0.937
AVOCADYNE ACETATE	1.05	1.07	1.01	0.871
AVOCADYNOFURAN	1.07	1.08	1.02	0.885
AVOCATIN A	1.01	1.01	0.955	1.01
AVOCATIN B	0.978	1.05	1.05	0.898
AZACITIDINE	1.01	1.14	1.08	1.09
AZADIRACHTIN	0.923	0.995	0.99	0.933
AZAPERONE	0.978	1.01	1.03	0.99
AZASERINE	1.09	1.05	0.957	1.02
AZATHIOPRINE	1.17	1.09	0.989	0.941
AZELAIC ACID	1.08	1.11	0.951	1.07
AZELASTINE HYDROCHLORIDE	1.05	1.04	1.02	1.1
AZINPHOS METHYL	0.95	0.96	0.807	1
AZITHROMYCIN	1.04	0.971	0.956	1.12
AZLOCILLIN SODIUM	0.923	0.988	0.957	0.882
AZOBENZENE	1.02	1.06	1.05	0.921
B-27	0.958	1.04	1.08	1.15
B-32	0.953	0.944	0.969	0.87
B-56	1.01	1.03	0.981	1
B-64	1.04	0.989	0.969	0.843
B-75	1.18	0.953	1	1.12
B-77	1.05	1.07	0.895	0.876
B-79	0.943	0.934	0.981	1.03
B-82	0.991	1.12	0.92	0.999
BACAMPICILLIN HYDROCHLORIDE	1	1.02	1.06	1.11
BACCATIN III	0.979	0.99	0.941	0.834
Bacircine 2	1.04	1.01	1.08	0.992
Bacircine 5	1.01	0.974	1.04	0.942
Bacircine derivative (C53H93N7O13)	1.02	0.917	1	1.08
Bacircine derivative (C52H91N7O13)	0.965	0.994	0.977	0.919
BACITRACIN	1.02	0.963	1.05	1.02
BACLOFEN	1.01	1.05	0.935	1.1
BAEOMYCESIC ACID	1.04	1.02	1.18	1.06
BAICALEIN	1.15	1.1	0.997	1.05
BAMBUTEROL HYDROCHLORIDE	0.992	0.929	1.04	1.05
BATYL ALCOHOL	1.04	1.01	1.07	0.943
Baumycin C1	0.993	0.998	1.01	1.09
Baumycin C2	1.03	0.979	1.04	1.06
BECLOMETHASONE DIPROPIONATE	1.01	1.01	0.928	0.954
BEKANAMYCIN SULFATE	0.986	1.06	1	1.03
BENAZEPRIL HYDROCHLORIDE	0.976	1.07	1.01	1.01
BENDROFLUMETHIAZIDE	0.99	0.985	0.931	0.84
BENFLUOREX HYDROCHLORIDE	0.932	0.977	1.15	1.12
BENSERAZIDE HYDROCHLORIDE	1.01	1.04	1.07	1.1
BENURESTAT	0.913	0.95	1.15	1.11
BENZALKONIUM CHLORIDE	0.92	1	0.51	0.615
BENZAMIL HYDROCHLORIDE	1.02	0.976	1.09	0.997
BENZANTHRONE	0.971	1.01	1.01	0.963
BENZETHONIUM CHLORIDE	1.04	1.07	0.909	0.885
BENZOCAINE	1.01	1	0.833	0.961
BENZOIC ACID	1.01	1.03	0.924	0.977
BENZOXYQUINE	1.06	1.01	0.853	0.888
BENZOYL PEROXIDE	0.976	1.02	0.995	1.07
BENZOYLPAS	0.985	1.03	1.04	1.11
BENZTHIAZIDE	0.927	1.02	1	1.06
BENZTROPINE	1.09	1.02	1.07	0.893
BENZYL BENZOATE	0.908	0.949	1.07	0.928
BENZYL ISOTHIOCYANATE	0.95	0.967	0.771	0.872
BENZYLHYDRAZINE HYDROCHLORIDE	1.08	1.04	1.1	0.969
BEPRIDIL HYDROCHLORIDE	0.975	1.06	0.877	0.997
BERBAMINE HYDROCHLORIDE	1.09	1.16	1.08	1.17
BERBERINE CHLORIDE	0.951	1.08	0.916	0.991
BERGAPTEN	0.967	0.988	0.99	1.03
BERGAPTOL	1	1.04	0.862	0.91
BERGENIN	1.05	0.993	1.03	1.16
beta-AMYRIN	0.928	1.06	0.922	0.925
beta-AMYRIN ACETATE	1.02	1.05	1.08	1.06
beta-CAROTENE	0.985	0.983	0.946	1.02
beta-CARYOPHYLLENE ALCOHOL	1.03	0.973	1.02	1.06
beta-DIHYDROGEDUNOL	0.969	0.999	1.06	1.18
beta-ESCIN	0.959	1.01	1	1.05
BETAHISTINE HYDROCHLORIDE	0.939	0.977	1.07	1.14
BETAINE HYDROCHLORIDE	0.901	0.952	0.917	0.926
BETAMETHASONE	1.02	0.997	0.955	0.951
BETAMETHASONE 17,21-DIPROPIONATE	0.976	0.95	0.951	0.931
BETAMETHASONE ACETATE	0.983	1.02	0.975	0.778
BETAMETHASONE VALERATE	0.954	1.02	0.783	1.1
BETAMETHAZONE SODIUM PHOSPHATE	0.931	0.972	1.08	1.04
BETAMIPRON	0.983	1.02	1.01	1
beta-Rubromycin; Tuoromycin; 9020; 7453; 16569	1.01	1.15	1.22	0.96
beta-SITOSTEROL	1.14	1.12	1.05	1
BETHANECHOL CHLORIDE	1.19	1.02	1.1	1
BETONICINE	0.974	0.96	0.886	0.851
BETULIN	0.959	0.997	1.04	1.05
BETULINIC ACID	1	1.01	1	1.02
BEZAFIBRATE	0.953	1.05	1	0.972
Bhimamycin A	1.13	1.32	1.1	1.04
Bhimamycin B	0.95	0.951	1.12	1.08
Bhimamycin D	1.02	0.918	1.05	1.11
Bhimamycin E	0.993	0.996	1.01	1.01
Bhimanone	0.945	1.15	1.16	1.08
BICUCULLINE ()	1.09	1.02	1.04	1.05
BIFONAZOLE	0.973	0.957	0.9	0.946
BILIRUBIN	0.967	0.992	0.949	0.923
Bilobalid (S000394)	1.06	0.951	1.14	0.998
Bio	0.867	0.879	1.45	1.23
BIOCHANIN A	1.04	0.978	1.01	1.1
BIOCHANIN A DIACETATE	0.972	0.98	1.34	1.12
BIOCHANIN A, DIMETHYL ETHER	1.04	1.03	1.02	1.06
BIOTIN	0.945	0.951	0.966	0.96
BIPERIDEN	0.91	0.983	0.815	0.854
bipinnapterolide A	1.03	0.984	0.994	0.832
bipinnatin H	0.967	1	0.79	0.793
bipinnatolide F	0.992	0.887	0.977	1.01
bipinnatolide G	1.03	0.977	0.947	0.99
BISABOLOL	1.04	1.16	0.942	1.05
BISABOLOL ACETATE	0.945	1.04	1.1	1.06
BISACODYL	1.17	1.04	1.09	0.97
BISANHYDRORUTILANTINONE	1.23	1.04	0.946	0.987
BISMUTH SUBSALICYLATE	1.05	0.937	0.975	0.963
BISOPROLOL FUMARATE	0.931	0.935	0.917	1.01
BITHIONATE SODIUM	1.02	0.959	0.993	0.925
BIXIN	0.935	1	0.964	1.03
BK 223-A	0.962	1.05	1.09	1.02
BK 223-C	1.03	0.993	0.888	0.948
BLEOMYCIN (bleomycin B2 shown)	1.15	0.997	0.738	0.776
BOLDINE	1.03	1.22	0.886	1.13
Bonactin	0.975	0.973	0.788	0.951
Borrelidin	1.02	0.992	1.13	0.996
Borrelidin derivative (C30H49NO7)	0.941	0.976	1	0.995
Borrelidin derivative (C28H43NO7)	0.985	1.01	0.883	0.881
Borrelidin derivative (C30H49NO8)	0.948	0.855	0.773	0.848
BOVINOCIDIN (3-nitropropionic acid)	0.972	1	0.977	1.12
Branimycin	0.988	0.968	1	1.09
BRAZILEIN	0.968	0.991	1.02	1.02
BRAZILIN	0.937	0.935	0.926	0.892
BROMHEXINE HYDROCHLORIDE	0.942	0.868	0.882	0.851
BROMO-3-HYDROXY-4-(SUCCIN-2-YL)-CARYOLANE gamma-LACTONE	1.01	0.963	1.09	1.1
BROMOCRIPTINE MESYLATE	1.08	1.06	0.968	0.894
BROMOPRIDE	0.984	1.05	1.1	1.21
BROMPHENIRAMINE MALEATE	0.879	0.965	1.06	1.05
BROXYQUINOLINE	0.919	1.01	1.14	1.1
BRUCINE	1.02	1.07	0.952	0.996
BS-46	1.04	1	0.879	1.11
BUCLADESINE	0.982	0.992	1.08	1.1
BUDDLEOFLAVONOLOSIDE	0.937	1.02	0.947	0.948
BUDESONIDE	0.923	0.902	0.838	0.782
BUMETANIDE	1.07	1.02	1.1	1.02
BUPIVACAINE HYDROCHLORIDE	1.09	1.03	0.854	0.921
BUPROPION	1.01	1.04	1.1	0.939
BUSPIRONE HYDROCHLORIDE	0.98	1.01	1.1	1.07
BUSSEIN	1	1.03	1.08	1.08
BUSULFAN	1.1	1.03	0.957	1.01
BUTACAINE	0.916	0.991	1	0.985
BUTAMBEN	0.946	0.975	1.09	0.972
C11H18N2O4	1.01	0.974	1.09	0.967
C13H15NO	0.945	1	1.11	1.03
C15H18N2O3	0.993	1	0.832	0.75
C16H23N5O5S	1	0.988	1.07	1.14
C19H16O7	1.01	0.994	0.904	0.941
C20H34N4O7	0.998	0.954	0.989	0.973
C23H25NO3	1.04	1.07	1.01	1.02
C24H24O7	1.03	1	1.01	0.935
C26H46N6O9	1.04	0.939	1.12	1.03
C27H48N6O8	0.946	0.927	0.929	0.657
C28H40O8	0.994	1.04	0.99	0.978
C30H44O11	1.01	0.943	1.01	1.1
C32H49N7O6	0.927	0.925	0.979	0.946
C33H56N8O7	1.11	0.975	1.13	0.978
C33H56N8O8	0.94	0.973	1.17	1.07
C34H53NO14	1.06	1.08	0.934	0.94
C34H58N8O8	1.01	0.979	1.05	0.821
C36H54N8O7	0.954	1.01	0.923	0.961
C42H66O17	0.995	0.932	0.962	1.1
C48H67N7O13	1.04	1.03	1.06	1.11
C49H69N7O13	1.02	1.05	0.998	1.02
C50H71N7O13	0.949	0.963	0.945	0.976
C63H98O25	1.01	0.942	1.04	0.965
C8H12N2O2	0.991	0.982	1.01	1.05
CACODYLIC ACID	1	0.956	0.959	1.03
CADAVERINE TARTRATE	1.05	1.01	1.08	0.89
CADIN-4-EN-10-OL	0.96	0.978	0.939	0.974
CAFESTOL ACETATE	1.02	1.02	1.12	1.2
CAFFEIC ACID	0.975	1.09	1.06	1.01
Caffeic acid methylester	0.928	1.03	1.1	0.977
CAFFEINE	0.951	0.953	0.983	1.04
CALCEIN	0.922	0.997	0.813	0.977
CAMPHOR (1R)	1.08	1.01	1.07	0.867
CAMPTOTHECIN	0.954	0.896	0.923	0.9
CANAVANINE	1.06	1.01	0.981	1
CANDESARTAN CILEXTIL	1.05	1.04	1.03	1.12
CANRENOIC ACID, POTASSIUM SALT	1.06	1.02	1.06	1.06
CANRENONE	0.937	1	1.03	1.02
CANTHAXANTHIN (euglenanone)	1.06	1.06	1.16	1.18
CAPERATIC ACID	0.946	0.955	0.967	0.927
CAPOBENIC ACID	1.02	1	0.87	0.935
CAPREOMYCIN SULFATE	1.05	0.942	0.805	0.936
CAPSANTHIN	1.02	0.974	0.968	1.04
CAPTOPRIL	1.1	1.08	1.05	1.08
CARAPIN	0.936	0.978	0.91	0.822
CARAPIN-8(9)-ENE	0.956	0.931	0.974	0.933
CARBACHOL	0.987	0.998	0.801	0.892
CARBADOX	0.959	0.989	0.931	0.918
CARBAMAZEPINE	1.01	0.997	0.814	1.06
CARBENICILLIN DISODIUM	0.937	0.944	1.04	1.07
CARBENOXOLONE SODIUM	1.05	1.07	1.01	1.01
CARBETAPENTANE CITRATE	0.907	0.926	1.06	1.02
CARBIDOPA	1.07	0.975	0.86	1.04
CARBIMAZOLE	0.981	1.03	1.05	1.03
CARBINOXAMINE MALEATE	0.854	0.978	0.979	0.803
CARBOPLATIN	0.99	0.95	0.975	1.03
CARISOPRODOL	0.973	0.967	1.05	0.934
CARMINIC ACID	0.98	0.991	1.17	0.97
CARMOFUR	1.05	1.03	1.03	1.14
CARMUSTINE	1.04	1.04	1.04	1.05
CARNITINE (dl) HYDROCHLORIDE	0.939	0.94	0.975	0.829
CARNOSIC ACID	1.02	1.05	0.867	1.02
CARNOSINE	0.998	1.02	1.09	1.25
CARPROFEN	0.963	0.973	1.08	1.11
CARVEDILOL	1.1	1.1	1.07	1.08
Carviolin	0.989	0.991	0.994	0.932
CARYLOPHYLLENE OXIDE	0.916	0.961	0.975	0.912
CARYOPHYLLENE [t(-)]	0.985	0.998	0.972	0.997
CATECHIN PENTABENZOATE	1.11	1.01	0.983	0.96
CATECHIN TETRAMETHYLETHER	1.04	0.905	1.02	1
CEAROIN	1.17	0.964	0.76	0.929
CEDRELONE	0.886	0.934	1.06	0.982
CEDROL	1.05	1.02	0.998	0.881
CEDRYL ACETATE	1.05	0.956	0.946	0.922
CEFACLOR	0.933	0.972	0.724	0.76
CEFADROXIL	0.888	1.01	0.826	1.01
CEFAMANDOLE NAFATE	0.997	1.06	1.02	0.964
CEFAMANDOLE SODIUM	1.04	0.987	0.938	1.04
CEFAZOLIN SODIUM	0.993	0.931	0.723	0.944
CEFDINIR	0.945	0.98	0.918	1.02
CEFDITORIN PIVOXIL	0.896	0.906	0.954	0.754
CEFMETAZOLE SODIUM	0.902	0.905	1.02	1.02
CEFONICID SODIUM	1.01	0.936	0.996	0.939
CEFOPERAZONE SODIUM	0.967	0.934	1.08	0.942
CEFOTAXIME SODIUM	0.947	0.991	0.803	0.908
CEFOXITIN SODIUM	0.984	0.951	0.902	0.873
CEFPODOXIME PROXETIL	1.04	1	0.957	1.04
CEFPROZIL	0.955	1.01	1.21	1.12
CEFSULODIN SODIUM	1.13	1.01	0.955	0.966
CEFTIBUTEN	0.988	0.982	1.05	0.977
CEFTRIAXONE SODIUM TRIHYDRATE	0.93	1.03	1	0.919
CEFUROXIME AXETIL	0.972	0.965	1	1
CEFUROXIME SODIUM	0.919	0.957	1.15	1.11
CELASTROL	0.993	1.01	0.706	0.869
CELECOXIB	1.02	0.953	0.975	0.919
CELLOBIOSE (D[])	1.06	0.986	0.829	1.03
CENTAUREIN	1	1	1.1	0.945
CEPHALEXIN	0.965	1	1.02	1.01
CEPHALORIDINE	1.01	1.01	0.885	0.893
CEPHALOSPORIN C SODIUM	0.921	0.912	1.06	1.13
CEPHALOTAXINE	1.03	1	0.906	1
CEPHALOTHIN SODIUM	1.05	1.01	1.02	0.981
CEPHAPIRIN SODIUM	1.24	1.04	1.1	1.02
CEPHARANTHINE	1.11	1.16	1.03	1.07
CEPHRADINE	0.933	0.963	1.01	1.04
Cerulenin	0.958	0.933	0.975	1.01
CETIRIZINE HYDROCHLORIDE	0.972	0.938	0.892	0.939
CETRIMONIUM BROMIDE	0.888	1.05	0.635	0.767
CETYLPYRIDINIUM CHLORIDE	0.969	0.93	0.61	0.713
CEVADINE	0.958	0.934	0.929	0.918
Chalcomycin	0.972	1.04	0.989	0.941
Chalcomycin B	1.06	1.16	1.11	0.834
Chaplashin	0.98	1.02	0.908	0.895
Chartreusin-pentaacetate	0.954	0.911	1.03	1.18
CHAULMOOGRIC ACID	0.891	1.04	0.935	1.07
CHAULMOOGRIC ACID, ETHYL ESTER	1	0.929	0.924	0.821
CHAULMOSULFONE	1.01	1.05	1.03	0.979
CHENODIOL	1.03	1.02	1.08	1.12
Chiisanogenin (12)	0.984	0.951	1.1	1.14
Chiisanoside (5)	0.986	0.903	0.866	1.03
CHLORAMBUCIL	0.976	1.07	0.964	0.968
CHLORAMPHENICOL	1.07	1.01	1.01	0.992
CHLORAMPHENICOL HEMISUCCINATE	0.996	0.958	0.954	0.985
CHLORAMPHENICOL PALMITATE	1.01	1.01	0.987	1.06
CHLORANIL	0.971	1.01	1.07	0.978
CHLORHEXIDINE	1.09	1.05	0.814	0.887
CHLORMADINONE ACETATE	1.07	1.01	1.12	0.995
CHLORMEZANONE	0.841	1.05	0.978	1.11
Chloro-Anthraquinone	0.986	0.962	1.04	0.848
CHLOROCRESOL	1.04	1	0.882	0.785
CHLOROGENIC ACID	0.919	0.932	0.966	0.975
CHLOROPHYLLIDE Cu COMPLEX Na SALT	1.01	0.926	0.987	1.09
CHLOROQUINE DIPHOSPHATE	1.07	1.03	1.05	1.04
CHLOROTHIAZIDE	0.878	0.904	0.991	0.976
CHLOROTRIANISENE	1	0.955	0.755	1
CHLOROXINE	0.94	0.986	1.06	1.09
CHLOROXYLENOL	0.826	1.01	1.01	1.01
CHLORPHENIRAMINE (S) MALEATE	0.979	0.957	0.79	0.767
CHLORPROMAZINE	1.19	0.993	0.728	0.913
CHLORPROPAMIDE	1.21	0.927	0.933	0.956
CHLORPROTHIXENE HYDROCHLORIDE	0.923	0.946	0.923	1.01
CHLORQUINALDOL	1.07	1.07	0.996	1.09
Chlorstaurosporinone	1.04	0.96	1	0.961
CHLORTETRACYCLINE HYDROCHLORIDE	1.01	1.03	0.993	0.987
CHLORTHALIDONE	1.06	0.912	0.963	0.998
CHLORZOXAZONE	0.965	0.928	0.955	0.913
CHOLECALCIFEROL	0.929	1.01	0.844	0.92
CHOLEST-5-EN-3-ONE	0.992	1.06	0.837	1.11
CHOLESTAN-3beta,5alpha,6beta-TRIOL	0.978	0.956	0.838	0.945
CHOLESTANE	0.959	0.958	1.03	1.01
CHOLESTANONE	1.04	1.01	0.919	1.02
CHOLESTEROL	1.02	1.01	1.01	1.07
CHOLESTERYL ACETATE	0.928	1	1.22	1.01
CHOLIC ACID	0.997	1.09	1.05	1.1
CHOLIC ACID, METHYL ESTER	1	1.01	1.03	1.16
CHOLINE CHLORIDE	0.897	0.961	1.13	1.07
CHONDROSINE	1.04	0.963	1.06	0.95
CHROMOCARB	0.977	0.997	1	0.985
CHRYSANTHEMIC ACID	0.943	1.01	0.978	1.06
CHRYSANTHEMIC ACID, ETHYL ESTER	0.967	0.897	1	1.05
CHRYSANTHEMYL ALCOHOL	1.03	1.01	0.839	1.1
CHRYSIN	0.986	1.05	1.14	1.05
CHRYSOPHANOL	0.927	0.945	0.964	0.904
CHUKRASIN METHYL ETHER	0.96	0.959	0.892	0.915
Chymostatin B-derivate	0.964	0.917	1.04	0.995
CIANIDANOL	1.07	1.01	1.17	1.12
CICLOPIROX OLAMINE	1.37	1.11	0.911	1.09
CILOSTAZOL	1.04	1.03	0.934	1.04
CIMETIDINE	1.03	1.06	1.03	1.09
Cinatrin C1	0.97	1.02	0.953	1
Cinatrin C3	0.984	0.962	1.05	1.11
Cinatrin derivative (C18H30O9)	1.01	0.868	0.962	0.987
Cinatrin derivative (C18H28O8)	1.03	1.07	0.964	1.01
CINCHONIDINE	1.03	0.998	0.961	1
CINCHONINE	1	0.968	0.916	0.936
CINEOLE	0.921	0.948	1.18	1.04
Cinerubin-B	0.991	1.03	1.05	1.09
CINNAMIC ACID	1.07	1.12	1.03	1.08
CINNARAZINE	1.04	1.03	1.04	0.833
CINOXACIN	1.05	0.926	0.976	0.775
CIPROFIBRATE	1.07	1.05	0.846	1.08
CIPROFLOXACIN	1.05	1.02	1.08	1.06
CISPLATIN	1.01	1.03	1.01	0.897
CITALOPRAM	1.03	0.962	1.08	0.934
CITICOLINE	0.996	1.02	1.06	1.02
CITIOLONE	1.05	1.01	0.988	0.817
CITRININ	0.942	0.904	0.908	0.903
CITROPTEN	1.07	1.07	1.06	0.96
CITRULLINE	1.02	1.01	0.922	0.805
CJ-14258	0.93	0.946	1	0.936
CLARITHROMYCIN	1.02	1.08	1.13	1.12
CLAVULANATE LITHIUM	0.981	1.05	1.13	1.12
CLEBOPRIDE MALEATE	0.98	0.97	0.986	1.01
CLEMASTINE	1.08	1.02	0.899	0.841
CLENBUTEROL HYDROCHLORIDE	0.931	0.914	0.947	0.937
CLINDAMYCIN HYDROCHLORIDE	1.11	1.03	1.06	1.02
CLIOQUINOL	1.16	1.1	1.06	1.21
CLOBETASOL PROPIONATE	1.03	0.981	0.874	0.912
CLOFIBRATE	1.01	0.932	1.07	1.02
CLOFIBRIC ACID	1.03	1.04	1.06	1.14
CLOFOCTOL	1.04	1.02	0.968	0.814
CLOMIPHENE CITRATE	0.887	0.991	0.821	1.2
CLOMIPRAMINE HYDROCHLORIDE	1.08	1.05	1.05	0.972
CLONIDINE HYDROCHLORIDE	0.978	0.997	0.936	1.09
CLOPAMIDE	0.965	0.955	1.02	0.947
CLOPIDOGREL SULFATE	1.09	1.05	0.918	0.895
CLOPIDOL	1.01	0.998	0.876	0.959
CLORSULON	1.04	1.02	1.05	1.16
CLOTRIMAZOLE	0.953	0.959	1.09	1.07
CLOVANEDIOL DIACETATE	1.05	0.991	0.959	0.902
CLOXACILLIN SODIUM	0.967	1.02	0.993	0.911
CLOXYQUIN	1.04	1.01	1.06	1.12
CLOZAPINE	1	1.01	1	0.939
COENZYME B12	1.03	0.966	1.11	0.831
COLCHICINE	1.15	1.29	0.713	0.892
COLFORSIN	1.14	1.11	1.07	1.21
COLISTIMETHATE SODIUM	0.951	0.99	0.968	0.844
Collismycin A	1.01	0.971	0.889	0.938
COMPACTIN	1.02	1.03	0.873	1.22
Concanamycin A	1.07	1.02	0.812	0.988
Concanamycin B	1.04	1.06	1.02	1.08
CONESSINE	0.998	0.969	1.05	1.05
CONIINE	0.955	1.01	1.11	0.987
CONVALLATOXIN	0.931	0.895	0.232	0.293
CORALYNE CHLORIDE	0.931	0.93	1.08	0.943
CORTISONE	0.961	0.953	0.752	0.771
CORTISONE ACETATE	1.21	1.04	1.13	0.952
CORYNANTHINE	1.05	1.07	1.04	1.08
COSMOSIIN	1.03	0.976	1.13	1.02
COSMOSIIN HEXAACETATE	1.03	0.954	0.912	0.963
COTARNINE CHLORIDE	1.04	0.941	1.07	1.08
COTININE	1.06	1.08	0.992	0.888
COUMARIN	0.986	0.966	0.997	0.971
COUMOPHOS	0.937	0.93	0.899	0.882
CRASSIN ACETATE	1.07	1.05	0.886	0.899
CREATININE	1.01	1.04	0.841	1.03
CRESOL	1	1.02	1.13	1.05
CRESOPYRINE	1.06	0.971	0.917	1.04
CRINAMINE	0.886	0.837	1.03	0.772
CROMOLYN SODIUM	1.18	1	0.955	1.07
CROTAMITON	1.03	1	0.858	0.847
CRUSTECDYSONE	1.01	1.01	1.09	1.18
CRYPTOTANSHINONE	1.07	1.09	0.821	0.991
CULMORIN	1.11	1.13	1.14	1.12
CUNEATIN METHYL ETHER	1.02	1.07	1.13	1.15
CURCUMIN	1.04	1.06	1.08	0.883
Cyatic acid	0.986	0.979	0.973	0.927
CYCLIZINE	1.09	1.05	0.924	1.1
Cyclo (Pro, Trp), Brevianamide F	1.04	1.01	1.1	1.03
cyclo(4-hydroxyprolyl-phenylalanyl)	0.967	0.945	1.05	1.01
cyclo(alanylglycyl)	0.963	0.887	0.929	1.07
Cyclo(alanylisoleucyl)	1.06	1.08	1.1	0.883
cyclo(alanylleucyl)	1.03	0.966	1.06	0.913
cyclo(alanylphenylalanyl)	0.942	0.978	1.03	1.05
Cyclo(glycylprolyl)	0.97	0.947	1.03	0.926
Cyclo(hydroxyleucylprolyl)	0.926	1.05	1	1.1
Cyclo(leucylglycyl)	0.898	1	0.966	0.904
Cyclo(leucylprolyl) (Isomere)	1.06	0.984	1.08	1.17
Cyclo(Prolylprolyl)	0.954	0.965	1.05	0.979
cyclo(prolyltyrosyl)	1.02	1.03	0.852	0.922
Cyclo(prolylvalyl) (Isomere)	0.915	1	0.868	1.02
Cyclo(tyrosylprolyl); (S,S)-ML 1532II; A 19C; Cyclo(L-Tyr-L-Pro); 3097-A	0.971	0.965	1.01	0.833
Cyclo(tyrosylprolyl)	0.944	0.941	0.939	0.979
Cyclo(tyrosyltyrosyl)	0.961	0.945	0.964	0.996
CYCLOBENZAPRINE HYDROCHLORIDE	1.04	1.03	0.975	0.963
CYCLOCREATINE	0.977	0.975	0.996	0.974
CYCLOHEXIMIDE	1.02	0.913	0.771	0.56
CYCLOLEUCINE	1	0.991	1.06	1.05
CYCLOPENTOLATE HYDROCHLORIDE	1.01	0.991	0.967	1.14
Cyclopeptide L-156373	0.945	0.969	0.903	0.859
CYCLOPHOSPHAMIDE HYDRATE	0.923	0.995	0.93	0.91
CYCLOSERINE	1.08	0.993	0.817	1.12
Cyclosporin A	1.05	1.07	0.971	0.955
CYCLOSPORINE	1.06	1.03	0.994	1.11
CYCLOTHIAZIDE	0.986	0.98	0.907	0.851
CYCLOVERATRYLENE	0.993	1.04	0.897	0.833
CYPROTERONE ACETATE	0.95	0.946	0.767	1.08
CYSTEAMINE HYDROCHLORIDE	1.04	1.03	1.09	1.22
CYTARABINE	1.15	1.06	0.865	1.07
CYTIDINE	1.04	1.08	1.01	1.09
CYTISINE	1.01	1	0.876	0.939
d,l-threo-3-HYDROXYASPARTIC ACID	0.98	0.917	1.19	1.1
DACARBAZINE	0.978	0.964	1.14	0.989
DACTINOMYCIN	1.34	1.29	0.775	0.83
Daidzein (Biofocus)	1.01	1.09	0.911	1.04
DAIDZEIN	0.899	0.905	0.989	0.953
DALBERGIONE	0.916	0.97	0.957	1.01
DALBERGIONE, 4-METHOXY-4'-HYDROXY-	1.02	1.02	0.79	0.965
DANAZOL	1.03	0.981	0.849	0.784
DANTHRON	0.954	1.03	1.04	0.968
DANTROLENE SODIUM	0.957	0.983	1.01	1.03
DAPSONE	1.02	1.02	0.964	0.88
DARIFENACIN HYDROBROMIDE	0.968	0.925	1	1.01
DAUNORUBICIN	1.1	0.958	0.744	0.384
DEACETOXY(7)-7-OXOKHIVORINIC ACID	1.03	0.985	0.799	1.1
DEACETOXY-7-OXISOGEDUNIN	0.985	1.01	0.76	0.947
DEACETOXY-7-OXOGEDUNIN	0.947	0.993	0.96	0.995
DEACETYLGEDUNIN	1	0.977	0.903	1.04
DECAHYDROGAMBOGIC ACID	1.14	1.01	1.13	1
DEFEROXAMINE MESYLATE	0.838	0.942	1.05	1.08
DEGUELIN(-)	0.957	1.09	0.884	0.884
DEHYDRO (11,12)URSOLIC ACID LACTONE	0.996	0.99	0.978	1.01
DEHYDROABIETAMIDE	0.928	0.969	1.03	1.04
DEHYDROCHOLIC ACID	0.914	1.02	1.17	1.13
Dehydrochorismic acid lactone	1.05	1.03	1.08	1.01
Dehydro-Curvularin	0.998	1.04	0.951	1.05
DEHYDROEPIANDROSTERONE	1.04	1.01	0.898	0.935
DEHYDROROTENONE	1.26	0.975	1.01	0.829
DEHYDROVARIABILIN	0.968	1.04	1.03	1.04
DEMECLOCYCLINE HYDROCHLORIDE	0.965	0.953	0.955	1.01
DEMETHYLNOBILETIN	1.27	1.02	0.823	1.11
DEOXYADENOSINE	0.978	1.04	1.14	1.05
DEOXYANDIROBIN	1.16	1.09	0.963	1.01
DEOXYANDIROBIN LACTONE	1.01	0.976	1.15	0.929
DEOXYCHOLIC ACID	1.02	0.986	0.975	1.05
DEOXYGEDUNIN	0.952	0.974	0.939	1.01
DEOXYGEDUNOL ACETATE	1.04	1.02	1.07	1.18
DEOXYKHIVORIN	1.01	1.09	1.02	0.974
DEOXYSAPPANONE B 7,3'-DIMETHYL ETHER	0.881	0.95	0.911	1.03
DEOXYSAPPANONE B 7,3'-DIMETHYL ETHER ACETATE	1.03	1.03	0.987	0.729
DEOXYSAPPANONE B 7,4'-DIMETHYL ETHER	1.07	1.12	0.85	0.916
DEOXYSAPPANONE B TRIMETHYL ETHER	0.988	1.05	1.03	1.04
DEQUALINIUM CHLORIDE	0.927	1.05	0.715	0.872
DERACOXIB	1.08	0.999	0.94	1.05
DERRUBONE	0.959	0.984	1.22	0.584
DERRUSNIN	0.964	1.05	1.11	0.624
DERRUSTONE	0.979	0.972	1	1.04
DESACETYL (7)KHIVORINIC ACID, METHYL ESTER	1.03	0.981	1.08	0.922
DESACETYLCOLFORSIN	1.03	1.01	1.07	0.882
Desferrioxamin B	0.977	1.05	0.985	0.705
DESIPRAMINE HYDROCHLORIDE	0.88	0.938	0.902	0.966
DESLORATIDINE	0.955	0.985	1.11	1.13
DESMETHYLDIHYDROCAPSAICIN	1.02	0.941	0.779	0.865
DESONIDE	1	0.953	0.97	0.981
DESOXYCORTICOSTERONE ACETATE	0.975	0.973	0.972	0.888
Desoxyguanosin	1.01	0.999	0.984	1.01
Desoxyinosin	0.987	1.01	0.96	0.935
DESOXYMETASONE	0.957	0.92	0.999	1.08
DESOXYPEGANINE HYDROCHLORIDE	1.02	0.975	0.898	0.989
DEXAMETHASONE	0.965	0.988	1.03	1.08
DEXAMETHASONE ACETATE	1.08	0.956	1	0.937
DEXAMETHASONE SODIUM PHOSPHATE	1.08	0.948	0.907	0.905
DEXCHLORPHENIRAMINE MALEATE	1.04	0.983	1.02	1.08
DEXPROPRANOLOL HYDROCHLORIDE	1.19	1.03	0.979	1.05
DEXTROMETHORPHAN HYDROBROMIDE	1.05	1	0.988	1.02
DIALLYL SULFIDE	0.959	1	0.985	0.915
DIALLYL TRISULFIDE	0.96	1.02	0.883	0.864
DIAZOXIDE	1.01	0.94	0.962	0.758
DIBENZOTHIOPHENE	1.04	0.971	0.961	0.91
DIBENZOYLMETHANE	1.03	1.03	1.13	1.21
DIBUCAINE HYDROCHLORIDE	0.984	0.984	0.932	0.996
DIBUTYL PHTHALATE	0.91	1.01	0.918	0.96
DICAMBA	1.03	0.95	0.878	0.87
DICHLOROPHENE	1.06	1.01	0.896	1.01
DICHLORVOS	0.967	1.02	1.01	1.05
DICLOFENAC SODIUM	0.937	0.982	0.937	0.758
DICLOXACILLIN SODIUM	0.946	0.997	1.26	1.03
DICTAMNINE	1.09	0.916	1.01	0.999
DICUMAROL	1.03	0.991	1.12	1.05
DICYCLOMINE HYDROCHLORIDE	1.05	1.04	1.05	1.04
DIENESTROL	1.01	0.989	1.14	1.04
DIETHYLCARBAMAZINE CITRATE	1.05	1.02	1.08	1.11
DIETHYLSTILBESTROL	1.06	0.904	1.15	1.11
DIETHYLTOLUAMIDE	0.971	1.01	0.88	0.966
DIFFRACTAIC ACID	0.954	1.02	0.93	1.07
DIFLUBENZURON	0.998	1.02	0.845	0.907
DIFLUNISAL	1	1.03	1.14	1.17
DIFUCOL HEXAMETHYL ETHER	1.01	1.03	1.01	1.01
DIGITONIN	1.04	1.03	1.09	1.1
DIGITOXIN	0.811	0.738	0.245	0.395
DIGOXIN	0.892	0.817	0.154	0.287
DIHYDRO-7-DESACETYLDEOXYGEDUNIN	0.988	0.95	0.976	0.958
DIHYDROCELASTROL	1.06	0.996	0.79	0.901
DIHYDROCELASTRYL DIACETATE	0.895	1.01	0.811	0.986
Dihydrodaunomycinone	0.98	1.15	0.977	0.952
DIHYDRODEOXYGEDUNIN	1.01	1.14	1.01	0.887
DIHYDROERGOTAMINE MESYLATE	1.03	0.978	0.888	0.88
DIHYDROFISSINOLIDE	1.01	1.02	1	1.01
DIHYDROGAMBOGIC ACID	1.07	0.921	0.959	0.883
DIHYDROGEDUNIC ACID, METHYL ESTER	0.996	1.02	1.06	0.995
DIHYDROGEDUNIN	1.03	0.993	0.885	0.914
DIHYDROGEDUNINIC ACID, METHYL ESTER	1.03	0.982	0.994	0.94
DIHYDROJASMONIC ACID	1.11	1.1	1.08	0.998
DIHYDROJASMONIC ACID, METHYL ESTER	1.02	1.03	1.08	0.987
DIHYDROMUNDULETONE	0.896	0.926	0.986	0.873
DIHYDROMYRISTICIN	0.941	1.01	1.01	0.918
Dihydrophenazinemonoacetate	1.04	0.973	1.04	1.02
DIHYDROROTENONE	0.965	0.978	0.842	0.842
DIHYDROSAMIDIN	0.889	0.973	0.92	0.997
DIHYDROSTREPTOMYCIN SULFATE	1.05	1.06	1.11	1.11
DIHYDROTANSHINONE I	1.04	1.02	0.973	1.18
Dihydroterrecyclic acid, Terrecyclic Acid B	1.05	0.945	0.957	1.04
Dihydrotetrodecamycin	1.06	1.07	0.992	1.09
DIHYDROXY (3alpha,12alpha)PREGNAN-20-ONE	1.06	1.15	0.987	0.984
DILOXANIDE FUROATE	1.05	1.02	0.965	0.904
DILTIAZEM HYDROCHLORIDE	0.983	1.03	0.947	1.03
DIMENHYDRINATE	0.912	0.943	1.11	1.14
DIMERCAPROL	0.966	0.921	0.89	0.983
DIMETHADIONE	1.03	0.9	0.835	1.03
DIMETHYL 4,4-o-PHENYLENE-BIS (3-THIOPHANATE)	0.968	0.978	0.801	1.24
DIMETHYL CAPERATATE	0.985	1.04	0.767	0.924
Dimethylaverufin (Isoform A, compound ID 7397)	1.11	1.07	0.995	1.06
Dimethylaverufin (Isoform B, compound ID 7534)	0.986	1.21	1.22	1.05
Dimethylbipolarin	1.02	1.01	0.865	0.919
DIMETHYLCAFFEIC ACID	0.892	1.01	0.969	0.998
Dimethylnidurufin; Nidirufin 6,8-dimethyl ether; 6,8-Di-O-methyl-nidirufin	1.04	1.04	1.19	1.15
DIMETHYLSULFONE	0.987	0.937	1.1	1.01
Dinaciclib	1.41	1.24	0.814	0.765
DINITOLMIDE	1.02	0.941	0.997	0.988
DIOSGENIN	0.898	0.963	0.955	1.04
DIOSMIN	0.969	0.951	1.06	1.03
DIOXYBENZONE	0.941	0.963	1.02	1.1
Diperamycin	1.04	1.18	0.925	0.927
DIPHENHYDRAMINE HYDROCHLORIDE	0.946	0.964	1.13	1.25
DIPHENYLPYRALINE HYDROCHLORIDE	0.962	0.996	1.22	1.09
DIPHENYLUREA	1.12	0.99	1.04	0.984
DIPYRIDAMOLE	0.962	0.984	1.05	1.01
DIPYRONE	1.12	1	0.996	1.08
DIRITHROMYCIN	0.929	0.933	1.03	0.966
DISOPYRAMIDE PHOSPHATE	0.988	0.973	1.14	1.12
DISULFIRAM	1.02	0.856	0.811	0.872
DIURON	0.936	0.995	1.2	1.09
DJENKOLIC ACID	1	0.987	0.9	0.968
D-LACTITOL MONOHYDRATE	0.993	0.964	0.954	1.1
DOBUTAMINE HYDROCHLORIDE	1.03	0.978	0.956	1.08
DOCOSANOL	0.944	0.995	0.974	0.881
Domperidone	0.984	0.895	0.864	0.763
DONEPEZIL HYDROCHLORIDE	1.06	1.06	1.03	1.1
DOPAMINE HYDROCHLORIDE	1.03	0.966	0.816	1.11
DOXEPIN HYDROCHLORIDE	0.926	0.971	1.08	1.06
DOXORUBICIN	1.11	1.06	0.603	0.761
DOXYCYCLINE HYDROCHLORIDE	0.977	0.973	0.91	1.16
DOXYLAMINE SUCCINATE	1.01	1.07	1.03	1.05
D-PHENYLALANINE	0.96	1.07	0.897	1.11
DROFENINE HYDROCHLORIDE	0.945	1.01	0.994	1.1
DROPERIDOL	1.01	0.977	0.833	0.958
DROPROPIZINE	0.987	0.94	0.922	0.929
DUARTIN (-)	1.02	1.04	0.927	0.829
DUARTIN, DIMETHYL ETHER	1.04	1.09	0.922	1
DULOXETINE HYDROCHLORIDE	1.07	1.03	0.985	0.955
DYCLONINE HYDROCHLORIDE	0.963	0.899	1.23	1.1
DYPHYLLINE	1.01	0.967	1.13	1.06
Eburicoic acid	0.988	1.03	0.992	0.973
ECHINOCYSTIC ACID	0.946	0.959	0.987	1.01
ECONAZOLE NITRATE	0.969	1.01	0.975	1.08
EDOXUDINE	1.03	0.997	1.14	1.02
EDROPHONIUM CHLORIDE	0.937	0.879	0.947	0.884
EFAROXAN HYDROCHLORIDE	0.952	1.08	1.07	1.02
ELAIDYLPHOSPHOCHOLINE	0.997	1.04	0.994	0.969
ELETRIPTAN HYDROBROMIDE	0.972	0.94	1.08	0.991
ELLAGIC ACID	1.09	1.13	1.05	1.04
EMBELIN	0.967	0.966	1.08	1.07
EMETINE	0.86	0.944	0.653	0.563
EMODIC ACID	1	0.981	1.05	1.2
ENALAPRIL MALEATE	0.979	1.02	1.01	0.977
ENOXACIN	0.992	1.11	1.06	1.02
ENOXAPARIN SODIUM (1% wt/vol in 10%aq DMSO)	1.02	1.03	1.01	0.949
ENOXOLONE	1.09	1.01	1.21	1.03
ENROFLOXACIN	0.943	0.9	0.943	0.936
ENTANDROPHRAGMIN	1.09	1.07	1.12	1.14
EPHEDRINE (1R,2S) HYDROCHLORIDE	1.04	0.998	1.07	0.936
EPI(13)TORULOSOL	1.09	1.12	1.06	0.966
EPIAFZELECHIN (2R,3R)(-)	0.988	0.959	0.961	1.06
EPIAFZELECHIN TRIMETHYL ETHER	0.968	0.961	0.996	1.07
EPIANDROSTERONE	1.09	0.93	1.03	0.984
EPICATECHIN	0.997	1.02	0.977	0.992
Epicatechin (S000393)	1.05	1.07	1.11	1.05
EPICATECHIN MONOGALLATE	1.11	0.969	1.07	1.1
EPICATECHIN PENTAACETATE	1.02	0.998	0.989	1.01
EPICOPROSTEROL	0.963	1.07	1.08	0.981
EPIGALLOCATECHIN	0.956	0.99	1.07	1.07
EPIGALLOCATECHIN 3,5-DIGALLATE	1.03	1.06	0.985	0.917
EPIGALLOCATECHIN-3-MONOGALLATE	1.07	1.09	0.926	0.906
Epimer of [gamma, delta-Dihydroxy-N-methyl-L-leucine4]cyclosporin A	0.981	0.998	0.984	1.12
EPIRUBICIN HYDROCHLORIDE	1.2	1.02	0.669	0.785
EPITHEAFLAVIN MONOGALLATE	0.989	0.956	0.939	0.936
Epothilone A	1.21	1.07	0.854	0.865
EPOXY (1,11)HUMULENE	1.01	1.06	0.889	0.89
EPOXY (4,5alpha)-4,5-DIHYDROSANTONIN	0.987	1.02	0.872	0.932
EPOXYGEDUNIN	0.991	1.04	0.919	0.809
EQUILIN	1.03	0.986	1.02	0.94
ERGOCALCIFEROL	0.943	0.965	1.1	1.08
ERGONOVINE MALEATE	0.902	0.975	0.998	0.961
ERGOSTA-7,22-DIEN-3-ONE	1.08	1.08	1.08	1.05
ERGOSTEROL	1.21	1.07	1.06	0.943
ERGOSTEROL ACETATE	1.05	0.961	1	1.12
ERGOTAMINE TARTRATE	1.06	1	1.1	1.21
ERIODYCTOL	0.906	1.04	0.863	0.861
ERYSOLIN	0.851	0.809	0.78	0.954
ERYTHROMYCIN	1.02	0.981	0.838	0.91
ERYTHROMYCIN ESTOLATE	1.02	0.997	1.12	1.1
ERYTHROMYCIN ETHYLSUCCINATE	1	1.03	0.922	0.957
ESCULETIN	1.05	1.03	0.904	0.883
ESCULIN MONOHYDRATE	0.92	1.01	1.11	1.07
Espicufolin	1.05	1.06	1.02	1.1
ESTRADIOL	0.932	0.966	1.04	1.01
ESTRADIOL ACETATE	0.974	0.938	1.06	0.99
ESTRADIOL CYPIONATE	0.939	0.995	1.11	1.11
ESTRADIOL METHYL ETHER	1.05	0.959	0.857	1.08
ESTRADIOL PROPIONATE	1.03	1.01	0.957	1.03
ESTRADIOL VALERATE	1.03	0.979	0.959	1.12
ESTRAGOLE	1.01	1.06	1.03	1.02
ESTRIOL	0.98	1.03	1.21	1.11
ESTRIOL BENZYL ETHER	1.01	1.01	1.01	0.975
ESTRONE	1.04	0.949	1.13	1.01
ESTRONE BENZOATE	0.998	0.983	1.03	0.948
ESTROPIPATE	0.99	1.01	1.21	1.25
ETANIDAZOLE	0.987	1	0.996	1.05
ETHACRIDINE LACTATE	0.987	1.01	0.916	0.935
ETHACRYNIC ACID	1.07	1	1.1	1.09
ETHAMBUTOL HYDROCHLORIDE	1.06	0.976	1.21	1.16
ETHAVERINE HYDROCHLORIDE	0.926	0.916	1.02	0.88
ETHINYL ESTRADIOL	0.982	0.969	1.06	1.03
ETHIONAMIDE	0.982	0.992	1.07	1.11
ETHISTERONE	0.928	0.996	0.992	1.1
ETHOPROPAZINE HYDROCHLORIDE	0.966	1.03	1	1.11
ETHOSUXIMIDE	1.02	0.989	0.871	0.858
ETHOXYQUIN	1.04	0.99	0.86	0.939
ETHOXZOLAMIDE	0.951	0.971	0.827	0.956
ETHYL DICHLOROORSELLINATE	0.897	0.908	0.957	1.03
ETHYL EVERNINATE	1	0.907	1.09	1
ETHYL PARABEN	1.01	0.999	0.956	1.04
ETHYLNOREPINEPHRINE HYDROCHLORIDE	1.03	1.11	1.03	1.13
ETIDRONATE DISODIUM	0.982	0.93	0.925	1.01
ETODOLAC	0.939	0.903	1.06	1.11
ETOMIDATE	0.985	0.996	1.01	0.979
ETOPOSIDE	1.06	1	0.791	0.968
EUCATROPINE HYDROCHLORIDE	1.02	1.02	1.14	1.22
EUGENOL	0.898	0.987	1.04	1.15
EUGENYL BENZOATE	0.971	1.06	0.905	1.1
EUPARIN	1.03	1.11	1.18	1.06
EUPATORIOCHROMENE	1.02	1.04	1.03	0.998
EUPHOL	0.978	1	1.08	0.96
EUPHOL ACETATE	0.96	0.962	1.1	1.12
EUPHORBIASTEROID	1.05	1.08	1.08	1.07
EVERNINIC ACID	1.03	0.978	1	0.972
EVOXINE	0.991	1.01	1.06	0.98
EXALAMIDE	0.991	0.933	1.21	1.02
EXEMESTANE	0.996	1.04	1.11	0.923
EZETIMIBE	0.901	1.02	0.84	0.999
FAMCICLOVIR	0.987	0.974	1.03	1.02
FAMOTIDINE	0.878	0.955	1.14	1.09
FAMPRIDINE	0.929	1.07	1.08	1.18
Fellutamide derivative	1	0.978	1.07	0.932
FENBENDAZOLE	1.07	0.999	1.03	0.959
FENBUFEN	0.949	0.975	1.04	1.04
FENDILINE HYDROCHLORIDE	1.04	0.968	0.91	0.931
FENOFIBRATE	1.04	1.04	0.928	0.949
FENOLDIPAM MESYLATE	0.936	0.979	1.02	1.01
FENOPROFEN	1.03	0.945	1.08	1.14
FENOTEROL HYDROBROMIDE	0.975	0.958	0.954	0.936
FENSPIRIDE HYDROCHLORIDE	0.975	0.95	0.962	1.05
FENTHION	1.01	1.07	0.932	1.08
Ferulic acid (Biofocus)	1.01	1.03	0.992	1.09
FERULIC ACID	0.986	1.04	1.07	1.18
FEXOFENADINE HYDROCHLORIDE	1.06	1.05	1.13	1.13
FILIPIN	1.01	0.967	1.15	1.04
FIPEXIDE HYDROCHLORIDE	1.04	1.03	0.934	0.908
FIPRONIL	1	1.01	1.01	1.02
FISETIN	0.982	0.955	0.998	0.848
FISETINIDOL	1.12	0.985	0.971	0.964
FISSINOLIDE	0.95	0.976	0.921	0.979
FLOXURIDINE	0.946	0.98	1.02	0.922
FLUCONAZOLE	0.925	0.934	0.974	1.05
FLUDARABINE PHOSPHATE	1.01	0.934	1.06	1.03
FLUDROCORTISONE ACETATE	0.979	1.01	0.997	1.15
FLUFENAMIC ACID	0.957	0.942	1.12	1.03
FLUMEQUINE	0.963	0.981	1.08	1.06
FLUMETHASONE	1.05	1.01	0.932	1.04
FLUMETHAZONE PIVALATE	1.02	0.984	1.08	1.09
FLUNARIZINE HYDROCHLORIDE	1.1	1.02	0.906	0.928
FLUNISOLIDE	0.975	0.981	0.985	1.08
FLUNIXIN MEGLUMINE	1.07	1.01	1.05	0.846
FLUOCINOLONE ACETONIDE	0.94	1.01	0.971	0.917
FLUOCINONIDE	0.938	1	0.999	1.13
FLUORESCEIN	0.994	1.01	1.05	1.09
FLUOROMETHOLONE	0.926	0.988	1.03	0.95
FLUOROURACIL	1.12	1.1	0.973	0.964
FLUOXETINE	0.899	0.996	1.03	0.956
FLUPHENAZINE HYDROCHLORIDE	1.11	0.982	0.962	1.11
FLURANDRENOLIDE	1.05	0.983	0.987	1.09
FLURBIPROFEN	1.04	1.04	0.991	1.04
FLUROTHYL	1.01	0.969	0.753	0.897
FLUTAMIDE	0.999	1.04	1	0.991
FOLIC ACID	0.998	1.06	1.13	0.965
FOMEPIZOLE HYDROCHLORIDE	1.03	1	0.817	0.968
FORMESTANE	0.947	0.95	0.956	1.06
FORMONONETIN	0.936	0.935	1.02	0.923
FOSCARNET SODIUM	0.995	1.01	0.922	0.966
FOSFOMYCIN	1.08	1.04	0.844	1.15
FOSFOSAL	0.891	0.931	0.961	0.904
FRAXETIN	1.01	0.922	1	0.999
FRAXIDIN METHYL ETHER	1.03	1.02	0.963	0.899
Fredericamycin	0.983	1.09	1.04	0.921
Fridamycin D	1.01	1.04	1.1	1.07
FRIEDELIN	0.999	1	0.944	0.817
Fuchurmycin A	1.11	1.1	1.05	1
FUCOSTANOL	1.08	1.05	1.02	0.999
FUMARPROTOCETRARIC ACID	0.958	0.974	1.02	0.857
FUMAZENIL	0.934	0.969	0.986	1
Furan-2,5-dimethanoldiacetate	0.948	0.997	1.01	1.06
Furan-2,5-dimethanolmonoacetate	1.02	1.01	0.954	0.994
FURAZOLIDONE	0.998	1	1	1.11
FUROSEMIDE	1.12	1.06	1.17	1.09
FUSIDIC ACID	1.06	1.02	1.02	1.11
GABAPENTIN	0.99	0.971	1.06	1.15
GALANTHAMINE HYDROBROMIDE	0.996	1.06	1.05	1.05
GALLAMINE TRIETHIODIDE	0.879	1.01	1.02	0.725
GALLIC ACID	0.947	1.06	0.915	1.15
GAMBOGIC ACID	0.999	1.19	1.11	1.07
GAMBOGIC ACID AMIDE	1.02	1.05	0.967	0.823
gamma,delta-Dihydroxy-N-methyl-L-leucine4-cyclosporin A	0.954	1.04	1.02	1.03
gamma-AMINOBUTYRIC ACID	1.01	1.08	1.06	0.72
gamma-Hydroxy-butyric acid-[gamma-Hydroxy-N-methyl-L-leucine4]cyclosporin A	0.989	1.04	1.23	1.06
gamma-Hydroxy-L-leucine4-cyclosporin A	1.03	1.03	0.96	1.03
gamma-Hydroxy-N-methyl-L-leucine4-[gamma-Hydroxy-N-methyl-L-leucine9)]clyclosporin A	0.98	1.13	1.05	0.96
gamma-Hydroxy-N-methyl-L-leucine4-cyclosporin A	1.05	1.16	1.17	1.06
gamma-Hydroxy-N-methyl-L-leucine9-cyclosporin A	1.03	1.02	1.03	0.947
GANGALEOIDIN	0.993	0.987	0.934	0.973
GANGLEOIDIN ACETATE	0.983	0.992	0.982	0.954
GARDENIN A	0.97	0.942	0.951	0.922
GARDENIN B	1.06	0.982	1	1.03
GARLICIN	1	1.11	1.04	0.86
GATIFLOXACIN	1	0.932	0.935	0.877
GEDUNIN	0.983	0.957	1.09	1.13
GEDUNOL	1.08	1.04	1	0.853
GEMFIBROZIL	1.02	0.999	1.03	1.1
GEMIFLOXACIN MESYLATE	1.01	0.98	1.03	1.09
GENETICIN	1.13	1.03	1.02	1.14
Genistein (Biofocus)	1.01	1.15	1.05	1.08
GENISTEIN	1.08	1.05	1.12	1.12
GENTAMICIN SULFATE	0.981	1.07	1.09	0.992
GENTIAN VIOLET	0.67	0.688	0.473	0.456
GENTIOPICROSIDE	1.03	1.03	0.95	0.902
GENTISIC ACID	1	1.01	1.09	1.09
GERALDOL	1.05	1.06	1.05	1.1
Germicidin	0.929	1	0.992	1.12
GIBBERELLIC ACID	0.987	1.06	0.965	0.773
Gingkolid A (S000386)	1.03	1.04	0.94	0.85
Gingkolid B (S000387)	0.913	0.968	0.995	1.13
Gingkolid C (S000388)	1.02	1.09	0.869	0.87
GINKGETIN, K salt	0.999	0.986	1.01	1.3
GINKGOLIC ACID	1.08	1.02	0.981	1.01
GINKGOLIDE A	0.979	1	1.11	0.955
GITOXIGENIN DIACETATE	0.759	0.881	0.654	0.53
GITOXIN	0.685	0.845	0.51	0.86
GLAFENINE	1.04	1.01	0.953	0.891
GLICLAZIDE	0.937	1.01	0.967	0.962
GLUCITOL-4-GUCOPYANOSIDE	0.987	1.03	1.12	1.1
GLUCONOLACTONE	1.08	1.09	1.04	0.85
GLUCOSAMINE HYDROCHLORIDE	0.999	0.981	1.05	1.08
GLUCOSAMINIC ACID	0.992	1.02	1.02	0.972
GLUTAMINE	1.07	0.972	1.03	1.12
GLUTATHIONE	1.02	1.02	1.22	1.04
GLYBURIDE	0.941	1.01	1.17	1.1
GLYCYRRHIZIC ACID, AMMONIUM SALT	0.998	1.04	1.22	1.09
GMX-1778	0.837	0.902	1.29	0.998
GOSSYPETIN	0.947	0.946	0.94	0.893
GOSSYPIN	0.953	0.999	1.04	0.954
GOSSYPOL	0.997	0.955	0.968	1.12
GOSSYPOL-ACETIC ACID COMPLEX	0.999	0.975	1.04	0.972
GRAMICIDIN	0.562	0.664	0.434	0.543
GRAYANOTOXIN I	1.14	1.05	1.12	0.848
GRISEOFULVIC ACID	1	1.01	1.04	1
GRISEOFULVIN	0.892	0.838	1.01	0.77
Griseorhodin A	1.07	1.04	1	1.02
Griseoviridin	1.03	1	0.933	0.981
GUAIAZULENE	1.05	1.07	1.01	0.778
GUAIFENESIN	1.07	0.997	0.946	1.08
GUAIOL(-)	0.966	0.977	0.871	0.848
GUANABENZ ACETATE	1.01	1.03	1.1	1.01
GUANETHIDINE SULFATE	1.01	1.08	1.11	1.12
GUANIDINE CARBONATE	1.03	1.01	1.02	1.03
Guanosin	0.919	0.887	0.89	0.87
Gutingimycin	0.987	0.904	0.948	0.849
GUVACINE HYDROCHLORIDE	0.991	1.01	1.15	0.923
HAEMATOMMIC ACID	0.981	0.932	0.945	0.95
HAEMATOMMIC ACID, ETHYL ESTER	0.948	0.941	0.786	0.936
HAEMATOPORPHYRIN DIHYDROCHLORIDE	0.971	0.957	0.908	1.13
HAEMATOXYLIN	1.02	0.987	1.02	1.07
HAEMATOXYLIN PENTAACETATE	1	0.917	0.906	0.915
HALAZONE	0.87	0.881	0.855	0.898
HALCINONIDE	1.02	0.933	1.06	0.967
HALOPERIDOL	0.94	1.05	1.01	1.1
HALOTHANE	0.974	0.969	1.04	1.17
HARMALINE	1.02	0.977	1.2	1.1
HARMALOL HYDROCHLORIDE	1.03	1.01	0.966	1.01
HARMANE	1.03	1.06	0.865	0.796
HARMINE	0.989	0.938	0.557	0.694
HARMOL HYDROCHLORIDE	1.02	0.995	0.945	1.01
HARPAGOSIDE	1.03	1.1	1.07	1
HASTATOSIDE	0.945	1.03	1.06	1.11
HECOGENIN	1.05	0.903	0.78	0.996
HECOGENIN ACETATE	0.964	0.959	0.88	1.11
HEDERAGENIN	1.04	0.984	0.92	1.03
HELENINE	0.964	0.956	1.08	0.986
HEMATEIN	1.15	0.965	1.05	1.05
Heneicomycin (Isomere)	1.04	1.03	1.02	1.05
HEPTAMINOL HYDROCHLORIDE	0.949	0.918	1.07	1.02
Herbicidin A	1.02	0.943	0.944	0.853
Herbicidin B	1.07	1.04	0.981	0.909
Hericenon-Isomer	0.942	1.02	1.03	0.844
HERNIARIN	0.975	0.965	0.999	0.832
HESPERETIN	0.982	0.995	0.953	1.01
HESPERIDIN	1.03	1.01	1.01	0.966
HETACILLIN POTASSIUM	1.03	1.13	1.1	1.08
HETEROPEUCENIN, METHYL ETHER	1.02	1.07	1.1	0.882
HEXACHLOROPHENE	1	1.04	1.13	1.16
Hexahydrodihydroxyochromycinonepoxide	0.97	1.06	0.982	0.912
HEXAMETHONIUM BROMIDE	0.981	0.879	1.03	1.18
HEXAMETHYLQUERCETAGETIN	1	1.13	0.944	1.18
HEXESTROL	1	1.08	1.16	1.03
HEXETIDINE	0.983	0.987	0.984	1.01
HEXYLRESORCINOL	1.07	1.07	1.08	0.927
HIERACIN	0.965	0.921	0.994	0.91
HINOKITIOL	1.09	1.12	1.03	0.939
HISTAMINE DIHYDROCHLORIDE	0.992	1.08	1.05	1.07
HOMATROPINE BROMIDE	1.17	1.13	1.14	1.11
HOMATROPINE METHYLBROMIDE	1.09	1.08	1.12	0.909
HOMIDIUM BROMIDE	1.22	1.22	1.16	0.996
HOMOPTEROCARPIN	1.01	0.948	1.03	0.908
HUMULENE (alpha)	0.98	0.95	1.06	1.24
HUPERZINE A	1.03	1.01	1.11	0.89
HYCANTHONE	0.999	0.991	1.06	0.915
HYDRALAZINE HYDROCHLORIDE	1.05	1.06	1.4	1.16
HYDRASTINE (1S,9R)	1.13	1.08	1.11	0.973
HYDRASTININE HYDROCHLORIDE	1.01	0.98	0.897	0.987
HYDROCHLOROTHIAZIDE	1.07	1.01	1.12	1.08
HYDROCORTISONE	1.02	1.06	0.907	0.964
HYDROCORTISONE ACETATE	1.01	1.08	1.12	1.03
HYDROCORTISONE BUTYRATE	1.02	1.02	0.952	0.96
HYDROCORTISONE HEMISUCCINATE	1.06	1.01	1.07	0.93
HYDROCORTISONE PHOSPHATE TRIETHYLAMINE	0.99	0.947	1.06	1.08
HYDROCORTISONE VALERATE	0.95	0.969	0.953	1.04
HYDROFLUMETHIAZIDE	1.08	1	1.08	1.21
HYDROLYSIS PRODUCT OF BUSSEIN	1.02	0.983	0.99	1.05
HYDROQUINIDINE	1.11	1.02	1.11	1.01
HYDROQUINONE	0.887	1.03	0.904	1.18
HYDROXYCHLOROQUINE SULFATE	0.99	0.982	1.04	1.05
Hydroxypentalenamide	0.957	0.945	1.05	0.763
HYDROXYPROGESTERONE	1.01	0.834	1.02	1.02
HYDROXYPROGESTERONE CAPROATE	0.959	0.985	1.03	1.06
HYDROXYTACRINE MALEATE	0.939	0.968	0.952	0.91
HYDROXYTOLUIC ACID	0.967	0.953	0.881	0.964
HYDROXYUREA	1.11	1.07	0.945	1.11
HYDROXYZINE PAMOATE	0.993	1.03	1.08	1.07
HYGROMYCIN B	0.997	0.973	0.996	0.98
Hygromycine A	0.995	0.981	1.24	1.09
HYMECROMONE METHYL ETHER	0.944	0.934	0.939	0.799
HYOSCYAMINE	0.939	1.06	1.07	1.03
HYPOXANTHINE	0.882	0.945	1	1
IBUPROFEN	1.09	0.994	1.04	1.08
ICARIIN	0.991	0.923	0.995	0.953
ICHTHYNONE	0.973	0.999	0.945	0.931
IFOSFAMIDE	0.935	1.01	0.909	1.03
IMIPRAMINE HYDROCHLORIDE	1.02	1.01	0.896	0.93
IMPERATORIN	1	1.02	1.11	0.885
INDAPAMIDE	1.01	0.991	1.06	1.05
indisulam	0.928	0.924	1	1.21
Indol-2-carboxylic acid	0.917	0.926	0.984	0.925
INDOLE-2-CARBOXYLIC ACID	1.06	1.02	1.07	1.1
INDOLE-3-CARBINOL	0.978	0.918	0.973	1.01
Indole-3-carboxylic acid	0.944	0.937	1.12	0.816
INDOMETHACIN	1.05	1.01	1.09	1.11
INDOPROFEN	0.954	1.03	1.1	1.01
Inermoside	0.977	1.03	1.22	0.856
Inosin	0.98	0.962	0.907	1.09
INOSINE	0.956	0.996	1.04	0.897
INOSITOL	0.935	0.927	1.05	1.1
IODIPAMIDE	0.988	1.03	1.08	1.05
IODOQUINOL	0.928	0.95	0.888	1.08
IOPANIC ACID	1.09	1.05	1.02	1.07
IPRATROPIUM BROMIDE	0.907	0.999	0.881	0.989
IPRIFLAVONE	1.03	1	1.19	0.708
IPRONIAZID SULFATE	0.942	1.06	1	1.03
IRBESARTAN	0.943	1.06	0.655	0.968
IRETOL	1	1.03	1.06	1
IRIDIN	1.1	1.08	0.869	0.901
IRIGENIN TRIMETHYL ETHER	1.03	1.12	1.08	1.12
IRIGENOL	1.04	1.04	0.831	1.03
IRIGINOL HEXAACEATATE	0.985	1.01	1.02	0.879
Irumamycin	0.985	1.02	0.992	1.04
Irumamycin D	1.03	1.01	1.06	1.02
Irumamycin derivative (C42H67NO12, compound ID 7572)	1.07	1.13	1.24	1.13
Irumamycin derivative (C28H50O7)	0.945	0.942	0.931	1.01
Irumamycin derivative (C42H67NO11)	1.03	1.18	1.08	0.969
Irumamycin derivative (C40H64O10)	1.03	1.12	1.08	1.06
Irumamycin derivative (C42H67NO12, compound ID 7570)	0.999	0.992	0.988	0.889
ISOBERGAPTENE	0.968	0.931	0.897	0.739
ISOBUTYLMETHYLXANTHINE	0.952	0.965	1	0.974
Isochiisanoside (6)	0.962	0.869	0.94	0.95
Isochiisanoside methylester (7)	0.919	0.969	1.02	0.869
Isocollybolide	0.909	0.976	1.15	1.06
Isocumarin derivative	1.01	1.01	0.924	1.03
Isocumarin-glucoside	0.969	0.998	1	0.845
Isocumarin-glucoside (Anomere)	0.933	0.945	1.03	0.942
ISOEUGENITOL	0.908	0.913	0.995	1.05
Isoheneicomycin (Isomere)	1.02	1.11	1.1	0.875
ISOKOBUSONE	0.969	0.971	0.933	0.924
ISOLIQUIRITIGENIN	0.975	0.961	0.915	0.808
ISONIAZID	0.948	1.02	1.05	1.01
ISOPEONOL	0.925	0.915	0.951	0.988
ISOPILOCARPINE NITRATE	1.02	1.01	0.972	0.945
ISOPIMPINELLIN	1.09	1.05	0.915	0.939
ISOPROPAMIDE IODIDE	0.992	1	1	1.06
ISOPROTERENOL HYDROCHLORIDE	0.988	1.01	1.07	1.13
ISORESERPINE	0.913	0.897	0.958	0.955
ISOROTENONE	0.765	0.735	0.712	0.785
ISOSAFROLE	1.02	0.951	1.12	0.975
ISOSORBIDE DINITRATE	1.07	1.03	1.11	1.11
ISOSORBIDE MONONITRATE	0.997	1.04	0.83	1
ISOTECTORIGENIN, 7-METHYL ETHER	0.98	1.01	1.01	0.95
ISOTRETINON	0.975	0.958	0.84	0.903
ISOXICAM	0.998	1.01	0.866	1.12
ISOXSUPRINE HYDROCHLORIDE	0.904	0.928	1.06	0.953
IVERMECTIN	0.961	0.987	0.962	1.04
IWR-1	1.1	1.04	0.777	1.02
JUAREZIC ACID	0.984	0.976	0.679	0.779
JUGLONE	0.95	0.972	1.04	1.13
JW 24	0.974	0.939	0.997	0.885
Kadammycin A	0.913	0.963	1.11	0.994
Kaempferol-3-O-glucoside (6¾¾-p-coumaryl) (110)	1.02	0.974	1.1	0.961
KAINIC ACID	0.967	0.973	0.98	0.913
Kakkatin	0.978	1.04	1.14	1.05
KANAMYCIN A SULFATE	0.943	0.937	1.01	0.966
KARANJIN	1.05	1.02	1.06	1.04
KASUGAMYCIN HYDROCHLORIDE	1.04	1.03	0.888	1.01
KETOCONAZOLE	0.893	0.91	1.05	0.964
KETOPROFEN	1.02	1.06	1.02	1.04
KETOROLAC TROMETHAMINE	1.02	0.988	0.91	0.939
KETOTIFEN FUMARATE	0.976	1	0.964	0.904
Kettapeptin GW 99/1572	1.03	1.03	0.987	0.95
KHAYANTHONE	1	1.05	1.15	1.04
KHAYASIN	1.11	1.24	0.876	1
KHAYASIN C	0.982	1.02	0.847	1.11
KHELLIN	1	0.978	1.09	1.15
KHIVORIN	1.12	1.18	1.03	1.06
KINETIN	0.986	0.929	1.07	1.01
KOBUSONE	1.02	1.02	1.01	0.959
Kojic acid (Biofocus)	1.06	0.928	1.1	1.15
KOJIC ACID	0.924	0.94	0.983	1.1
KOPARIN	1.04	1.02	1.07	1.11
KOPARIN 2'-METHYL ETHER	0.912	1.02	0.957	0.992
KUHLMANNIN	1.02	0.933	0.954	1
KYNURAMINE	0.993	0.981	0.849	0.826
KYNURENIC ACID	0.951	0.96	0.952	1.02
KYNURENINE	1.01	0.977	1.09	1.07
Kynurenine 30% Phenylalanine	1.12	0.99	1.1	1.07
L()-ALLIIN	0.949	0.971	1.02	1.08
LABETALOL HYDROCHLORIDE	0.974	0.912	0.971	0.906
LACTULOSE	0.986	0.982	0.992	1.04
LAGOCHILIN	1	0.989	1.03	1.01
L-ALANINOL	0.955	0.905	1.19	1.06
LAMOTRIGINE	0.94	1.01	0.959	1.01
LANATOSIDE C	0.796	0.906	0.543	0.624
LANOSTEROL	0.988	1	0.865	0.794
LANOSTEROL ACETATE	0.977	0.929	1.03	0.886
LANSOPRAZOLE	0.933	0.931	0.951	0.966
LAPACHOL	1.04	1	1.09	1
LAPPACONITINE	1	0.993	0.939	1.02
LARIXINIC ACID	0.921	0.951	0.879	0.82
LARIXOL	0.992	1	0.854	1
LARIXOL ACETATE	0.994	0.948	0.75	0.99
LASALOCID SODIUM	1.01	1.03	0.946	1.12
LATHOSTEROL	1.05	0.989	0.986	0.809
LAWSONE	0.984	1.05	1.06	0.91
L-BUTHIONINE SULFOXIMINE	1.07	1.09	1.11	0.959
L-DEOXYALLIIN	0.98	1.05	0.937	0.909
LECANORIC ACID	1.05	1.15	1.1	1.03
LEFLUNOMIDE	1.08	1.18	1.13	0.979
LEOIDIN	0.95	0.961	0.974	0.893
LEUCOVORIN CALCIUM	1.02	0.993	1.03	0.99
LEVALBUTEROL HYDROCHLORIDE	0.923	1.02	1.14	1.01
LEVAMISOLE HYDROCHLORIDE	0.982	1.05	0.993	0.9
LEVOBUNOLOL HYDROCHLORIDE	0.953	0.958	0.921	1.04
LEVOCARNITINE	0.955	0.975	0.912	1.01
LEVODOPA	0.94	1.04	1.06	1.12
LEVOFLOXACIN	0.967	1	0.979	1.11
LEVONORDEFRIN	1.21	0.972	0.974	0.963
LEVOTHYROXINE	0.965	0.991	1.2	1.13
LEVULINIC ACID, 3-BENZYLIDENYL-	0.97	1.04	0.982	1.01
LGK974	0.912	0.916	0.696	0.997
LIDOCAINE HYDROCHLORIDE	1.01	1.04	1.05	1.02
LIGUSTILIDE	0.954	0.955	0.923	1.01
LIMONIN	1.02	1.09	0.91	1.05
LINALOOL ()	1.08	1.02	0.989	0.807
LINAMARIN	0.993	0.991	0.908	0.959
LINCOMYCIN HYDROCHLORIDE	1.04	1.03	0.983	1.1
LINDANE	1.01	1.07	1.11	1.18
LIOTHYRONINE	0.994	0.943	0.971	0.985
LIOTHYRONINE (L- isomer) SODIUM	1.16	1.07	1.05	1.06
LIQUIRITIGENIN DIMETHYL ETHER	1.09	1.02	0.887	0.916
LISINOPRIL	1.01	0.996	0.876	0.778
LITHIUM CITRATE	0.964	0.968	0.624	0.826
LITHOCHOL-11-ENIC ACID	1.01	1	0.95	0.978
LITHOCHOLIC ACID	1.02	1.06	1.15	1.17
LOBARIC ACID	1.01	0.992	1.16	0.931
LOBELINE HYDROCHLORIDE	1.07	1.04	1.11	0.971
LOBENDAZOLE	1.04	1.09	0.955	0.963
LOGANIC ACID	1.04	1.02	1	1.11
LOGANIN	1.04	1.09	1.05	1.14
LOMATIN	1.06	1.09	0.854	0.728
LOMEFLOXACIN HYDROCHLORIDE	0.971	0.988	0.953	1.04
LONCHOCARPIC ACID	1.04	0.99	0.976	0.993
LOPERAMIDE HYDROCHLORIDE	0.996	0.969	0.704	0.927
LORATADINE	0.914	1.01	0.917	0.962
LOSARTAN	0.986	1.05	0.456	0.974
LOVASTATIN	1.03	1.04	1.09	1.06
LOXAPINE SUCCINATE	0.929	0.925	0.808	0.973
L-PHENYLALANINOL	0.978	0.984	0.627	0.896
LUFENURON	0.996	0.977	1.03	1.03
LUNARINE	0.996	1.03	1.01	1.07
LUPANINE PERCHLORATE	0.991	0.961	0.957	0.983
LUPANYL ACID HYDROCHLORIDE	0.987	0.955	1.06	1.17
LUPININE	1.02	0.969	0.918	1.01
Luteolin-7-O-glucoside (102)	0.948	0.952	1.08	0.978
LYCOPODINE PERCHLORATE	0.93	0.936	1.22	0.989
Lymphostin	1.2	1.07	0.967	0.927
LYNESTRENOL	0.976	0.964	0.935	0.875
LYSYL-TYROSYL-LYSINE ACETATE	1.09	1.04	1.03	1.03
MADECASSIC ACID	0.979	0.991	1.05	1.04
MAFENIDE HYDROCHLORIDE	1.02	0.961	1.07	1.18
MANDELIC ACID, METHYL ESTER	1.05	1.1	0.863	0.89
MANGANESE TETRAKIS(4-CARBOXYPHENYL)PORPHYRIN CHLORDE	0.956	1.07	1.04	1.04
MANGIFERIN	1.03	1.08	1	0.914
MANGOSTIN TRIMETHYL ETHER	1.04	1.03	0.975	1.06
MAPROTILINE HYDROCHLORIDE	1.12	1.02	1.07	1.13
MARMESIN ACETATE	0.982	1.07	0.889	0.998
MEBENDAZOLE	1.02	0.98	0.923	0.956
MEBHYDROLIN NAPHTHALENESULFONATE	1.07	1.02	1.06	0.862
MECAMYLAMINE HYDROCHLORIDE	0.897	0.951	0.866	0.942
MECHLORETHAMINE	1.07	0.96	0.951	1.01
MECLIZINE HYDROCHLORIDE	0.98	0.994	1.03	0.965
MECLOCYCLINE SULFOSALICYLATE	1	1.01	0.937	0.849
MECLOFENAMATE SODIUM	1.04	0.966	1.1	1.01
MECLOFENOXATE HYDROCHLORIDE	0.919	0.993	1.17	1.1
MECYSTEINE HYDROCHLORIDE	1.03	0.979	0.889	0.932
MEDROXYPROGESTERONE ACETATE	0.973	0.947	0.98	1.03
MEDRYSONE	0.978	0.937	1.02	0.989
MEFENAMIC ACID	1.06	1.08	0.944	1.07
MEFEXAMIDE	1	0.946	0.999	1.04
MEFLOQUINE	1.06	0.988	1.15	1.07
MEGESTROL ACETATE	1.01	0.957	1.03	0.974
MELATONIN	1.01	0.937	0.916	1.05
MELENGESTROL ACETATE	1.01	1.01	0.969	0.836
MELEZITOSE	0.985	1.02	1.04	0.937
MELOXICAM SODIUM	1.05	0.939	1.06	0.998
MELPHALAN	0.974	1.03	0.879	0.994
MEMANTINE HYDROCHLORIDE	1.01	1.03	1	1.09
MENADIONE	1.02	1.03	0.923	0.905
MENTHOL(-)	0.977	1.07	0.943	1.07
MENTHONE	1.02	1.06	0.931	0.878
MENTHYL BENZOATE	1.09	1.03	1.01	0.982
MEPARTRICIN	0.968	0.956	0.892	0.925
MEPENZOLATE BROMIDE	1.02	1	0.926	0.987
MEPHENESIN	1.02	0.978	1.03	1.05
MEPHENTERMINE SULFATE	1.07	1.05	0.904	0.96
MEPIVACAINE HYDROCHLORIDE	0.946	0.996	1.12	0.954
MERBROMIN	0.952	0.938	0.898	0.971
MERCAPTOPURINE	0.941	0.924	1.05	1.02
MEROGEDUNIN	1.01	1.02	1.1	1.17
MESNA	1.06	0.983	1.12	1.08
MESTRANOL	0.98	0.992	0.986	0.902
METACETAMOL	1.05	1.02	0.847	1.03
Metacycloprodigiosin-Salt, Streptorubin A-Salt	0.919	0.996	0.766	0.934
METAMECONINE	1.02	1.03	1.05	1.07
METAPROTERENOL	1.01	0.942	0.974	1
METARAMINOL BITARTRATE	1.09	1.04	0.91	0.92
METAXALONE	0.94	1.01	0.984	0.929
METERGOLINE	1.05	1.13	0.977	1.05
METFORMIN HYDROCHLORIDE	1.03	0.994	0.963	1.04
METHACHOLINE CHLORIDE	0.983	1.01	1.03	1
METHACYCLINE HYDROCHLORIDE	1.02	0.917	1.16	1.07
METHAPYRILENE HYDROCHLORIDE	0.989	1.01	1.01	1.05
METHAZOLAMIDE	1.05	0.975	1.01	1.15
METHENAMINE	0.958	0.997	1	1.04
METHICILLIN SODIUM	1.1	1.05	1.17	0.95
METHIMAZOLE	0.966	0.995	0.899	1
METHOCARBAMOL	0.97	1.02	1	0.934
METHOMYL	1.01	0.96	0.892	0.974
METHOPRENE (S)	1.03	0.913	0.731	0.844
METHOTREXATE()	1.1	1.1	1.03	1.12
METHOXAMINE HYDROCHLORIDE	0.947	0.906	1.05	1.21
METHOXSALEN	1.04	1.06	1.14	1.06
METHOXYAMINE HYDROCHLORIDE	0.997	0.971	1	0.962
METHOXYVONE	1.03	0.972	1.15	1.13
METHSCOPOLAMINE BROMIDE	1.03	1.04	1.09	1.08
METHYL 7-DESHYDROXYPYROGALLIN-4-CARBOXYLATE	1.02	0.973	0.872	1.03
METHYL DEOXYCHOLATE	0.957	0.931	0.832	0.919
METHYL EVERNINATE	0.986	0.916	0.925	0.812
METHYL ORSELLINATE	1.03	0.978	1.06	0.908
METHYL ROBUSTONE	0.934	0.927	0.953	0.261
METHYLBENZETHONIUM CHLORIDE	1.07	1.09	0.89	0.929
METHYLDOPA	1.01	1.05	0.946	1.11
METHYLDOPATE HYDROCHLORIDE	0.948	1.01	1.12	1.03
METHYLENE BLUE	1.21	1.11	1.13	1.1
METHYLERGONOVINE MALEATE	0.919	0.995	1.07	1.08
METHYLMETHANE SULFONATE	1.02	1.01	1.01	0.905
METHYLPHENIDATE HYDROCHLORIDE	0.981	1.03	1.1	0.976
METHYLPREDNISOLONE	1.05	1.03	0.972	1.06
METHYLPREDNISOLONE SODIUM SUCCINATE	0.913	0.93	1.04	0.953
METHYLTHIOURACIL	0.966	0.992	0.988	0.979
METHYLXANTHOXYLIN	1.05	1.04	0.897	0.874
METOCLOPRAMIDE HYDROCHLORIDE	0.975	1.01	0.953	1.05
METOLAZONE	1.02	1.02	0.805	1.07
METOPROLOL TARTRATE	1.02	0.994	1.06	1.05
METRONIDAZOLE	1.01	1.03	0.887	1.04
Mevinolin, Lovastatin	0.93	0.954	0.922	0.963
MEXAMINE	1.11	0.979	1.07	1.05
MEXICANOLIDE	1.03	1.04	1.01	1.06
MEXILETINE HYDROCHLORIDE	1.06	1.06	1.12	0.975
MIANSERIN HYDROCHLORIDE	1.09	1.06	1.13	1.03
MICONAZOLE NITRATE	0.966	0.98	1.12	0.955
MIDODRINE HYDROCHLORIDE	1.06	1.01	1.09	1.22
MIFEPRISTONE	0.901	0.961	0.961	1.05
MIGLITOL	0.952	0.988	1.03	0.945
MILTEFOSINE	0.944	0.994	1.08	1.01
MIMOSINE	1.02	0.957	0.863	1.03
MINAPRINE HYDROCHLORIDE	1.02	1.04	1.09	1.01
MINOCYCLINE HYDROCHLORIDE	0.909	0.977	1.14	1.02
MINOXIDIL	1.03	0.974	0.987	0.899
MITOMYCIN C	1.26	1.23	0.937	0.749
MITOTANE	0.952	1.01	0.914	1.15
MITOXANTHRONE HYDROCHLORIDE	1.01	0.984	0.464	0.408
Mixture of Avilamycin G K	0.913	1.01	0.958	0.949
Mixture: 12-Hydroxy-13-methoxy-collybolide and 13-Hydroxy-12-methoxy-collybolide	1.07	1.02	0.839	1.08
MODAFINIL	1.03	1.01	1.01	1.03
MOLSIDOMINE	1.05	1	1.17	1.06
MONENSIN SODIUM (monensin A is shown)	1.07	1.02	0.841	0.927
MONOBENZONE	0.994	0.97	0.719	0.789
MONOCROTALINE	1.02	1.01	1.04	0.955
MORANTEL CITRATE	0.977	0.976	1.06	0.942
MORIN	1.15	1.15	1.22	1.01
MOXALACTAM DISODIUM	1.07	1.07	1.09	1.04
MOXIDECTIN	0.926	0.866	0.855	1.01
MOXIFLOXACIN HYDROCHLORIDE	0.973	1.07	0.992	1.01
MUCIC ACID	0.968	1.04	1.05	1.01
MUNDOSERONE	0.935	0.882	0.745	0.81
MUNDULONE	1.08	0.968	0.891	1
MUNDULONE ACETATE	0.976	1.04	0.986	1.21
MUPIROCIN	0.951	0.927	1.01	1.05
Mutactimycin A	0.986	0.97	0.82	0.973
MUUROLLADIE-3-ONE	1.01	0.993	0.81	1.08
MYCOPHENOLIC ACID	0.988	1.08	1.06	1.22
Mycophenolsäure	0.928	0.955	0.767	0.832
N- (3-TRIFLUOROMETHYLPHENYL)PIPERAZINE HYDROCHLORIDE (TFMPP)	1.01	1.03	0.986	1.05
N- (9-FLUORENYLMETHOXYCARBONYL)-L-LEUCINE	1.03	1	1.04	0.999
N (g)-NITRO-L-ARGININE	0.956	0.947	0.883	1.01
N-(2-Phenyl)ethylbutyramide	1.11	1.01	0.987	0.986
N-(p-Hydroxyphenyl)ethylacetamide	1.08	1.05	1.15	1.12
N, N-Bis(2-phenylethyl)urea	1.05	1.08	0.891	1
NABUMETONE	0.931	0.919	1.22	1.27
N-Acetyl-3-amino-2-piperidinon	0.956	0.935	0.819	0.882
N-Acetyl-beta-oxotryptamin	0.991	0.973	0.895	0.969
N-Acetyl-kynurenine	0.978	1.04	1	1.11
N-Acetyl-N2-formylkynurenine	1.04	1.04	1.31	0.998
N-Acetyl-phenylethylamine	0.968	1.07	0.968	1.08
N-Acetylquestiomycin A	1.12	0.997	1.14	1.15
N-Acetyl-tyramine	0.996	0.986	1.08	1.03
NADIDE	0.961	0.923	1.19	1.29
NADOLOL	1.06	1.02	0.951	1.04
NAFCILLIN SODIUM	1.11	1.01	1.08	1.16
NAFRONYL OXALATE	0.993	1.04	0.953	1.48
NALBUPHINE HYDROCHLORIDE	0.884	1	1.02	1.11
NALIDIXIC ACID	0.963	0.986	1	1.04
NALOXONE HYDROCHLORIDE	1.09	1.07	0.905	0.932
NALTREXONE HYDROCHLORIDE	1.07	1.02	1.05	1.01
NAPHAZOLINE HYDROCHLORIDE	1.12	1.07	0.907	1.06
NAPROXEN()	1.04	1.05	0.895	0.987
NAPROXOL	0.939	0.936	1.08	1.01
NARINGENIN	1.03	1.03	1.03	1.06
NARINGIN	0.989	0.961	1.12	0.891
NATAMYCIN	0.973	1	0.942	0.981
NATEGLINIDE	0.925	1.02	0.993	0.973
N-BENZYLTROPAN-4-OL	0.975	0.922	0.884	0.903
N-butylbenzenesulphonamide (AB2)	1	0.927	0.818	1.02
NEFOPAM	1.01	0.99	0.799	0.967
NEOHESPERIDIN DIHYDROCHALCONE	1	0.949	1.02	1.06
NEOMYCIN SULFATE	1.02	0.996	0.868	0.878
NEOSTIGMINE BROMIDE	1.02	0.996	1.08	1.11
Neoviridogrisein II (Isomere)	1.04	0.998	0.951	0.923
NEROL	1.14	1.07	0.931	0.996
NEROLIDOL	0.942	0.938	0.744	0.958
NETILMICIN SULFATE	0.96	0.996	0.968	0.938
N-Formylanthranilic acid	0.982	0.858	0.596	0.782
N-HYDROXYMETHYLNICOTINAMIDE	1.06	1.02	0.968	0.949
NIACIN	1.1	1.03	1.02	0.932
NIACINAMIDE	0.997	0.967	1.22	1.07
NICARDIPINE HYDROCHLORIDE	1.01	0.95	0.905	0.997
NICERGOLINE	1.02	0.977	1.03	0.974
NICLOSAMIDE	0.991	0.568	1.12	0.808
NICOTINYL ALCOHOL TARTRATE	0.946	0.923	0.929	0.905
NIFEDIPINE	1.04	1.08	1.01	1.12
NIFENAZONE	0.991	0.97	1.03	0.978
Nigaichigoside F1	1.02	1.08	1.23	0.891
NILUTAMIDE	1.03	0.97	0.992	0.93
NIMESULIDE	0.991	0.965	1	0.961
NIMODIPINE	0.778	0.937	1.05	1.2
NIMUSTINE	1.03	1.02	0.973	1
NIPECOTIC ACID	0.9	0.995	1.03	0.846
NISOLDIPINE	0.855	0.956	0.897	0.949
NITRENDIPINE	0.91	0.99	0.985	1.04
NITROFURANTOIN	0.949	0.949	0.909	1.08
NITROFURAZONE	0.985	0.976	1.1	1.06
NITROMIDE	0.991	0.968	0.827	1.02
N-METHYL (-)EPHEDRINE	0.901	1.03	1.01	0.94
N-METHYLANTHRANILIC ACID	0.998	1.01	1.05	1.16
N-METHYLBENZYLAMINE HYDROCHLORIDE	1.02	1.05	1.04	1.05
N-METHYL-D-ASPARTIC ACID (NMDA)	0.96	0.954	0.818	0.882
N-METHYLISOLEUCINE	0.911	0.981	0.883	1.01
NOBILETIN	1.09	0.995	1	0.984
Nocardamin, Desferrioxamin E	0.977	0.983	1.12	1.02
NOMIFENSINE MALEATE	1	1.07	1.05	1.03
NONIC ACID	0.995	0.953	1.05	1.02
NONOXYNOL-9	0.975	1.02	0.967	0.842
NORCANTHARIDIN	0.955	0.943	0.878	0.906
NOREPINEPHRINE	1.01	1	0.989	0.978
NORETHINDRONE	1.09	0.999	0.91	0.952
NORETHINDRONE ACETATE	0.936	1.01	0.752	0.785
NORETHYNODREL	0.923	0.903	1.11	1.03
NORFLOXACIN	0.925	0.927	1.02	1.12
NORGESTIMATE	0.997	0.962	0.998	0.942
NORGESTREL	0.938	0.975	1.16	1.11
NORHARMAN	0.975	0.968	0.833	0.925
Norsolorinic acid; 2-n-Hexanoyl-1,3,6,8-tetrahydroxyanthraquinone	1.03	1.03	1.03	0.763
NORSTICTIC ACID	1	0.976	1.05	0.999
NORSTICTIC ACID PENTAACETATE	0.898	0.988	1.11	1.25
NORSTICTIC ACID TRIACETATE	1.08	0.991	0.94	1.08
NORTRIPTYLINE	0.976	0.968	0.956	1.13
NOSCAPINE HYDROCHLORIDE	0.994	0.996	1.05	0.84
NOVOBIOCIN SODIUM	0.998	1.01	1.14	1.14
N-PHENYLANTHRANILIC ACID	1	1.08	1.03	0.793
NYLIDRIN HYDROCHLORIDE	0.902	0.902	1.13	1.11
NYSTATIN	0.995	0.951	0.756	0.769
Obatoclax Mesylat Bcl-2 family	0.885	0.923	1.08	1.08
O-BENZYL-l-SERINE	1.01	1.03	1.01	0.955
OBLIQUIN	1.05	1.13	1.13	1.07
Obscurolid A1	0.852	0.941	0.97	0.842
OBTUSAQUINONE	0.959	1.04	0.834	0.976
Ochromycinone (Isoform A, compound ID 7490)	1.07	0.968	0.774	1.22
Ochromycinone (Isoform B, compound ID 7489)	1.01	0.971	0.9	0.834
Ochromycinone (Isoform C, Compound ID 7613)	1.15	1.06	0.968	1.12
OCTODRINE	0.928	0.941	0.941	0.952
OCTOPAMINE HYDROCHLORIDE	0.979	0.964	0.973	0.912
ODORATONE	1.04	1.1	0.93	0.838
OFLOXACIN	0.917	0.903	1.07	0.946
OLANZAPINE	0.981	1.07	1.04	1.09
OLEANDOMYCIN PHOSPHATE	0.951	0.88	0.977	1.12
OLEANDRIN	1.22	1.41	0.0843	0.257
OLEANOIC ACID	1.07	1.09	0.977	0.984
OLEANOLIC ACID ACETATE	1.04	0.993	1.05	1.02
OLMESARTAN MEDOXOMIL	0.974	1.04	1.08	1.14
OMEPRAZOLE	0.935	1.02	1.14	0.989
ONONETIN	0.969	1.02	1.13	1.02
Oospoglycol	1.04	0.912	0.905	1.12
ORLISTAT	0.959	0.984	0.95	0.917
ORPHENADRINE CITRATE	0.985	1.04	1.18	1.06
ORSELLINIC ACID	1.02	1.04	0.953	0.898
ORSELLINIC ACID, ETHYL ESTER	1.08	1.06	1.05	1.11
OSAJIN	0.979	1	0.844	0.984
OSTHOL	1.01	0.959	1.04	0.939
OUABAIN	0.918	1.12	0.0589	0.233
o-VERATRALDEHYDE	1.03	0.969	0.977	0.852
Oxachelin	1.07	0.986	1.09	0.97
Oxachelin hydrate	0.99	1.06	1.06	0.831
OXACILLIN SODIUM	0.977	0.979	1.13	1.09
OXAPROZIN	0.977	0.949	0.974	0.929
OXCARBAZEPINE	1.04	1.02	0.995	1.2
OXETHAZAINE	1.11	1.11	1.02	1.03
OXFENDAZOLE	1.07	0.957	0.8	0.971
OXIBENDAZOLE	1.18	1.08	0.932	0.981
OXICONAZOLE NITRATE	0.969	0.966	0.816	0.829
OXIDOPAMINE HYDROCHLORIDE	0.965	1	1.25	1.22
OXOLINIC ACID	0.654	1.04	1.08	0.925
OXONITINE	1	1.1	1.06	0.986
OXOTREMORINE SESQUIFUMARATE	1.08	1.02	0.82	0.815
OXYBENZONE	0.998	1.02	1.07	1.03
OXYMETAZOLINE HYDROCHLORIDE	0.997	0.947	1.07	1.06
OXYPHENBUTAZONE	0.879	0.918	0.989	1.06
OXYPHENCYCLIMINE HYDROCHLORIDE	1.08	1.02	1.07	1.06
OXYQUINOLINE HEMISULFATE	1.08	1.12	0.767	0.819
OXYTETRACYCLINE	1	1.03	1.05	0.949
p-(N-Methyl)-aminobenzaldehyde	1.07	1.04	1.03	1.19
p-(N-Methyl-N-Nitroso)-aminobenzaldehyde	0.947	0.983	1.02	1.05
PACHYRRHIZIN	0.889	0.972	0.943	0.946
PACLITAXEL	1.18	1.05	0.593	0.918
PAEONOL	1.04	1.06	0.984	1.08
PALMATINE CHLORIDE	0.987	0.911	1.06	0.957
PANCURONIUM BROMIDE	0.97	0.955	0.974	0.963
PANTHENOL	1.03	1.12	0.925	1.03
PANTOPRAZOLE	0.999	0.948	1	1.1
PAPAVERINE HYDROCHLORIDE	0.947	1.04	1.03	1.11
PARACHLOROPHENOL	0.989	0.932	1.12	1.11
PARAMETHADIONE	0.906	0.91	0.902	1.01
para-O-(4¾-Amino-2¾-carboxyphenyl)-cinnamic acid	1.01	0.936	0.948	0.926
para-O-(4¾-Amino-2¾-carboxyphenyl)-meta-methoxy-cinnamic acid	0.993	0.987	1.01	0.999
PARAROSANILINE PAMOATE	0.866	0.791	0.916	0.721
Parasorbosid (S000391)	0.953	0.94	1.08	0.873
PARAXANTHINE	1.02	1.02	0.968	1.07
PARGYLINE HYDROCHLORIDE	0.936	0.95	1.07	1
PAROMOMYCIN SULFATE	1.06	1.07	1.07	0.919
PAROXETINE HYDROCHLORIDE	1.01	1.04	1.1	1.16
PARTHENOLIDE	0.855	0.918	0.87	0.801
PATULIN	0.962	0.953	0.517	0.482
p-CHLOROPHENYLALANINE	1.05	0.986	1.12	1.03
PD-0325901	1.07	1	1.52	1.42
PECTOLINARIN	0.858	0.937	1.1	1.07
PEFLOXACINE MESYLATE	0.995	0.969	1.11	1
PELLETIERINE HYDROCHLORIDE	0.986	1	0.989	0.964
PEMPIDINE TARTRATE	0.976	1.06	1.02	0.984
PENFLURIDOL	0.977	1.01	0.866	0.996
PENICILLAMINE	0.97	0.983	1.23	1.08
PENICILLIN G POTASSIUM	0.975	1.07	1.05	0.848
PENICILLIN V POTASSIUM	0.997	1.03	1.12	1.05
Pentalenic acid	1.05	0.99	1.09	0.869
PENTAMIDINE ISETHIONATE	1.02	1	0.805	0.786
PENTOBARBITAL	0.979	0.977	0.856	1.01
PENTOLINIUM TARTRATE	1.04	0.949	1.03	0.929
PENTOXIFYLLINE	0.904	0.976	1.02	1.04
PENTYLENETETRAZOL	0.888	0.962	1.14	1.08
PEONIFLORIN	1.02	1.01	0.865	1.16
PEONOL METHYL ETHER	0.977	0.976	1.14	0.912
PERGOLIDE MESYLATE	0.802	0.924	1.01	1.02
PERHEXILINE MALEATE	1.11	1.14	1.03	1.03
PERICIAZINE	1.06	0.963	1	1.1
PERILLIC ACID (-)	1.02	0.97	1.05	1.06
PERILLYL ALCOHOL	0.993	0.999	0.933	1.01
PERINDOPRIL ERBUMINE	0.934	0.987	1.14	1.03
PERPHENAZINE	1	0.965	1.07	0.882
PERSEITOL	0.951	1.02	0.951	1.08
PERSITOL HEPTAACETATE	1.04	1.05	0.934	0.986
PEUCENIN	0.986	1.02	1.01	0.876
p-FLUOROPHENYLALANINE	1.03	0.983	1.03	0.85
PHENACEMIDE	1.05	0.998	0.996	0.883
PHENACETIN	1.02	0.99	1.1	1.03
PHENACYLAMINE HYDROCHLORIDE	0.97	0.995	1.06	0.774
Phenazinon-derivat	1.04	1.19	1	1.09
PHENAZOPYRIDINE HYDROCHLORIDE	1.08	1.13	1.32	1.28
PHENELZINE SULFATE	1.01	0.95	1.21	1.23
PHENETHICILLIN POTASSIUM	0.986	0.987	1.06	1.07
PHENETHYL CAFFEATE (CAPE)	0.946	0.979	0.987	0.998
PHENINDIONE	1.02	1.02	1.2	1.1
PHENIRAMINE MALEATE	0.985	0.94	1.06	1.05
PHENOLPHTHALEIN	1.03	1.02	1	1.08
PHENOTHRIN	1.01	0.96	0.976	0.982
PHENOXYBENZAMINE HYDROCHLORIDE	0.96	0.995	1.02	1.04
PHENTOLAMINE HYDROCHLORIDE	1.03	1.01	0.971	0.908
Phenyacetic acid	0.985	0.981	0.991	1.05
PHENYL AMINOSALICYLATE	1.02	1.08	1.06	1.01
Phenylacetamide	1.02	0.997	1.11	1.11
PHENYLACETOHYDROXAMIC ACID	0.982	1.02	0.879	0.859
PHENYLBUTAZONE	1.03	1.04	1.03	0.996
PHENYLBUTYRATE SODIUM	0.955	1.03	1.11	0.918
PHENYLBUTYRIC ACID	0.99	1.01	1.01	1.07
PHENYLEPHRINE HYDROCHLORIDE	0.911	0.999	1.07	1.08
PHENYLETHYL ALCOHOL	0.938	0.98	1.19	1.06
PHENYLMERCURIC ACETATE	0.0224	0.0292	0.024	0.0204
PHENYTOIN SODIUM	1	1.01	1.1	1.07
Phevalin	1.01	0.999	0.834	1.01
PHLORACETOPHENONE	1.09	0.994	0.961	0.914
PHLORETIN	0.93	0.936	0.884	0.831
PHLORIDZIN	1.02	1.05	1.13	1
PHTHALYLSULFACETAMIDE	0.955	0.906	1.13	1.07
PHTHALYLSULFATHIAZOLE	1.01	0.998	1.13	1.1
PHTHALYSULFATHIAZOLE	0.988	1.09	1.09	1.08
Phthoxazolin D derivative	1.05	0.928	1.01	0.953
PHYSCION	1.1	0.926	1.05	1.13
PHYSOSTIGMINE SALICYLATE	0.933	0.999	0.938	1.04
PHYTOL	0.934	0.926	0.869	1.01
PHYTONADIONE	0.966	1.03	0.965	0.875
PICEID METHYL ETHER	0.936	0.925	0.865	1.07
PICROPODOPHYLLOTOXIN	1.14	1.29	0.847	0.927
PICROPODOPHYLLOTOXIN ACETATE	1.04	1	0.802	0.932
PICROTIN	1.02	1.03	0.974	1.1
PILOCARPINE NITRATE	0.983	1	1.27	1.04
PIMETHIXENE MALEATE	1.07	0.987	0.893	0.994
PIMOZIDE	1.02	0.993	0.962	0.799
PIMPINELLIN	1.07	0.961	0.955	0.94
PINACIDIL	1.06	0.917	0.889	0.992
PIOGLITAZONE HYDROCHLORIDE	0.915	1.05	1.11	1.03
PIPEMIDIC ACID	1.02	0.985	0.889	1.07
PIPENZOLATE BROMIDE	0.998	0.869	1	0.915
PIPERACILLIN SODIUM	1.05	0.995	0.969	1.09
PIPERAZINE	0.999	0.974	1.08	1.02
PIPERIDOLATE HYDROCHLORIDE	0.935	0.971	0.961	1.06
PIPERINE	1.03	1.03	1.22	0.949
PIPERONYLIC ACID	0.925	0.971	0.953	0.779
PIPLARTINE	1.14	1.08	0.84	0.706
PIPOBROMAN	1.03	1.02	0.993	1.02
PIRACETAM	0.938	0.972	1.11	1.18
PIRENPERONE	1.08	1	0.959	0.935
PIRENZEPINE HYDROCHLORIDE	0.943	0.938	0.82	0.806
PIRFENIDONE	0.935	0.955	0.984	1.18
PIRINIXIC ACID	0.928	0.937	1.08	1.09
PIROMIDIC ACID	0.941	0.969	1.01	0.945
PIROXICAM	0.877	0.963	1.14	1.14
PISCIDIC ACID	0.94	0.969	0.846	1
PIZOTYLINE MALATE	1.06	1.15	0.978	0.891
PLUMBAGIN	0.0462	0.761	0.0232	0.29
PODOFILOX	0.85	1.05	0.74	0.827
PODOPHYLLOTOXIN ACETATE	1.2	1.21	0.688	0.716
PODOTOTARIN	1.05	1	1.1	1.08
POLYMYXIN B SULFATE	1.13	1.09	0.987	1.05
POMIFERIN	1.05	1.01	1.04	1.01
POTASSIUM p-AMINOBENZOATE	0.964	0.983	1.05	0.88
PRAMOXINE HYDROCHLORIDE	0.982	0.967	1.05	1.07
PRASTERONE ACETATE	0.965	1	1.02	1.15
PRAVASTATIN SODIUM	0.987	0.991	0.817	1.04
PRAZIQUANTEL	0.95	1.01	1	0.837
PRAZOSIN HYDROCHLORIDE	0.995	1.02	1.07	1.11
PREDNISOLONE	0.993	1.09	1.1	0.976
PREDNISOLONE ACETATE	0.939	0.933	1.18	1.05
PREDNISOLONE HEMISUCCINATE	1.02	1.04	0.918	1.02
PREDNISOLONE SODIUM PHOSPHATE	0.919	0.966	1.05	1.07
PREDNISONE	1.11	1.03	0.791	1.03
PREGABALIN	1.03	1.05	0.944	0.928
PREGNENOLONE	0.976	0.936	1.2	1.18
PREGNENOLONE SUCCINATE	0.952	0.998	1.08	1.12
PRENYLETIN	1.02	1.06	1.03	1.12
PRIDINOL METHANESULFONATE	1.03	1.01	0.865	0.892
PRILOCAINE HYDROCHLORIDE	1.05	1.01	0.938	0.981
PRIMIDONE	1.02	0.984	1.04	1.08
PRIMULETIN	1.08	0.998	1.03	1.03
PRISTIMERIN	1.02	1.04	0.977	1.09
PRISTIMEROL	1.01	1	1.1	1.12
PROADIFEN HYDROCHLORIDE	1.05	1.01	1.06	1.06
PROBENECID	1.05	1.16	1.11	1.12
PROBUCOL	0.975	0.935	1.04	1.03
PROCAINAMIDE HYDROCHLORIDE	0.982	1.06	1.15	1.01
PROCAINE HYDROCHLORIDE	1.05	1.02	1.07	1.05
PROCHLORPERAZINE EDISYLATE	1.05	1.14	0.959	0.9
PROCYCLIDINE HYDROCHLORIDE	0.994	1.07	0.993	0.969
PROGESTERONE	0.974	1.01	1.02	1.06
PROGLUMIDE	0.887	0.921	1.03	1.1
Prolyl-leucyl-diketopiperazine	0.981	0.987	1.03	1.02
Prolyl-phenylalanyl-diketopiperazine	1.04	1.01	0.917	0.919
Prolyl-valyl-diketopiperazine	1.11	1.04	0.976	0.947
PROMAZINE HYDROCHLORIDE	0.909	1.01	0.944	0.846
PROMETHAZINE HYDROCHLORIDE	1.07	1.09	1.11	1.12
PROMETRYN	1.01	0.99	1.06	1.08
PRONETALOL HYDROCHLORIDE	0.974	0.98	0.953	1.05
PROPAFENONE HYDROCHLORIDE	0.904	0.95	0.801	0.966
PROPANTHELINE BROMIDE	0.996	0.972	1.08	0.995
PROPARACAINE HYDROCHLORIDE	0.923	0.977	1.1	1.09
PROPAZINE	0.966	0.931	0.931	0.956
PROPOXUR	0.996	0.976	0.998	1.02
PROPRANOLOL HYDROCHLORIDE ()	1.06	0.998	1	0.987
PROPYLTHIOURACIL	0.976	1.02	1	1.04
PROTIONAMIDE	0.931	1.02	1.03	1.06
PROTOPORPHYRIN IX	1	0.925	0.988	0.996
PROTOVERATRINE B	1.1	1.06	1.13	1.03
PSEUDO-ANISATIN	1.06	1.03	0.993	1.07
PSEUDOEPHEDRINE HYDROCHLORIDE	0.935	1.02	0.99	1.08
PSEUDRELONE B	1.09	1.05	0.898	0.944
PTAEROXYLIN	1.11	1.01	1.17	1.05
PTERYXIN	0.96	0.893	1.13	1.05
PUNCTAPORONIN B	0.989	1.02	0.752	0.884
PUROMYCIN HYDROCHLORIDE	0.948	0.949	1.02	1.08
PURPURIN	1.03	1.16	0.904	0.842
PURPUROGALLIN	1.04	0.988	1.01	0.877
PURPUROGALLIN-4-CARBOXYLIC ACID	1.04	0.97	0.906	1.08
PUTRESCINE DIHYDROCHLORIDE	0.929	1.01	1.14	1.07
PYRANTEL PAMOATE	1.05	1.05	1.02	0.967
PYRAZINAMIDE	1.06	0.989	1	0.883
Pyridine derivative (Mixture of isobutyryl and 2-methyl-propyl)	0.927	1.02	0.936	0.969
Pyridine derivative (Mixture of isopropyl and propyl)	0.948	0.955	1.03	1.12
PYRIDOSTIGMINE BROMIDE	1.02	1.02	1.03	1.08
PYRIDOXINE	1.03	1.01	0.964	0.977
PYRILAMINE MALEATE	1.07	1.1	1.14	1.12
PYRIMETHAMINE	1.01	1.04	1.13	1.07
PYRITHIONE ZINC	0.538	0.719	0.0579	0.273
PYRITHYLDIONE	0.936	0.917	1.09	1.06
PYROCATECHUIC ACID	0.974	1.07	0.953	0.941
PYROGALLIN	0.942	0.989	1.09	1.03
PYRROMYCIN	1.08	1.02	0.7	0.722
PYRVINIUM PAMOATE	0.795	0.908	0.648	0.528
QUASSIN	1.01	0.948	1	1
QUEBRACHITOL	1.04	1.02	1.17	1.04
QUERCETIN	0.979	1.03	0.936	1.03
QUERCETIN PENTAMETHYL ETHER	0.983	1.1	0.842	1.03
QUERCETIN TETRAMETHYL (5,7,3',4') ETHER	1	1.03	1.01	0.764
QUETIAPINE	1	0.982	1.07	1.09
QUINACRINE HYDROCHLORIDE	1.06	1.04	0.914	0.863
QUINALIZARIN	0.985	0.942	1.04	1.16
QUINAMIDE ISOPROPYLIDENE	1.08	1.11	0.877	0.955
QUINAPRIL HYDROCHLORIDE	0.998	0.905	0.872	0.88
QUINIC ACID	0.911	0.958	1.04	0.807
QUINIDINE GLUCONATE	1.01	0.943	0.948	0.919
QUININE ETHYL CARBONATE	1.02	0.97	0.909	1.05
QUININE SULFATE	1.01	1.14	1.06	0.905
QUINOLINIC ACID	1.02	1.04	1.04	1.16
QUIPAZINE MALEATE	0.991	0.956	0.952	0.913
R-1	0.99	0.981	0.942	1.01
R-11	0.992	1	0.944	0.961
R-158	1.02	0.99	1.13	1.11
R-18	1.06	1.05	1.08	1.01
R-19	0.96	0.932	0.946	0.938
R-22	0.998	0.991	1.12	1.03
R-264	0.97	1.02	0.902	1.14
R-3	0.994	1.03	0.951	1.12
R-309	1.04	0.961	1.07	1.17
R-310	1.01	0.979	1.21	0.98
R-32	1.09	1.07	1.1	1.2
R-337	0.934	1.1	1	0.936
R-36	1.01	0.992	0.971	1.23
R-55	1.01	1.01	0.926	1.15
R-59	1.15	1.01	1.07	1.2
R-700	1.05	1.09	1.08	1.21
[truncated: 400 more rows]

## Sheet: (B) DLD1
GeneID	CTG DLD1 7TFP replicate 1	CTG DLD1 7TFP replicate 2	Luciferase DLD1 7TFP replicate 1	Luciferase DLD1 7TFP replicate 2
Biofocus Compound 1 (C11H9NO2)	0.975	1.31	1.06	0.975
Biofocus Compound 1B (C21H20O4)	1.05	0.977	0.89	0.775
Biofocus Compound 2 (C18H16O8)	1.04	1.23	1.09	1.07
Biofous Compound 4 (C27H30O14)	1.03	0.861	1.13	1.09
Biofocus Compound 5 (C19H20O4)	1.04	1.11	1.12	0.835
Biofocus Compound 20 (C19H26O6)	1.17	0.99	1.01	0.932
Biofocus Compound 21 (C16H24O9)	1.09	1.07	1.11	0.76
Biofocus Compound 44 (C24H30O4)	1.07	0.853	0.825	0.757
Biofocus Compound 45 (C24H30O3)	1.08	0.923	1.08	1.18
Biofocus Compound 56 (C15H10O5)	0.969	1.1	0.934	1.15
Biofocus Compound 65 (C16H12O6)	0.941	0.915	0.881	1.11
1-(2-TRIFLUOROMETHYLPHENYL)IMIDAZOLE	0.994	1.05	1.08	0.989
1-(3-Indolyl)-2,3-dihydroxypropan-1-one	1.04	0.938	1.14	1.1
1,2alpha-EPOXYDEACETOXYDIHYDROGEDUNIN	0.985	1.03	0.952	0.971
1,2-DIMETHYLHYDRAZINE HYDROCHLORIDE	0.951	0.922	0.937	1.13
1,3,5-TRIMETHOXYBENZENE	1.01	1.05	1.11	1.15
1,3-DIDEACETYL-7-DEACETOXY-7-OXOKHIVORIN	1.03	0.962	1.08	0.941
1,3-DIDEACETYLDEOXYKHIVORIN	1.03	0.892	1	1.14
1,3-DIDEACETYLKHIVORIN	0.91	0.903	0.921	1.08
1,3-DIPROPYL-8-CYCLOPENTYLXANTHINE [DPCPX]	1.04	0.956	1.15	0.929
1,4,5,8-TETRAHYDROXY-2,6-DIMETHYLANTHROQUINONE	0.992	0.965	0.991	0.936
1,4-NAPHTHOQUINONE	0.993	1	1.17	1.09
1,6-Phenazinediol	1.11	1.13	1.15	1.09
1,7-DIDEACETOXY-1,7-DIOXO-3-DEACETYLKHIVORIN	1.02	1.01	0.944	0.892
1,7-DIDEACETOXY-1,7-DIOXOKHIVORIN	1.03	1.02	0.901	1.07
10-HYDROXYCAMPTOTHECIN	1.1	1	0.8	0.941
10-Hydroxygingkolid (S000385)	1.01	1.07	0.96	1.08
11(S)-Hydroxy-borrelidin	0.953	1.04	1.16	1.03
11a-ACETOXYPROGESTERONE	0.956	0.929	1.04	0.996
11alpha-ACETOXYKHIVORIN	0.983	0.963	0.908	1.1
11-Deoxy-3- demethyl-inermogenin (8)	1.02	0.845	0.782	0.954
11-deoxyisochiisanogenin (10)	1.02	1.13	1.04	1.03
11-deoxyisochiisanoside (3)	0.976	1.02	0.975	0.691
11-OXOURSOLIC ACID ACETATE	1	1.01	0.89	1.11
12(S)-Hydroxy-borrelidin	0.991	0.941	1.22	0.966
12a-HYDROXY-5-DEOXYDEHYDROMUNDUSERONE	0.99	1.04	1.08	0.89
12a-HYDROXY-9-DEMETHYLMUNDUSERONE-8-CARBOXYLIC ACID	1.08	1.03	0.918	0.911
12-HYDROXY-4,4-BISNOR-4,8,11,13-PODOCARPATETRAEN-3-ONE	1.06	1	1.17	0.97
12-METHOXY-4,4-BISNOR-5alpha-8,11,13-PODOCARPATRIEN-3-OL	1.01	1.03	0.953	1.11
12-Oxo-isostreptazolin	0.881	0.944	0.997	0.917
13-METHYL-4,4-BISNOR-8,11,13-PODOCARPATRIEN-3-ONE	1.06	1.01	1.03	0.852
14-METHOXY-4,4-BISNOR-4,8,11,13-PODOCARPATETRAEN-3-ONE	1.16	1.02	0.892	0.996
14-METHOXY-4,4-BISNOR-8,11,13-PODOCARPATRIEN-3-ONE	1.05	1.07	0.983	0.96
15-NORCARYOPHYLLEN-3-ONE	0.975	0.976	0.849	0.988
17-AAG	1.06	1.08	0.773	0.983
18-AMINOABIETA-8,11,13-TRIENE SULFATE	1.02	1.06	1.23	1.13
19-HYDROXYTOTAROL	1.03	1.11	1.2	0.929
1-Deoxychiisanogenin (9)	0.94	1.03	0.643	1.03
1-HYDROXY-3,6,7-TRIMETHOXY-2,8-DIPRENYLXANTHONE	0.969	1.19	1.24	0.966
1-Hydroxy-epi-collybolide	0.987	1.05	1	0.875
1-METHYLXANTHINE	0.99	1.05	0.956	0.971
1-MONOPALMITIN	1.01	0.967	0.866	0.992
1-Phenazinecarboxylic acid	1.24	1.01	1.05	0.921
1-PHENYLBIGUANIDE HYDROCHLORIDE	0.97	0.95	0.909	0.982
1R,9S-HYDRASTINE	0.992	1.12	1.1	1.06
2-(4-Chlorobenzoyl)-3,5-dimethylfuro[3,2-g]quinolin-7-one (VFT-02)	0.977	1	0.869	0.838
2,2'-AZO-bis-2-AMINOPROPANE	0.985	1.07	1.05	1.03
2',2'-BISEPIGALLOCATECHIN DIGALLATE	1.05	1.12	0.949	1.11
2,3,4-TRIHYDROXY-4'-ETHOXYBENZOPHENONE	1.02	0.836	0.898	1.03
2,3,4'-TRIHYDROXY-4-METHOXYBENZOPHENONE	1.01	1.02	1.01	1.05
2,3,5,7,3',4'-PENTAHYDROXYFLAVAN	1	0.925	0.973	0.874
2,3-DICHLORO-5,8-DIHYDROXYNAPTHOQUINONE	0.929	0.894	0.988	0.906
2',3-DIHYDROXY-4,4',6'-TRIMETHOXYCHALCONE	0.992	1.13	0.93	1.02
2,3-DIHYDROXY-4-METHOXY-4'-ETHOXYBENZOPHENONE	1.05	0.976	0.984	0.948
2,3-DIMERCAPTOSUCCINIC ACID	1.01	1.08	0.83	0.979
2,4-DICHLOROPHENOXYBUTYRIC ACID, METHYL ESTER	1.05	0.918	1.17	1.03
2',4-DIHYDROXY-3,4',6'-TRIMETHOXYCHALCONE	1.03	1.02	0.957	0.807
2',4'-DIHYDROXY-3,4-DIMETHOXYCHALCONE	0.987	0.922	1.03	1.03
2',4'-DIHYDROXY-4-METHOXYCHALCONE	1	0.875	1.09	1.08
2',4'-DIHYDROXYCHALCONE	1.02	0.984	1.17	1.07
2',4-DIHYDROXYCHALCONE	0.989	0.863	1.04	1.09
2',4'-DIHYDROXYCHALCONE 4'-GLUCOSIDE	0.931	0.962	0.999	1.05
2,4-DINITROPHENOL	1.01	0.951	1.06	0.871
2,5-DIHYDROXY-3,4-DIMETHOXY-4'-ETHOXYBENZOPHENONE	0.943	1.02	1.09	1.09
2',5'-DIHYDROXY-4-METHOXYCHALCONE	0.948	1.01	1.17	1.19
2,5-DI-t-BUTYL-4-HYDROXYANISOLE	1	1.06	1.05	1.03
2,6-DI-t-BUTYL-4-METHYLPHENOL	0.964	0.888	0.972	1.1
2',beta-DIHYDROXYCHALCONE	0.957	1.18	1.13	0.896
2¾,3¾-Dihydrosorbicillin	0.942	0.85	0.917	0.851
21-ACETOXYPREGNENOLONE	1.01	1.08	1.1	0.911
22alpha-hydroxychiisanogenin (11)	0.737	1.03	0.718	0.999
22alpha-hydroxychiisanoside (4)	0.831	0.909	0.806	0.8
24-hydroxychiismoside	1.1	1.06	1.05	0.752
2-Acetyl-3,5,9-trimethylfuro[3,2-g]-chromen-7-one (VFT-04)	1.1	0.95	1.14	1.18
2-Acetyl-3,5-dimethylfuro[3,2-g]quinolin-7-one (VFT-05)	0.841	0.846	0.88	0.885
2-ACETYLPYRROLE	0.963	1.02	0.71	1.03
2-AMINOGUANIDINE HEMISULFATE	1.03	1.09	0.865	0.943
2-BENZOYL-5-METHOXYBENZOQUINONE	0.954	0.975	0.963	1.09
2-Desoxy-thymidin	0.933	0.761	0.813	1.09
2-ETHOXYCARBONYL-2-ETHOXYOXALOYLOXYDIHYDROCHRYSIN DIMETHYL ETHER	0.999	0.956	0.88	0.997
2-ethyl-1,2,3,4,6,11-hexohydro-2,4,5,7,12-pentahydroxy-6,11-dioxo-1-Naphthacenecarboxylic acid methyl ester	0.98	0.904	0.832	0.811
2-ETHYL-2-THIOPSEUDOUREA HYDROBROMIDE	0.986	0.921	1.01	0.97
2-HYDROXY-3,4-DIMETHOXYBENZOIC ACID	1.03	0.952	0.852	0.754
2-HYDROXY-5 (6)EPOXY-TETRAHYDROCARYOPHYLLENE	0.969	1.02	1.02	1.13
2-HYDROXY-8-METHOXYLEPIDINE	0.945	1.16	1.01	1.1
2-ISOPRENYL-3-HYDROXY-5-METHYL-a-PYRONE	0.925	1.17	0.986	1.13
2-ISOPROPYL-3-METHOXYCINNAMIC ACID	0.951	1.01	0.931	1.3
2-METHOXY-5 (6)EPOXY-TETRAHYDROCARYOPHYLLENE	1.03	1.17	0.89	0.979
2'-METHOXYFORMONETIN	0.977	1	1.04	1.03
2-METHOXYRESORCINOL	0.96	1.02	1.12	1.19
2-METHOXYXANTHONE	1.08	1.07	1.06	1.24
2-METHYL GRAMINE	1.06	1.04	0.999	1.15
2-Methyl-3H-quinazoline-4-on	0.999	0.983	0.942	1.07
2-METHYL-5,7,8-TRIMETHOXYISOFLAVONE	0.964	1.18	1.05	0.952
2-Methylbutyramide	1.08	1.04	1.21	1.11
2-METHYLENE-5-(2,5-DIOXOTETRAHYDROFURAN-3-YL)-6-OXO--10,10-DIMETHYLBICYCLO[7: 2: 0]UNDECANE	1.04	0.971	1.15	0.878
2-THIOURACIL	0.977	1.08	1.04	1.02
3-(4-Hydroxy-3-methoxyphenyl)-2-propionic acid amide	0.945	0.887	1.09	0.909
3,16-DIDEOXYMEXICANOLIDE-3beta-DIOL	1.04	1.16	1.13	0.915
3,4',5,6,7-PENTAMETHOXYFLAVONE	0.935	1.02	1.05	1.06
3,4-DIDESMETHYL-5-DESHYDROXY-3'-ETHOXYSCLEROIN	1.03	1.03	1.1	0.976
3,4-DIHYDROXYCARANE	0.982	0.91	0.822	0.999
3,4'-DIHYDROXYFLAVONE	0.94	1.01	1.07	1.03
3',4'-DIHYDROXYFLAVONE	0.844	0.932	1.28	0.905
3,4-DIMETHOXYCINNAMIC ACID	0.986	1	1.09	1.15
3,4-DIMETHOXYDALBERGIONE	0.899	0.907	0.735	0.688
3',4'-DIMETHOXYFLAVONE	1.04	1.11	0.899	0.913
3,5-DIHYDROXYFLAVONE	1.02	1.04	1.07	1.07
3,5-DINITROCATECHOL (OR-486)	0.948	0.834	0.642	1.02
3,5-DIPRENYL-4-HYDROXYACETOPHENONE	1.06	1.04	0.972	1.19
3',6-DIHYDROXYFLAVONE	0.983	1.11	1.3	1.07
3,7-DIHYDROXYFLAVONE	1.04	0.97	0.978	1.04
3,7-EPOXYCARYOPHYLLAN-6-OL	1.04	1.05	0.999	1.05
3,7-EPOXYCARYOPHYLLAN-6-ONE	0.885	0.932	1.05	0.717
3,8-dihydroxy-1-methylanthraquinone-2-carboxylic acid	1.14	0.921	1	1.08
3-ACETOXYPREGN-16-EN-12,20-DIONE	1.01	0.993	1.07	1.09
3-Acetylaleuritolic acid	1.09	0.934	0.885	0.873
3alpha-ACETOXYDIHYDRODEOXYGEDUNIN	1.02	0.99	1.41	1.1
3alpha-HYDROXY-3-DEOXYANGOLENSIC ACID METHYL ESTER	0.971	1.04	1.02	1.09
3alpha-HYDROXY-4,4-BISNOR-8,11,13-PODOCARPATRIENE	0.977	1.09	0.986	0.955
3-alpha-HYDROXYDEOXYGEDININ	1.02	1.15	1.11	0.973
3-AMINO-1,2,4-TRIAZOLE	0.925	1.02	0.894	1.02
3-AMINOBENZAMIDE	1.01	0.955	0.868	1.05
3-AMINO-beta-PINENE	1.04	0.908	0.898	0.888
3-AMINOPROPANESULPHONIC ACID	1.03	0.968	1.07	0.867
3-Benzyl-2-phenyl-butyrolactone	1.01	1.13	0.835	0.999
3beta-ACETOXY-23-BROMO-ISOALLOSPIROST-9 (11)-ENE-12-ONE	1.01	1.07	1.05	1.19
3beta-ACETOXYDEOXODIHYDROGEDUNIN	0.993	1.07	1.06	0.974
3beta-ACETOXYDEOXYANGOLENSIC ACID, METHYL ESTER	1.01	0.806	0.872	1.06
3beta-CHLOROANDROSTANONE	1.05	1.12	1.16	0.979
3beta-HYDROXY-23,24-BISNORCHOL-5-ENIC ACID	1.05	1.13	1	1.03
3beta-HYDROXYDEOXODIHYDRODEOXYGEDUNIN	0.981	1.02	1.06	1.23
3beta-HYDROXYISOALLOSPIROST-9(11)-ENE	1.01	1.04	1.1	0.942
3-BROMO-7-NITROINDAZOLE	0.99	0.998	1.01	0.957
3-DEACETYLKHIVORIN	0.992	1.09	1.09	0.995
3-DEOXO-3beta-ACETOXYDEOXYDIHYDROGEDUNIN	1.04	0.96	1.07	1.04
3-DEOXO-3beta-HYDROXYMEXICANOLIDE 16-ENOL ETHER	1.01	0.852	0.896	0.995
3-DEOXY-3beta-HYDROXYANGOLENSIC ACID METHYL ESTER	0.963	1.05	1.1	1.03
3-DESHYDROXYSAPPANOL TRIMETHYL ETHER	1.03	1.03	0.989	1.01
3-HYDROXY-3',4'-DIMETHOXYFLAVONE	1.03	0.907	0.916	0.93
3-HYDROXY-4-(SUCCIN-2-YL)-CARYOLANE delta-LACTONE	1.07	0.945	1.13	1.01
3-HYDROXYCOUMARIN	1.02	0.963	0.754	0.776
3-HYDROXYFLAVONE	0.973	1.01	1.21	0.99
3-HYDROXYTYRAMINE	0.985	1.02	1.05	0.996
3-METHOXYCATECHOL	0.979	0.896	0.89	1.03
3-METHYL-1-PHENYL-2-PYRAZOLIN-5-ONE (MCI-186)	0.993	1.07	0.877	1.08
3-METHYLORSELLINIC ACID	1.04	0.969	0.535	1.05
3-METHYLXANTHINE	0.973	0.936	0.964	1.21
3-NOR-3-OXOPANASINSAN-6-OL	0.941	1.16	1.02	0.863
3-O-Succinoyl-Lanost-8-ene-3,17,24,25,26-pentol, Arundifungin	1.19	1.05	0.958	1.2
3-OXOURSAN (28-13)OLIDE	1.01	0.953	0.772	0.9
3-PINANONE OXIME	1.08	1.06	1.05	1.11
4-(3-BUTOXY-4-METHOXYBENZYL)IMIDAZOLIDIN-2-ONE	1.01	0.988	1.02	1.01
4,4'-DIISOTHIOCYANOSTILBENE-2,2'-SUFONIC ACID SODIUM SALT	0.984	0.919	0.901	1.06
4,4'-DIMETHOXYDALBERGIONE	1.09	1.04	1.03	0.946
4,6-DIMETHOXY-5-METHYLISOFLAVONE	0.971	0.992	1.26	1.03
4-ACETOXYPHENOL	1.02	1.05	1.1	1.04
4-AMINOETHYLBENZENESULFONYL FLUORIDE HYDROCHLORIDE	1.12	1.01	0.74	0.887
4-Chlor-3,5-dimethoxy-benzoic acid	0.931	1.07	1.13	1
4'-DEMETHYLEPIPODOPHYLLOTOXIN	1.01	0.894	0.664	0.907
4-Hydroxy-3-methoxy-benzoic acid amide, Vanillic acid amide	0.975	0.93	1.12	0.999
4-HYDROXY-6-METHYLPYRAN-2-ONE	1.01	1.1	0.916	1.06
4'-HYDROXYCHALCONE	0.914	0.753	0.953	0.807
4-Hydroxy-N-methyl-L-BMT-cyclosporin A	1.03	0.903	0.909	0.976
4'-METHOXYCHALCONE	0.966	0.962	0.964	0.908
4-METHOXYDALBERGIONE	0.984	0.982	1.04	0.929
4'-METHOXYFLAVONE	0.957	1.05	1.37	1.2
4-METHYLDAPHNETIN	1.08	0.841	0.925	0.812
4-METHYLESCULETIN	0.976	0.926	0.533	0.888
4-NAPHTHALIMIDOBUTYRIC ACID	1.05	0.937	0.952	0.967
4-NONYLPHENOL	1.01	1.05	1.12	1.25
5-(1,2-Dihydroxypropyl)-2-isopropenyl-2,3-dihydrobenzofuran; K-369a	0.987	1.07	0.974	1.05
5,6-Epoxy-N-methyl-L-BMT-cyclosporin A	0.924	1.08	1.07	1.04
5,6-Epoxy-N-methyl-L-BMT-cyclosporin A (Isomere)	1	0.92	0.977	1.01
5,7-DICHLOROKYNURENIC ACID	1.03	0.857	0.849	0.82
5,7-DIHYDROXY-4-METHYLCOUMARIN	1.08	1.02	0.807	0.97
5,7-DIHYDROXYISOFLAVONE	1.02	0.859	0.858	0.995
5,7-DIMETHOXYISOFLAVONE	0.991	0.987	1.14	1.05
5alpha-ANDROSTAN-3,17-DIONE	0.962	0.828	0.898	1.02
5alpha-CHOLESTAN-3beta-OL-6-ONE	1.02	0.949	0.799	1.01
5-AMINOPENTANOIC ACID HYDROCHLORIDE	0.938	0.935	0.925	1.19
5beta-12-METHOXY-4,4-BISNOR-8,11,13-PODOCARPATRIEN-3-ONE	0.995	1	1.32	1.04
5-FLUOROINDOLE-2-CARBOXYLIC ACID	0.985	1.06	0.967	0.959
5-Heneicosyl-1,3-benzenediol, 5-Heneicosylresorcinol	0.992	0.839	0.991	0.982
5-HYDROXY-2',4',7,8-TETRAMETHOXYFLAVONE	1.04	0.915	0.899	0.906
5-HYDROXYIMINOISOCARYOPHYLLENE	1.01	1.06	1.1	1.09
5-Methoxysterigmatocystin; 7-Hydroxy-6,10-dimethoxydifuroxanthone; 5-MS	1.02	1.1	1.09	0.94
5-METHYLFURMETHIDE	0.983	1.02	0.855	0.872
5-Nonadecyl-1,3-benzenediol, 5-Nonadecylresorcinol	1	1.09	1.1	0.933
6-(2-i-Propyl)-3-ethyl-4-hydroxy-2-pyron	0.993	0.906	0.774	0.926
6,4'-DIHYDROXYFLAVONE	1.04	1.19	1.11	0.953
6,4'-DIMETHOXYFLAVONE	0.989	0.945	1.21	1.13
6,7-DICHLORO-3-HYDROXY-2-QUINOXALINECARBOXYLIC ACID	1.06	0.84	0.832	0.83
6,7-DIHYDROXYFLAVONE	1.14	0.941	0.756	0.847
6,7-Dimethoxymellein	0.966	1.24	0.984	0.854
6-ACETOXYANGOLENSIC ACID METHYL ESTER	1.03	1.02	1.12	1.2
6alpha-METHYLPREDNISOLONE ACETATE	1.07	0.999	1.01	0.799
6-AMINONICOTINAMIDE	1.01	1.19	1.06	0.966
6-deoxyclitoriacetal PK-010244	1.13	0.863	1.05	1.19
6-Desoxy-5a-hydroxypentalenic acid amide	0.957	1.12	1.04	1.02
6-HYDROXYANGOLENSIC ACID METHYL ESTER	0.94	1	0.94	1.1
6-Hydroxymellein	0.975	0.985	0.854	1
6-PHENYL-4-AZOBICYCLO[5.4.0]UNDECA-7,9,11-TRIENE-9,10-DIOL	0.994	0.967	1.12	1.05
7,2'-DIHYDROXYFLAVONE	1.06	0.962	1.14	1.2
7,4'-DIHYDROXYFLAVONE	0.97	1.16	0.84	1
7,8-DIHYDROXYFLAVONE	1.03	1.19	1.18	1.08
7beta-HYDROXY-7-DESACETOXYKHIVORINIC ACID, METHYL ESTER	0.946	1.08	0.981	1.23
7-DEACETOXY-7-OXODEOXYGEDUNIN	0.949	0.893	0.892	0.934
7-DEACETOXY-7-OXOKHIVORIN	0.99	0.976	0.981	1.14
7-DEACETYLKHIVORIN	1.01	1.07	0.953	1
7-DESACETOXY-6,7-DEHYDROGEDUNIN	1.04	1.1	1.08	0.937
7-DESHYDROXYPYROGALLIN-4-CARBOXYLIC ACID	1	1.04	1.03	1.08
7-HYDROXYETHYLTHEOPHYLLINE	0.892	1	1.09	1.16
7-Hydroxy-N-methyl-L-BMT-[gamma-Hydroxy-N-methyl-L-leucine9]cyclosporin A	0.877	0.951	0.946	1.06
7-Hydroxy-N-methyl-L-BMT-gamma-Hydroxy-N-methyl-L-leucine4 cyclosporin A	1.02	0.895	1.03	1.15
7-METHOXYCHROMONE	0.937	1.02	1.05	1.02
7-NITROINDAZOLE	1.01	1.02	1.07	1.13
7-OXOCALLITRISIC ACID, METHYL ESTER	1.01	1.19	1.25	0.897
7-OXOCHOLESTEROL	1.04	1.17	0.972	0.946
8,12-Dihydroxy-streptazolin	0.988	0.982	1.12	0.954
8-Acetyl-4,9-demethylfuro[2,3-h]-chromen-2-one (VFT-01)	1.08	1.16	1.07	0.955
8beta-HYDROXYCARAPIN, 3,8-HEMIACETAL	1.03	1.01	0.818	0.913
8-CYCLOPENTYLTHEOPHYLLINE	1.12	1.03	0.891	1.13
8-HYDROXY-15,16-BISNOR-11-LABDEN-13-ONE	0.984	1.02	1.17	1.16
8-hydroxy-3,4-bis-(hydroxymethyl)-isocumarin	0.931	0.889	1.16	1.03
8-Hydroxy-4-hydroxymethyl-3-methyl-isocumarin	0.949	0.904	0.92	1.1
8-HYDROXYCARAPINIC ACID	1.09	1.08	1.04	1.18
8-IODOCATECHIN TETRAMETHYL ETHER	0.904	0.92	1.1	0.817
8-Methyl-averufin	1.14	1.07	1.33	1.29
8-Methylaverufin; PB-8	0.962	0.894	0.929	0.849
9-Hydroxy-collybolide	1.01	1.15	1.15	1.26
A 26771 B	1	1.07	1.2	1.13
ABAMECTIN	0.952	0.835	0.914	1.04
ABIETIC ACID	1.03	0.903	1.18	1.03
ABRINE (L)	0.988	1.14	0.932	1.12
ABSCISIC ACID (cis,trans; )	1.04	1.07	1.15	1.02
ACACETIN	1.09	0.977	0.894	0.931
ACACETIN DIACETATE	0.999	1.09	1.09	1.09
ACADESINE	0.968	1.01	0.993	1.01
ACAMPROSATE CALCIUM	0.961	1.09	1.2	1.04
ACARBOSE	0.982	1.03	1.06	1.06
ACEBUTOLOL HYDROCHLORIDE	1.02	0.864	0.874	1.04
ACECAINIDE HYDROCHLORIDE	1.06	0.954	1.06	1.1
ACEDAPSONE	1.04	0.892	1.07	1.12
ACEMETACIN	0.987	0.884	1.16	0.933
ACEPROMAZINE MALEATE	1.01	0.942	0.913	1.2
ACETAMINOPHEN	0.955	0.915	0.837	1.01
ACETAMINOSALOL	0.988	1.01	0.936	1.07
ACETANILIDE	0.991	0.963	0.972	1.13
ACETARSOL	1	1.09	1.19	1.07
ACETAZOLAMIDE	0.942	1.02	0.896	0.833
ACETOHYDROXAMIC ACID	1.03	1.04	1.16	1.15
ACETOSYRINGONE	1.03	1.03	0.872	1.02
ACETRIAZOIC ACID	1.11	0.889	0.93	1.06
ACETYL ISOGAMBOGIC ACID	0.842	0.777	0.753	0.659
ACETYLCARNITINE	1.03	1.1	0.888	0.992
ACETYLCHOLINE	0.883	1.09	0.998	1.03
ACETYLCYSTEINE	1.02	0.967	1	1.2
ACETYLGLUCOSAMINE	1.03	1.06	1.2	1.15
ACETYL-L-LEUCINE	1.03	1.05	1.16	0.903
ACETYLTRYPTOPHAN	0.952	0.954	0.832	0.978
ACETYLTRYPTOPHANAMIDE	1	1.15	0.91	1.17
ACEXAMIC ACID	0.953	1.02	1.06	0.964
ACONITIC ACID	1.04	1.06	1.09	1.14
ACONITINE	0.896	0.989	0.891	0.971
ACRIFLAVINIUM HYDROCHLORIDE	1.06	1.04	1.59	1.21
ACRISORCIN	1.07	0.991	2.22	1.74
ACTINONIN	0.948	0.954	1.04	0.97
ACYCLOVIR	1.08	0.926	1.03	0.951
ADENINE	1.2	1.2	0.989	0.972
ADENOSINE	1.05	1.07	1.19	0.95
ADENOSINE PHOSPHATE	0.975	0.94	1.09	1.09
ADIPHENINE HYDROCHLORIDE	1.03	0.934	0.808	1
ADONITOL	0.892	0.95	0.976	1.06
ADRENALINE BITARTRATE	0.999	1	1.07	1.16
AESCULIN	1.06	1.02	1.14	1.03
AGELASINE (stereochemistry of diterpene unknown)	0.926	1.12	1.24	1.11
AGMATINE SULFATE	0.964	1.04	0.993	1.05
AJMALINE	0.92	0.877	0.936	0.948
AKLAVINE HYDROCHLORIDE	1.19	0.95	1.43	1.36
AKLOMIDE	1.05	0.984	1.03	0.759
ALAPROCLATE	1.08	1.14	0.935	0.954
ALBENDAZOLE	0.938	0.993	1.12	1.08
ALBUTEROL ()	1.02	0.884	1.07	1.05
ALCLOMETAZONE DIPROPIONATE	1	1.02	0.981	0.97
ALENDRONATE SODIUM	0.96	1	0.888	1.06
ALEXIDINE HYDROCHLORIDE	0.975	0.967	1.12	1.16
ALFLUZOSIN	0.928	1.1	1.02	0.923
ALGESTERONE ACETOPHENIDE	0.99	0.935	1.02	0.933
ALISKIREN HYDROCHLORIDE	0.969	1.01	1.04	0.941
ALIZARIN	1.06	0.955	1.02	1.17
ALLANTOIN	1.04	1.02	1.13	0.911
ALLOPREGNANOLONE	1	0.931	0.869	0.936
ALLOPURINOL	0.894	0.983	1.03	1.03
ALLOXAN	1.05	0.97	0.807	0.85
ALMOTRIPTAN	0.903	0.847	1.14	1.19
ALOIN	0.978	1.12	1.18	1.21
alpha-CYANO-3-HYDROXYCINNAMIC ACID	1.07	1.03	1.02	1.27
alpha-CYANO-4-HYDROXYCINNAMIC ACID	1.02	1	1.02	0.972
alpha-DIHYDROGEDUNOL	1.01	1.05	0.891	1.14
alpha-HYDROXYDEOXYCHOLIC ACID	0.947	1.13	0.874	1.02
alpha-MANGOSTIN	1.05	1.06	1.21	0.876
alpha-METHYL-L-TYROSINE	1.01	1.16	0.882	0.91
alpha-TOCHOPHEROL	0.971	0.954	1.08	1.06
alpha-TOCHOPHERYL ACETATE	1	1.12	1.25	0.988
ALPRENOLOL	0.992	1.07	1.29	0.909
ALRESTATIN	1.02	0.972	1.05	0.878
Alternariol	0.926	0.902	0.773	0.949
Alternariol-9-methylether	1.01	0.948	0.872	1.02
Altersetin	0.988	1.02	0.969	1.03
ALTHIAZIDE	1.04	1.1	1.11	1.01
ALTRENOGEST	0.995	1.22	1	0.89
ALTRETAMINE	1.03	0.922	1.01	1.06
ALVERINE CITRATE	0.85	1.16	0.979	1.03
AMANTADINE HYDROCHLORIDE	0.999	0.959	0.666	1.15
AMBROXOL HYDROCHLORIDE	0.961	0.868	0.808	1.08
AMCINONIDE	0.97	1	0.754	0.885
AMIFOSTINE	0.924	1.12	1.08	1.12
AMIKACIN SULFATE	1	1.02	0.746	0.896
AMILORIDE HYDROCHLORIDE	0.915	1.01	0.92	0.954
AMINACRINE	0.992	0.891	1.9	1.14
AMINOBENZTROPINE	1.05	0.914	0.888	1.11
AMINOCAPROIC ACID	0.927	0.85	0.927	1.08
AMINOCYCLOPROPANECARBOXYLIC ACID	1.04	0.954	0.853	0.917
AMINOETHOXYDIPHENYLBORANE	0.994	0.942	1.14	1.13
AMINOETHYLISOTHIOUREA DIHYDROBROMIDE	1.01	0.868	0.937	1.08
AMINOHIPPURIC ACID	1.03	0.946	0.935	1.06
AMINOHYDROXYBUTYRIC ACID	1.03	1.04	1.02	1.07
AMINOLEVULINIC ACID HYDROCHLORIDE	1	1.03	1.05	1.15
AMINOPENTAMIDE	1.01	0.979	0.99	1.01
AMINOPYRINE	0.916	0.88	1.08	1.12
AMINOSALICYLATE SODIUM	1	1.03	1	1.08
AMINOTHIAZOLE	0.929	1.04	1.15	0.971
AMIODARONE HYDROCHLORIDE	0.954	1.08	0.999	1.04
AMIPRILOSE	1.08	0.995	1.1	0.895
AMITRAZ	1.03	1	1.06	1.14
AMITRIPTYLINE HYDROCHLORIDE	0.932	0.983	0.995	0.908
AMLODIPINE BESYLATE	1.02	0.976	1.1	0.948
AMODIAQUINE DIHYDROCHLORIDE	0.863	0.953	1.07	0.833
AMOXAPINE	1.04	1.05	0.83	0.748
AMOXICILLIN	0.894	0.963	1.18	1.05
AMPHOTERICIN B	0.982	1.09	1.16	0.967
AMPICILLIN SODIUM	0.956	0.97	0.942	1.06
AMPROLIUM	0.959	1.03	0.996	0.916
AMRINONE	1	1.06	0.881	0.926
AMSACRINE	1.21	1.01	0.935	1.01
AMYGDALIN	1.07	0.942	0.754	0.76
ANABASAMINE HYDROCHLORIDE	0.946	0.98	1.02	1.05
ANABASINE HYDROCHLORIDE	1	0.985	1.05	0.892
ANAGRELIDE HYDROCHLORIDE	0.996	1.11	1.25	1.12
ANCITABINE HYDROCHLORIDE	1.21	1.1	1.16	1.01
ANDIROBIN	0.954	0.925	0.845	1.11
ANDROGRAPHOLIDE	1.05	1.02	1.03	1.09
ANDROSTA-1,4-DIEN-3,17-DIONE	0.996	1.15	1.21	0.945
ANDROSTERONE ACETATE	1.02	1.03	1.17	1.12
ANDROSTERONE SODIUM SULFATE	1.02	1.05	0.745	0.766
ANETHOLE	1.09	1.06	0.84	1.01
ANGOLENSIC ACID, METHYL ESTER	0.961	0.978	0.958	1.12
ANGOLENSIN (R)	0.972	1.11	1.07	0.97
ANHYDROBRAZILIC ACID	1.01	0.926	1.02	0.99
ANIRACETAM	1.02	0.994	1.1	1.07
ANISINDIONE	1.04	0.954	0.866	1
ANISODAMINE	0.957	0.911	0.942	0.906
ANISOMYCIN	0.867	0.794	0.256	0.24
annocherin	0.968	0.84	0.929	0.756
annocherinone	0.958	0.911	0.902	1.19
annonacin	0.873	0.98	1.04	0.934
ANTAZOLINE PHOSPHATE	0.987	0.974	1.21	1.14
ANTHOTHECOL	0.87	0.933	0.867	0.909
ANTHRACENE-9-CARBOXYLIC ACID	0.989	0.928	0.889	0.979
ANTHRALIN	0.927	0.962	1.01	0.966
Anthramycin derivative (C16H14N2O5)	1.08	1.25	0.964	0.829
Anthramycin derivative (C15H14N2O3)	1.04	0.976	1.04	0.997
Anthramycin derivative (C16H15N3O4)	1.05	1.34	1.02	0.856
Anthramycin derivative (C15H14N2O3, compound ID 7624)	0.96	0.898	0.816	0.977
Anthranilic acid	0.792	1.02	0.859	0.922
ANTIAROL	1.02	0.993	0.955	0.926
Antibiotic A 83586C	1.02	0.945	1.06	0.968
Antibiotic A73A	0.997	1.04	1.15	0.914
Antibiotic X 14952B	0.969	1.19	0.917	0.823
ANTIMYCIN A (A1 shown)	0.887	0.945	0.801	0.808
Antimycine A2b	1.14	1.33	0.951	1.1
ANTIPYRINE	1.09	0.976	1.25	0.964
APHYLLIC ACID	0.96	1.11	1.12	1.03
APIGENIN	1	0.963	1.1	1.11
APIGENIN TRIACETATE	0.966	1.02	1.03	1
APIIN	0.995	0.922	1.05	1.04
APIOLE	1.07	0.853	0.806	0.946
APOMORPHINE HYDROCHLORIDE	0.914	0.999	1.14	1.06
APOTOXICAROL	0.906	1.07	1.25	1.18
APRAMYCIN	0.895	0.891	1.06	1.1
ARABITOL(D)	1.06	1.09	0.931	1.09
ARBUTIN	0.993	0.936	0.896	1.03
ARCAINE SULFATE	0.916	0.928	1.09	0.897
ARECOLINE HYDROBROMIDE	0.901	1.08	1	1.15
Argisolecin derivative	0.913	0.854	0.899	0.908
Arglecin derivative A (Compound ID 7658)	0.989	1.09	0.904	1.02
Arglecin derivative B (Compound ID 7707)	0.939	0.914	1.03	0.889
Argvalin derivative	1.03	1.05	0.923	1.11
ARISTOLOCHIC ACID	1.02	0.946	1.37	1.2
ARSANILIC ACID	1.03	1	1.02	0.931
ARTEMISININ	1.04	1.04	0.987	1.02
ARTENIMOL	1.11	0.982	0.621	0.902
ARTHONIOIC ACID	0.964	1.02	1.17	0.961
Arthrobactin	0.967	1.01	1.06	0.891
ASARININ (-)	1.02	1.04	1.14	1.05
ASARYLALDEHYDE	1.07	0.891	0.922	0.928
ASCORBIC ACID	0.966	1	0.821	0.919
Ascosteroid derivative	1.03	0.971	1.13	0.972
ASIATIC ACID	0.988	1.09	0.908	1.04
ASPARTAME	1.01	0.894	1.04	1.05
ASPIRIN	0.99	1.04	1.04	1.06
Aspirochlorine	0.797	0.674	0.781	1.18
ASTAXANTHIN	1.09	1.01	0.985	1.14
ASTEMIZOLE	1.04	0.914	0.996	1.02
ASTRAGALOSIDE IV	0.963	1.01	0.995	1.01
ATENOLOL	1.03	1.11	1.01	0.932
ATOMOXETINE HYDROCHLORIDE	1	0.897	1.03	1.01
ATORVASTATIN CALCIUM	0.985	0.998	0.902	1.03
ATRACTYLOSIDE POTASSIUM	1.07	0.938	1.08	0.978
ATRANORIN	1.08	1.05	0.902	1.1
ATRAZINE	0.993	0.969	0.97	0.96
ATROPINE SULFATE	1	0.823	1.09	0.786
AURIN TRICARBOXYLIC ACID	0.928	1.13	1.06	0.932
AUROTHIOGLUCOSE	1.09	0.799	0.977	0.806
Averantin	1	1.05	0.93	1.08
Aversin	1.12	1.36	0.992	0.908
Averufanin-6,8-Dimethylether	1.05	0.961	0.732	0.888
Averufin (Isoform A, Compound ID 7507)	0.927	1.09	1.01	0.782
Averufin (Isoform B, Compound ID 7395)	0.993	1.19	1.05	1
Averufin-8-methylether	1.04	0.925	1.07	1.04
Avilamycin A	1	0.954	1.01	1.05
AVOBENZONE	1.02	0.738	0.931	1.07
AVOCADANOFURAN	1.05	1.05	1.06	0.867
AVOCADENE	1.03	1.17	0.928	0.999
AVOCADENE ACETATE	1	0.99	0.794	0.938
AVOCADENOFURAN	0.92	1.04	0.861	0.847
AVOCADYNE ACETATE	1.04	1.01	1.17	0.996
AVOCADYNOFURAN	1.02	0.973	1.15	1.14
AVOCATIN A	1.04	0.954	1.03	0.918
AVOCATIN B	1.02	1.01	1.18	0.92
AZACITIDINE	1	0.984	0.913	1.1
AZADIRACHTIN	1.01	0.986	1.01	0.936
AZAPERONE	1.05	1.01	0.94	1.03
AZASERINE	0.591	0.842	0.944	1.01
AZATHIOPRINE	0.963	0.937	1.09	0.98
AZELAIC ACID	1.02	1	1.25	1.07
AZELASTINE HYDROCHLORIDE	1	1.03	1.29	1.05
AZINPHOS METHYL	0.969	0.997	0.901	1.08
AZITHROMYCIN	1.07	1.06	0.899	1.04
AZLOCILLIN SODIUM	1.08	1.06	0.91	0.896
AZOBENZENE	1.02	1.05	1.1	0.975
B-27	1.01	0.872	0.874	0.944
B-32	1.07	0.898	0.855	1.11
B-56	1.02	0.957	0.86	1.04
B-64	0.946	0.968	0.947	0.935
B-75	0.965	0.988	1.13	1.04
B-77	1.06	0.963	1.11	1.09
B-79	0.964	0.855	0.934	0.943
B-82	0.996	1.18	1.02	1.1
BACAMPICILLIN HYDROCHLORIDE	1.06	1.04	1.01	1.18
BACCATIN III	0.942	0.96	0.97	0.93
Bacircine 2	1	1.08	0.851	0.973
Bacircine 5	0.988	0.918	0.944	1.04
Bacircine derivative (C53H93N7O13)	0.932	0.821	0.854	1.27
Bacircine derivative (C52H91N7O13)	0.949	0.993	0.949	0.913
BACITRACIN	1.02	1.09	1	1.06
BACLOFEN	1.06	0.935	0.824	0.97
BAEOMYCESIC ACID	1.05	1.07	1.12	1.01
BAICALEIN	1.1	1.07	0.876	0.979
BAMBUTEROL HYDROCHLORIDE	0.971	1	0.836	0.986
BATYL ALCOHOL	0.931	1.05	1.04	1.03
Baumycin C1	0.952	0.955	0.925	0.985
Baumycin C2	1	1.05	1.25	1.08
BECLOMETHASONE DIPROPIONATE	0.962	0.954	0.909	0.971
BEKANAMYCIN SULFATE	1.09	1.13	1.01	1.06
BENAZEPRIL HYDROCHLORIDE	0.945	0.797	1.04	1.05
BENDROFLUMETHIAZIDE	1.02	0.963	0.889	0.783
BENFLUOREX HYDROCHLORIDE	1	0.967	1.18	1.26
BENSERAZIDE HYDROCHLORIDE	1.01	1.05	1.06	1.09
BENURESTAT	0.995	0.96	1.06	0.992
BENZALKONIUM CHLORIDE	0.915	0.781	0.829	0.621
BENZAMIL HYDROCHLORIDE	0.961	1.01	1.19	0.96
BENZANTHRONE	1.06	0.941	0.873	0.952
BENZETHONIUM CHLORIDE	1.05	1.09	0.926	1.04
BENZOCAINE	0.97	1.04	0.933	0.946
BENZOIC ACID	0.995	1.13	1.07	1.17
BENZOXYQUINE	1.03	0.967	0.806	0.906
BENZOYL PEROXIDE	1.02	1.01	0.91	1.01
BENZOYLPAS	1.06	1.07	0.841	0.819
BENZTHIAZIDE	1.03	0.918	0.833	0.889
BENZTROPINE	1.04	1.02	1.04	0.818
BENZYL BENZOATE	1.01	1.06	0.857	1.05
BENZYL ISOTHIOCYANATE	0.998	0.923	0.625	0.87
BENZYLHYDRAZINE HYDROCHLORIDE	0.998	1.16	1.03	1.11
BEPRIDIL HYDROCHLORIDE	0.996	1.12	0.842	0.961
BERBAMINE HYDROCHLORIDE	0.996	1.06	0.961	0.96
BERBERINE CHLORIDE	1.03	1.06	1.04	1.16
BERGAPTEN	0.985	1.05	1.05	0.918
BERGAPTOL	1.01	1	0.9	0.952
BERGENIN	1	0.931	0.882	1.08
beta-AMYRIN	1.06	0.957	0.902	0.925
beta-AMYRIN ACETATE	1.02	0.944	1.15	1.14
beta-CAROTENE	0.969	0.963	0.92	0.945
beta-CARYOPHYLLENE ALCOHOL	0.961	0.859	1.12	1.08
beta-DIHYDROGEDUNOL	0.997	0.958	1	1.05
beta-ESCIN	1.05	1.02	1.28	1.09
BETAHISTINE HYDROCHLORIDE	0.877	0.793	0.933	1.23
BETAINE HYDROCHLORIDE	1	0.993	0.832	0.98
BETAMETHASONE	0.98	0.966	0.957	0.919
BETAMETHASONE 17,21-DIPROPIONATE	1.02	1.01	0.96	0.793
BETAMETHASONE ACETATE	1.03	1.05	0.997	0.981
BETAMETHASONE VALERATE	1.03	1.06	0.875	0.86
BETAMETHAZONE SODIUM PHOSPHATE	0.975	0.886	0.963	1.09
BETAMIPRON	1.02	1.07	0.979	0.965
beta-Rubromycin; Tuoromycin; 9020; 7453; 16569	1.11	1.07	0.816	1.11
beta-SITOSTEROL	0.973	1.16	0.874	0.87
BETHANECHOL CHLORIDE	1.11	1.16	0.952	0.899
BETONICINE	1.04	1.02	1.09	1.04
BETULIN	0.949	1.04	1.14	1.13
BETULINIC ACID	1.02	1.05	1.06	1.05
BEZAFIBRATE	1.06	1.04	0.93	0.908
Bhimamycin A	1.15	1.13	0.986	0.999
Bhimamycin B	0.968	0.941	1	1.05
Bhimamycin D	1.05	0.982	1.13	0.971
Bhimamycin E	1.02	1.08	0.885	1.08
Bhimanone	1.04	1.09	1.14	1.09
BICUCULLINE ()	1.05	1.07	0.908	0.892
BIFONAZOLE	1.01	1.06	0.949	0.927
BILIRUBIN	0.977	1.1	0.858	1.07
Bilobalid (S000394)	0.946	0.899	1.14	1.2
Bio	0.9	1.28	2.16	1.74
BIOCHANIN A	0.968	1.06	0.87	1.1
BIOCHANIN A DIACETATE	0.997	1.03	1.56	1.13
BIOCHANIN A, DIMETHYL ETHER	1.09	0.968	0.885	1.04
BIOTIN	0.981	1.07	0.966	0.997
BIPERIDEN	0.913	0.916	0.76	1.08
bipinnapterolide A	1.12	1.22	1	0.941
bipinnatin H	1.01	1.2	1.01	0.785
bipinnatolide F	1	1.04	1.05	0.966
bipinnatolide G	0.945	1.03	0.917	0.753
BISABOLOL	0.991	1.08	1.02	1.04
BISABOLOL ACETATE	0.927	1.02	0.983	0.986
BISACODYL	0.846	0.766	0.72	0.581
BISANHYDRORUTILANTINONE	0.979	1.11	0.933	1.14
BISMUTH SUBSALICYLATE	1.03	0.963	0.738	0.907
BISOPROLOL FUMARATE	0.96	0.936	1	1.06
BITHIONATE SODIUM	0.988	1.07	0.937	1.02
BIXIN	1.01	1.09	0.951	1.01
BK 223-A	0.969	1.12	0.958	0.918
BK 223-C	0.983	0.981	1.07	1.03
BLEOMYCIN (bleomycin B2 shown)	1.05	1.1	0.49	0.853
BOLDINE	0.956	1.09	0.859	0.906
Bonactin	0.963	0.925	0.923	1
Borrelidin	0.941	0.847	1.03	0.947
Borrelidin derivative (C30H49NO7)	0.958	1.06	0.875	1.05
Borrelidin derivative (C28H43NO7)	0.987	1.01	0.925	1.13
Borrelidin derivative (C30H49NO8)	0.941	0.92	1.03	0.933
BOVINOCIDIN (3-nitropropionic acid)	0.968	0.933	0.98	1.04
Branimycin	1.02	0.933	1.43	1.26
BRAZILEIN	0.94	1.1	1.02	1.01
BRAZILIN	1.04	0.977	1.22	1.07
BROMHEXINE HYDROCHLORIDE	1	0.949	0.841	0.846
BROMO-3-HYDROXY-4-(SUCCIN-2-YL)-CARYOLANE gamma-LACTONE	1.01	0.89	1.11	1.06
BROMOCRIPTINE MESYLATE	1.06	1.04	0.97	0.999
BROMOPRIDE	0.966	1.08	1.02	0.95
BROMPHENIRAMINE MALEATE	0.822	1.04	1.03	1.19
BROXYQUINOLINE	1.04	1.01	1.25	1.23
BRUCINE	1.1	1.03	0.809	0.944
BS-46	0.99	0.977	0.99	0.784
BUCLADESINE	0.984	0.906	1.23	0.985
BUDDLEOFLAVONOLOSIDE	0.939	1.05	1.04	0.999
BUDESONIDE	1.04	1.02	1.14	1.04
BUMETANIDE	1.01	1.02	0.919	1.14
BUPIVACAINE HYDROCHLORIDE	1.06	0.982	0.844	0.959
BUPROPION	0.997	1.05	1.15	1.07
BUSPIRONE HYDROCHLORIDE	1	1.04	1.02	1.13
BUSSEIN	1.01	1.04	1.15	0.957
BUSULFAN	0.975	1.26	0.933	0.94
BUTACAINE	0.901	0.854	1.1	1.12
BUTAMBEN	1.06	0.984	0.917	0.955
C11H18N2O4	1.03	0.961	0.949	0.947
C13H15NO	1.07	0.925	1.19	0.915
C15H18N2O3	0.953	0.932	1.02	0.895
C16H23N5O5S	1.11	0.972	1	1.08
C19H16O7	1.02	1.09	0.905	0.975
C20H34N4O7	0.969	0.729	1.03	0.947
C23H25NO3	1.03	1.3	1.05	1.05
C24H24O7	1.06	1.01	1.05	1.08
C26H46N6O9	0.949	0.899	1.11	1.19
C27H48N6O8	0.966	0.912	0.877	0.938
C28H40O8	0.997	0.994	0.958	1.1
C30H44O11	0.971	0.895	1.13	1.03
C32H49N7O6	0.958	0.919	0.928	0.805
C33H56N8O7	1.05	0.993	0.959	0.879
C33H56N8O8	0.995	1.02	1.05	0.963
C34H53NO14	0.951	1.22	1.13	1.11
C34H58N8O8	0.978	0.871	1.13	1.04
C36H54N8O7	0.997	0.981	0.981	0.916
C42H66O17	0.948	0.797	1.17	1.11
C48H67N7O13	0.939	1.18	0.962	1.11
C49H69N7O13	0.976	1.15	0.932	1.09
C50H71N7O13	0.915	0.834	0.86	0.968
C63H98O25	0.945	0.822	0.937	1.11
C8H12N2O2	0.961	0.954	1.04	1.02
CACODYLIC ACID	1.08	0.911	0.885	0.902
CADAVERINE TARTRATE	1.1	0.893	1.21	1.02
CADIN-4-EN-10-OL	0.944	0.995	0.947	1.1
CAFESTOL ACETATE	1.04	1	1.19	0.969
CAFFEIC ACID	0.973	0.908	0.885	1.08
Caffeic acid methylester	0.974	0.863	1.09	0.952
CAFFEINE	0.934	0.864	0.902	1.06
CALCEIN	0.986	0.943	0.819	1
CAMPHOR (1R)	1	0.947	0.973	1.06
CAMPTOTHECIN	0.977	0.844	1.1	0.924
CANAVANINE	1.02	1.15	1.08	1.02
CANDESARTAN CILEXTIL	0.9	0.827	1.2	0.92
CANRENOIC ACID, POTASSIUM SALT	1.07	0.971	0.98	1.05
CANRENONE	0.937	0.831	1.15	1.05
CANTHAXANTHIN (euglenanone)	0.99	1.02	1.11	1.12
CAPERATIC ACID	0.92	0.99	1.04	0.918
CAPOBENIC ACID	0.97	0.991	0.848	0.881
CAPREOMYCIN SULFATE	0.996	1.07	0.811	0.821
CAPSANTHIN	1.02	0.939	0.906	0.988
CAPTOPRIL	0.973	1.11	1.07	1.01
CARAPIN	0.927	0.921	1.05	1.03
CARAPIN-8(9)-ENE	0.937	0.982	0.534	1.03
CARBACHOL	1.01	0.977	1.23	1.03
CARBADOX	1.01	0.825	0.874	0.964
CARBAMAZEPINE	1	0.862	1.02	1.08
CARBENICILLIN DISODIUM	0.964	0.861	0.908	1.09
CARBENOXOLONE SODIUM	1.01	0.994	1.09	1.09
CARBETAPENTANE CITRATE	0.931	1.12	1.23	1.01
CARBIDOPA	1.02	0.999	0.876	0.869
CARBIMAZOLE	0.95	1.02	0.971	0.974
CARBINOXAMINE MALEATE	1.01	0.998	0.884	0.892
CARBOPLATIN	0.977	1.06	1.22	1.08
CARISOPRODOL	1.05	1.07	0.949	0.825
CARMINIC ACID	0.992	0.947	1.2	0.953
CARMOFUR	1.09	1.03	0.882	1.06
CARMUSTINE	1.06	1.04	1.17	1.2
CARNITINE (dl) HYDROCHLORIDE	0.997	0.955	1.15	1.13
CARNOSIC ACID	0.99	0.972	1.05	1.02
CARNOSINE	1.04	1.13	1.17	1.3
CARPROFEN	0.971	1.06	1.01	1.07
CARVEDILOL	0.899	1.21	1.15	1.27
Carviolin	1.02	0.747	0.738	0.885
CARYLOPHYLLENE OXIDE	0.899	0.912	0.995	0.981
CARYOPHYLLENE [t(-)]	0.981	1.01	0.833	1.03
CATECHIN PENTABENZOATE	1.08	0.997	1.01	0.945
CATECHIN TETRAMETHYLETHER	0.974	0.874	0.935	0.968
CEAROIN	0.84	0.939	0.693	1.09
CEDRELONE	0.946	0.905	0.942	1.03
CEDROL	1.04	0.999	1.04	1.02
CEDRYL ACETATE	1.01	0.961	1.11	0.989
CEFACLOR	0.983	0.942	0.841	0.953
CEFADROXIL	0.988	0.965	0.805	1.01
CEFAMANDOLE NAFATE	1.02	1.02	0.922	0.923
CEFAMANDOLE SODIUM	1.01	1.1	0.9	0.857
CEFAZOLIN SODIUM	0.966	0.916	1.05	0.833
CEFDINIR	0.986	0.836	0.904	0.977
CEFDITORIN PIVOXIL	1.02	1.03	0.83	0.789
CEFMETAZOLE SODIUM	1.02	0.976	0.945	0.912
CEFONICID SODIUM	0.933	0.969	0.899	0.931
CEFOPERAZONE SODIUM	1.01	0.935	0.857	0.916
CEFOTAXIME SODIUM	1.01	1.06	1.09	0.934
CEFOXITIN SODIUM	1.01	1.12	0.998	1.15
CEFPODOXIME PROXETIL	1.01	1.13	0.963	1.05
CEFPROZIL	1	0.983	1.02	1.16
CEFSULODIN SODIUM	1.05	0.972	1.09	0.843
CEFTIBUTEN	0.945	1.03	0.974	1.28
CEFTRIAXONE SODIUM TRIHYDRATE	1.01	1.11	1	1.2
CEFUROXIME AXETIL	1.03	1.03	1	0.962
CEFUROXIME SODIUM	0.977	0.853	0.901	1.05
CELASTROL	0.877	0.725	0.921	0.804
CELECOXIB	1.04	0.903	0.91	0.929
CELLOBIOSE (D[])	0.999	0.961	0.988	0.979
CENTAUREIN	1.01	1.09	1.08	1.03
CEPHALEXIN	1.05	0.958	1.03	0.951
CEPHALORIDINE	0.927	1.03	0.995	1
CEPHALOSPORIN C SODIUM	1.05	0.86	1.17	1.18
CEPHALOTAXINE	1.08	0.88	0.774	1.22
CEPHALOTHIN SODIUM	1.04	1.07	0.942	0.964
CEPHAPIRIN SODIUM	1.05	1.05	0.974	0.996
CEPHARANTHINE	0.986	1.06	1.04	0.964
CEPHRADINE	0.926	1.03	0.943	1.07
Cerulenin	0.992	0.862	1.09	0.93
CETIRIZINE HYDROCHLORIDE	0.978	0.901	1.02	1.07
CETRIMONIUM BROMIDE	0.948	0.945	0.673	0.836
CETYLPYRIDINIUM CHLORIDE	0.935	0.836	0.817	0.729
CEVADINE	1.02	0.967	0.926	0.977
Chalcomycin	0.983	1.1	0.802	0.935
Chalcomycin B	1.03	1.05	1.05	1.22
Chaplashin	0.975	1.08	0.961	0.852
Chartreusin-pentaacetate	1.01	0.97	1.1	1.09
CHAULMOOGRIC ACID	1.04	0.962	1.16	1.14
CHAULMOOGRIC ACID, ETHYL ESTER	0.934	0.941	0.845	0.893
CHAULMOSULFONE	0.972	1.06	0.929	1.1
CHENODIOL	0.99	1.02	0.922	0.976
Chiisanogenin (12)	0.994	0.995	1.13	1.09
Chiisanoside (5)	0.987	0.759	0.859	0.775
CHLORAMBUCIL	1	1.05	0.947	1
CHLORAMPHENICOL	0.948	0.93	1.03	1.15
CHLORAMPHENICOL HEMISUCCINATE	1.09	0.918	0.806	0.869
CHLORAMPHENICOL PALMITATE	0.957	0.963	0.951	0.99
CHLORANIL	1.01	0.923	0.883	1.11
CHLORHEXIDINE	0.974	0.93	1.06	1.09
CHLORMADINONE ACETATE	0.894	0.917	0.985	0.976
CHLORMEZANONE	1.03	0.984	1	0.967
Chloro-Anthraquinone	1.03	0.992	1.14	0.914
CHLOROCRESOL	1.02	1.07	0.93	0.951
CHLOROGENIC ACID	0.985	0.976	0.863	0.999
CHLOROPHYLLIDE Cu COMPLEX Na SALT	1.04	0.913	1.1	1
CHLOROQUINE DIPHOSPHATE	0.985	1.12	0.957	0.991
CHLOROTHIAZIDE	1.03	0.899	0.7	0.956
CHLOROTRIANISENE	1.04	0.977	0.78	1.05
CHLOROXINE	0.993	0.992	1.14	0.916
CHLOROXYLENOL	0.895	0.912	0.84	0.923
CHLORPHENIRAMINE (S) MALEATE	1.02	1.01	0.898	0.825
CHLORPROMAZINE	1.06	0.983	1.01	0.846
CHLORPROPAMIDE	0.957	1.11	0.959	0.977
CHLORPROTHIXENE HYDROCHLORIDE	0.981	0.688	1.1	1.04
CHLORQUINALDOL	1.03	1	0.903	1.22
Chlorstaurosporinone	0.962	0.944	0.99	0.937
CHLORTETRACYCLINE HYDROCHLORIDE	1.07	1.03	1.2	1.02
CHLORTHALIDONE	0.975	1.07	0.865	1.05
CHLORZOXAZONE	1.03	0.983	0.73	1.12
CHOLECALCIFEROL	1.03	1.02	0.812	0.868
CHOLEST-5-EN-3-ONE	0.983	1.02	0.887	1.07
CHOLESTAN-3beta,5alpha,6beta-TRIOL	1.02	0.962	0.839	0.961
CHOLESTANE	1	1	0.91	0.969
CHOLESTANONE	1.01	0.988	0.923	0.987
CHOLESTEROL	0.985	1.08	0.995	1.11
CHOLESTERYL ACETATE	1.03	1.06	1.25	0.978
CHOLIC ACID	1.02	0.959	0.923	1.11
CHOLIC ACID, METHYL ESTER	0.973	0.987	1.2	1.22
CHOLINE CHLORIDE	0.97	0.98	1.05	1.02
CHONDROSINE	1.02	1.02	0.918	0.959
CHROMOCARB	0.917	0.801	0.995	0.823
CHRYSANTHEMIC ACID	0.978	1.03	0.851	0.943
CHRYSANTHEMIC ACID, ETHYL ESTER	0.989	0.837	0.952	0.861
CHRYSANTHEMYL ALCOHOL	1.03	0.961	1.02	0.947
CHRYSIN	1.01	1.01	1.19	0.87
CHRYSOPHANOL	0.949	0.893	1	0.787
CHUKRASIN METHYL ETHER	1.02	1.03	0.837	0.929
Chymostatin B-derivate	0.962	0.86	1.03	0.948
CIANIDANOL	1.04	1.02	1.09	1.07
CICLOPIROX OLAMINE	1.03	1.01	0.741	0.85
CILOSTAZOL	0.957	1	1.05	1.02
CIMETIDINE	1.06	1.03	1.25	0.994
Cinatrin C1	0.952	1.11	0.867	0.943
Cinatrin C3	0.956	0.896	0.939	0.877
Cinatrin derivative (C18H30O9)	0.954	0.806	1.01	1.09
Cinatrin derivative (C18H28O8)	0.951	0.942	0.964	0.896
CINCHONIDINE	0.986	1.07	0.819	0.905
CINCHONINE	0.982	1.06	1.01	1.05
CINEOLE	1.03	0.961	1.33	1.08
Cinerubin-B	0.953	1.13	1.1	0.882
CINNAMIC ACID	0.976	1.21	0.868	0.989
CINNARAZINE	0.938	1.04	1.24	1.09
CINOXACIN	0.99	1.04	1.08	0.928
CIPROFIBRATE	1.03	1.1	1.07	0.815
CIPROFLOXACIN	0.99	0.938	1.11	1
CISPLATIN	1.02	1.18	0.95	0.927
CITALOPRAM	1.05	0.988	0.965	0.963
CITICOLINE	0.996	0.851	1.08	0.945
CITIOLONE	1.07	0.992	1.1	0.936
CITRININ	0.993	0.885	0.766	0.955
CITROPTEN	1.04	1.12	1.08	0.961
CITRULLINE	1.09	0.918	0.913	0.974
CJ-14258	0.962	0.868	0.883	0.863
CLARITHROMYCIN	0.928	0.788	1.01	0.981
CLAVULANATE LITHIUM	1.05	1.04	0.98	1.11
CLEBOPRIDE MALEATE	0.989	0.952	0.883	0.88
CLEMASTINE	1.05	0.914	1.05	0.776
CLENBUTEROL HYDROCHLORIDE	1.03	0.996	0.943	0.997
CLINDAMYCIN HYDROCHLORIDE	0.862	1.07	0.887	0.927
CLIOQUINOL	0.907	1.21	1.39	1.01
CLOBETASOL PROPIONATE	1.06	1.01	0.702	1.09
CLOFIBRATE	1	1.03	1.25	1.22
CLOFIBRIC ACID	1.03	1.06	0.975	1.16
CLOFOCTOL	0.934	1.04	0.851	0.868
CLOMIPHENE CITRATE	0.996	0.969	0.894	0.934
CLOMIPRAMINE HYDROCHLORIDE	1.04	1.04	0.988	1.13
CLONIDINE HYDROCHLORIDE	0.964	1.01	1.07	1.06
CLOPAMIDE	1.09	0.994	1	0.986
CLOPIDOGREL SULFATE	1.04	1.05	0.882	0.824
CLOPIDOL	1.03	1.17	0.969	1.01
CLORSULON	1	0.999	1.24	1.09
CLOTRIMAZOLE	0.984	1.11	0.877	0.998
CLOVANEDIOL DIACETATE	1.03	0.967	1.02	1.04
CLOXACILLIN SODIUM	0.893	1.14	1.05	1
CLOXYQUIN	1.02	1.03	0.984	0.886
CLOZAPINE	1.07	1.17	0.875	0.957
COENZYME B12	0.948	0.918	0.875	1.06
COLCHICINE	1.14	1.06	0.612	0.929
COLFORSIN	1.02	1.16	1.26	1.19
COLISTIMETHATE SODIUM	1.08	0.902	0.862	0.887
Collismycin A	1	0.961	0.914	0.775
COMPACTIN	1.01	1.02	0.995	0.885
Concanamycin A	0.953	0.819	0.663	0.95
Concanamycin B	0.941	0.929	0.902	0.911
CONESSINE	0.893	0.899	0.986	0.985
CONIINE	1	1.03	1.04	1.04
CONVALLATOXIN	0.975	0.795	0.074	0.283
CORALYNE CHLORIDE	1.05	0.956	0.933	1.16
CORTISONE	0.986	0.791	0.98	0.848
CORTISONE ACETATE	1.03	1.06	1.04	1.07
CORYNANTHINE	1.03	0.945	1.04	0.985
COSMOSIIN	0.893	0.955	1.06	0.976
COSMOSIIN HEXAACETATE	1.01	1.04	1.16	0.973
COTARNINE CHLORIDE	0.945	1.01	1.03	0.979
COTININE	1.01	1.06	1.02	1.1
COUMARIN	0.909	1.06	1.1	1.08
COUMOPHOS	1.02	0.958	0.957	0.9
CRASSIN ACETATE	0.935	0.841	0.791	0.98
CREATININE	1.05	0.994	1.02	0.937
CRESOL	1.08	1.09	1.14	1.05
CRESOPYRINE	0.966	0.975	0.793	0.975
CRINAMINE	0.917	0.811	0.897	0.816
CROMOLYN SODIUM	0.995	1.08	0.877	0.928
CROTAMITON	0.997	0.865	1.01	0.896
CRUSTECDYSONE	0.991	0.962	1.25	0.948
CRYPTOTANSHINONE	1.01	1.29	0.985	1.12
CULMORIN	1.01	1	0.965	0.997
CUNEATIN METHYL ETHER	0.929	1.06	1	1.06
CURCUMIN	0.974	1.06	1.03	1.23
Cyatic acid	1.13	0.9	0.941	1.07
CYCLIZINE	1.03	1.06	0.893	1.06
Cyclo (Pro, Trp), Brevianamide F	1.05	1.13	1.22	1.17
cyclo(4-hydroxyprolyl-phenylalanyl)	0.967	0.934	0.79	1.04
cyclo(alanylglycyl)	0.918	0.848	0.955	0.938
Cyclo(alanylisoleucyl)	0.968	1.13	1.03	1.07
cyclo(alanylleucyl)	0.965	1.03	0.992	0.996
cyclo(alanylphenylalanyl)	0.965	1.04	0.903	1.07
Cyclo(glycylprolyl)	0.967	0.914	1.26	1.14
Cyclo(hydroxyleucylprolyl)	1.03	0.925	0.952	0.946
Cyclo(leucylglycyl)	1.02	0.961	0.976	0.936
Cyclo(leucylprolyl) (Isomere)	0.967	0.871	0.878	0.501
Cyclo(Prolylprolyl)	0.983	0.973	0.917	0.706
cyclo(prolyltyrosyl)	0.967	0.964	1.14	0.855
Cyclo(prolylvalyl) (Isomere)	1.02	0.988	0.892	0.986
Cyclo(tyrosylprolyl); (S,S)-ML 1532II; A 19C; Cyclo(L-Tyr-L-Pro); 3097-A	0.902	0.822	1.05	0.845
Cyclo(tyrosylprolyl)	0.941	0.929	0.664	0.872
Cyclo(tyrosyltyrosyl)	0.967	0.838	1	1.08
CYCLOBENZAPRINE HYDROCHLORIDE	1.04	0.992	1.02	0.961
CYCLOCREATINE	0.923	0.872	0.997	1.13
CYCLOHEXIMIDE	0.85	0.934	0.325	0.449
CYCLOLEUCINE	0.95	0.949	0.965	1.08
CYCLOPENTOLATE HYDROCHLORIDE	0.987	0.985	1.21	1.04
Cyclopeptide L-156373	0.951	1.13	1.02	0.931
CYCLOPHOSPHAMIDE HYDRATE	1.01	1.06	0.972	1.23
CYCLOSERINE	0.963	1.12	1.07	1.03
Cyclosporin A	1.05	1.26	1.03	1.03
CYCLOSPORINE	0.888	0.923	1.16	0.877
CYCLOTHIAZIDE	1.01	0.936	1.13	1.08
CYCLOVERATRYLENE	1.06	0.982	1.2	0.993
CYPROTERONE ACETATE	0.98	1.03	0.774	0.847
CYSTEAMINE HYDROCHLORIDE	1.01	1.03	1.22	1.19
CYTARABINE	0.974	1	1.01	1.16
CYTIDINE	1	0.954	1.2	1.11
CYTISINE	1.01	0.946	0.736	0.943
d,l-threo-3-HYDROXYASPARTIC ACID	0.949	0.898	1.33	0.945
DACARBAZINE	0.992	0.971	0.984	1.14
DACTINOMYCIN	1.01	1.11	0.536	0.688
Daidzein (Biofocus)	1.04	0.998	1.19	1.04
DAIDZEIN	1.01	1.01	0.936	1.02
DALBERGIONE	1.01	0.919	0.901	0.87
DALBERGIONE, 4-METHOXY-4'-HYDROXY-	1.01	1.01	0.877	0.881
DANAZOL	1.08	1.05	1.04	1.04
DANTHRON	0.969	0.95	1.04	0.876
DANTROLENE SODIUM	1.03	0.968	1.03	0.97
DAPSONE	1.04	1.12	0.978	0.902
DARIFENACIN HYDROBROMIDE	0.826	0.92	0.967	1.1
DAUNORUBICIN	0.977	0.939	0.634	0.928
DEACETOXY(7)-7-OXOKHIVORINIC ACID	1.05	0.919	0.807	0.845
DEACETOXY-7-OXISOGEDUNIN	0.993	1.01	0.969	1.01
DEACETOXY-7-OXOGEDUNIN	1.02	1.02	0.937	0.805
DEACETYLGEDUNIN	0.928	1.1	0.924	0.884
DECAHYDROGAMBOGIC ACID	1.05	1.11	1.07	1.05
DEFEROXAMINE MESYLATE	0.997	0.976	0.822	0.916
DEGUELIN(-)	1.08	1.11	0.827	0.974
DEHYDRO (11,12)URSOLIC ACID LACTONE	1.02	1.03	0.933	1.19
DEHYDROABIETAMIDE	1.05	0.935	0.809	0.902
DEHYDROCHOLIC ACID	0.952	0.955	0.97	1.15
Dehydrochorismic acid lactone	1.18	1.21	0.967	0.97
Dehydro-Curvularin	0.994	0.987	1.1	1.09
DEHYDROEPIANDROSTERONE	1.04	1.04	0.936	1.14
DEHYDROROTENONE	0.983	1.16	1.11	0.97
DEHYDROVARIABILIN	0.99	1.11	1.05	1.14
DEMECLOCYCLINE HYDROCHLORIDE	0.961	0.925	0.877	0.972
DEMETHYLNOBILETIN	1.01	1.13	0.918	1.01
DEOXYADENOSINE	1.03	1.12	1.06	1.04
DEOXYANDIROBIN	1.09	1.19	1.08	0.939
DEOXYANDIROBIN LACTONE	0.996	0.904	0.98	1.13
DEOXYCHOLIC ACID	1	0.964	1.12	0.934
DEOXYGEDUNIN	0.929	1.05	1.1	0.959
DEOXYGEDUNOL ACETATE	1.04	1.09	1.08	1.11
DEOXYKHIVORIN	0.995	1.02	0.983	0.968
DEOXYSAPPANONE B 7,3'-DIMETHYL ETHER	1	0.98	0.934	0.841
DEOXYSAPPANONE B 7,3'-DIMETHYL ETHER ACETATE	1.03	1.02	1.05	0.887
DEOXYSAPPANONE B 7,4'-DIMETHYL ETHER	0.93	0.944	0.617	0.797
DEOXYSAPPANONE B TRIMETHYL ETHER	1.03	0.959	1.1	0.893
DEQUALINIUM CHLORIDE	1.06	0.93	0.622	0.881
DERACOXIB	0.93	0.808	0.965	1
DERRUBONE	0.92	1.09	0.944	1.09
DERRUSNIN	1.04	1.04	1.06	0.548
DERRUSTONE	0.94	0.939	1.07	0.977
DESACETYL (7)KHIVORINIC ACID, METHYL ESTER	0.941	1.07	1.07	1.13
DESACETYLCOLFORSIN	0.995	1	0.894	0.953
Desferrioxamin B	1.04	1.07	0.959	0.837
DESIPRAMINE HYDROCHLORIDE	1.01	0.977	0.843	0.893
DESLORATIDINE	0.984	1	1.01	0.989
DESMETHYLDIHYDROCAPSAICIN	1	1.09	0.695	0.889
DESONIDE	0.978	1.02	1.04	0.918
DESOXYCORTICOSTERONE ACETATE	1.01	0.894	1.15	1.08
Desoxyguanosin	1.01	0.991	0.978	1
Desoxyinosin	0.946	1.02	1.1	1.02
DESOXYMETASONE	0.977	0.931	1.05	1.05
DESOXYPEGANINE HYDROCHLORIDE	1.01	1.05	0.83	1.04
DEXAMETHASONE	1.11	1.01	1.1	0.984
DEXAMETHASONE ACETATE	1.12	1	0.984	0.932
DEXAMETHASONE SODIUM PHOSPHATE	0.997	1.07	1	0.908
DEXCHLORPHENIRAMINE MALEATE	0.972	0.831	1.19	0.967
DEXPROPRANOLOL HYDROCHLORIDE	1.05	1.13	1.03	1
DEXTROMETHORPHAN HYDROBROMIDE	1.04	0.965	1.13	0.933
DIALLYL SULFIDE	0.973	0.984	0.948	0.969
DIALLYL TRISULFIDE	0.982	1.11	1.07	0.967
DIAZOXIDE	0.957	0.935	1.13	1.14
DIBENZOTHIOPHENE	1.02	0.983	0.843	0.89
DIBENZOYLMETHANE	0.923	1.02	1.13	1.16
DIBUCAINE HYDROCHLORIDE	0.965	0.981	0.866	0.795
DIBUTYL PHTHALATE	0.975	0.912	0.958	0.736
DICAMBA	0.985	1.04	0.892	1.11
DICHLOROPHENE	0.965	0.797	0.766	1
DICHLORVOS	1.04	1.06	0.908	1.17
DICLOFENAC SODIUM	1.01	0.9	0.914	0.985
DICLOXACILLIN SODIUM	0.916	0.954	1.03	0.97
DICTAMNINE	0.876	1	1.05	1.03
DICUMAROL	0.985	0.933	1.16	1.19
DICYCLOMINE HYDROCHLORIDE	0.979	0.981	0.943	0.932
DIENESTROL	0.974	1	0.962	1.17
DIETHYLCARBAMAZINE CITRATE	0.925	0.93	0.912	1.05
DIETHYLSTILBESTROL	1.01	0.908	0.933	1.19
DIETHYLTOLUAMIDE	0.925	0.983	0.978	1.09
DIFFRACTAIC ACID	0.937	0.984	0.929	0.977
DIFLUBENZURON	1.03	1	0.788	1.04
DIFLUNISAL	0.97	0.976	1.23	1.42
DIFUCOL HEXAMETHYL ETHER	1.01	1.02	0.913	0.939
DIGITONIN	0.94	1.1	1.05	0.922
DIGITOXIN	0.842	0.569	0.0615	0.252
DIGOXIN	0.886	0.79	0.0456	0.256
DIHYDRO-7-DESACETYLDEOXYGEDUNIN	0.957	0.962	0.957	0.917
DIHYDROCELASTROL	0.938	0.822	0.914	0.811
DIHYDROCELASTRYL DIACETATE	0.986	0.821	0.914	0.823
Dihydrodaunomycinone	1.06	1.38	0.909	0.996
DIHYDRODEOXYGEDUNIN	0.967	1.13	0.982	1.14
DIHYDROERGOTAMINE MESYLATE	0.96	0.821	0.863	0.937
DIHYDROFISSINOLIDE	1.02	1.08	0.892	1.04
DIHYDROGAMBOGIC ACID	0.987	0.836	0.896	0.799
DIHYDROGEDUNIC ACID, METHYL ESTER	0.985	1	0.886	0.833
DIHYDROGEDUNIN	0.938	1.06	1.01	0.887
DIHYDROGEDUNINIC ACID, METHYL ESTER	1.05	0.94	1.02	0.968
DIHYDROJASMONIC ACID	0.842	1.19	1.13	0.99
DIHYDROJASMONIC ACID, METHYL ESTER	0.95	1.03	1.12	1.05
DIHYDROMUNDULETONE	0.997	1.04	0.968	0.913
DIHYDROMYRISTICIN	1.04	0.882	0.982	0.934
Dihydrophenazinemonoacetate	0.989	0.978	1.01	1.05
DIHYDROROTENONE	0.886	1.04	0.837	0.843
DIHYDROSAMIDIN	1.01	0.947	0.921	0.828
DIHYDROSTREPTOMYCIN SULFATE	0.991	0.98	1.13	1.23
DIHYDROTANSHINONE I	1.01	0.863	0.85	1.06
Dihydroterrecyclic acid, Terrecyclic Acid B	1.02	1.04	1.19	1.17
Dihydrotetrodecamycin	1.04	1.12	0.975	1.19
DIHYDROXY (3alpha,12alpha)PREGNAN-20-ONE	0.98	1.04	0.997	0.988
DILOXANIDE FUROATE	0.951	0.949	0.737	0.929
DILTIAZEM HYDROCHLORIDE	1.05	0.812	0.863	0.904
DIMENHYDRINATE	0.927	0.892	1.23	1.05
DIMERCAPROL	0.84	0.929	0.962	0.881
DIMETHADIONE	1.02	0.767	1.01	1.16
DIMETHYL 4,4-o-PHENYLENE-BIS (3-THIOPHANATE)	0.994	0.893	1.14	1.2
DIMETHYL CAPERATATE	1.07	0.901	1.03	0.939
Dimethylaverufin (Isoform A, compound ID 7397)	1.04	1.08	1.14	0.924
Dimethylaverufin (Isoform B, compound ID 7534)	1.02	1.2	1.04	1.21
Dimethylbipolarin	0.794	0.962	0.863	1.05
DIMETHYLCAFFEIC ACID	1.05	0.986	1	1.03
Dimethylnidurufin; Nidirufin 6,8-dimethyl ether; 6,8-Di-O-methyl-nidirufin	1.19	0.944	1.17	1.14
DIMETHYLSULFONE	0.956	1.07	1.31	1.21
Dinaciclib	1.02	0.96	0.482	0.657
DINITOLMIDE	0.96	1.01	0.865	0.935
DIOSGENIN	1.11	0.914	0.846	0.935
DIOSMIN	1.02	0.977	0.971	1.15
DIOXYBENZONE	0.968	0.937	1.19	1.13
Diperamycin	1.08	1.22	1.14	0.986
DIPHENHYDRAMINE HYDROCHLORIDE	1.02	1.06	1.2	1.2
DIPHENYLPYRALINE HYDROCHLORIDE	0.937	1	1.22	1.03
DIPHENYLUREA	0.924	1.11	1.12	1.27
DIPYRIDAMOLE	0.902	0.908	1.1	1.16
DIPYRONE	1.03	1.05	0.927	1.01
DIRITHROMYCIN	1.05	0.981	0.94	1.01
DISOPYRAMIDE PHOSPHATE	0.969	0.86	1.21	1.11
DISULFIRAM	0.864	0.664	1.31	0.729
DIURON	0.934	0.983	1.07	1.21
DJENKOLIC ACID	0.975	0.956	1.06	1.04
D-LACTITOL MONOHYDRATE	1.05	0.996	0.722	0.84
DOBUTAMINE HYDROCHLORIDE	1.02	0.995	0.887	0.969
DOCOSANOL	0.982	1.09	0.846	0.891
Domperidone	0.969	0.827	0.933	1.06
DONEPEZIL HYDROCHLORIDE	1.04	1.06	1.22	1.02
DOPAMINE HYDROCHLORIDE	0.929	0.915	0.998	1.02
DOXEPIN HYDROCHLORIDE	0.957	1.03	1.08	1.04
DOXORUBICIN	1.08	0.996	1.02	1.16
DOXYCYCLINE HYDROCHLORIDE	0.874	1.01	0.803	1.13
DOXYLAMINE SUCCINATE	0.964	1.24	1.01	0.988
D-PHENYLALANINE	0.987	1.08	1.2	1.13
DROFENINE HYDROCHLORIDE	0.991	0.981	0.992	1
DROPERIDOL	0.99	1	0.872	0.785
DROPROPIZINE	0.938	1.02	0.809	0.85
DUARTIN (-)	1.04	0.986	1.08	0.894
DUARTIN, DIMETHYL ETHER	0.963	1.06	0.972	1.1
DULOXETINE HYDROCHLORIDE	0.985	1.08	0.886	0.854
DYCLONINE HYDROCHLORIDE	0.917	0.746	1.25	0.923
DYPHYLLINE	0.927	0.905	1.19	0.998
Eburicoic acid	1.03	0.957	0.862	0.895
ECHINOCYSTIC ACID	0.906	0.911	0.896	0.943
ECONAZOLE NITRATE	1.02	0.868	1.03	0.842
EDOXUDINE	0.987	0.99	1.13	0.938
EDROPHONIUM CHLORIDE	1.02	0.891	0.82	1.02
EFAROXAN HYDROCHLORIDE	0.993	1	1.01	1.02
ELAIDYLPHOSPHOCHOLINE	0.947	1.02	0.962	1.01
ELETRIPTAN HYDROBROMIDE	0.962	0.923	1.07	0.819
ELLAGIC ACID	1.05	1.01	0.932	1.01
EMBELIN	0.965	1.05	1.12	1.08
EMETINE	1.05	0.917	0.688	0.541
EMODIC ACID	0.95	0.796	0.772	1.08
ENALAPRIL MALEATE	0.983	0.958	1.02	1.07
ENOXACIN	1.01	1.1	1.06	1.07
ENOXAPARIN SODIUM (1% wt/vol in 10%aq DMSO)	1.01	0.965	1.12	0.833
ENOXOLONE	1.05	0.966	1.2	0.89
ENROFLOXACIN	0.98	1.05	1.1	0.995
ENTANDROPHRAGMIN	1.04	1.14	1.05	1.04
EPHEDRINE (1R,2S) HYDROCHLORIDE	0.931	1.02	0.836	1.12
EPI(13)TORULOSOL	1.01	1	0.955	0.979
EPIAFZELECHIN (2R,3R)(-)	1.05	1.04	1.09	0.926
EPIAFZELECHIN TRIMETHYL ETHER	1.02	0.979	0.891	0.956
EPIANDROSTERONE	0.983	0.929	1.08	1.07
EPICATECHIN	0.961	0.944	0.939	0.929
Epicatechin (S000393)	0.955	0.917	0.996	1.14
EPICATECHIN MONOGALLATE	0.903	0.989	0.954	1.11
EPICATECHIN PENTAACETATE	0.962	1.04	0.89	0.953
EPICOPROSTEROL	1.04	1.08	1.01	0.959
EPIGALLOCATECHIN	0.982	0.898	0.908	0.942
EPIGALLOCATECHIN 3,5-DIGALLATE	1.04	1.08	0.885	0.895
EPIGALLOCATECHIN-3-MONOGALLATE	1.01	1.06	1	0.947
Epimer of [gamma, delta-Dihydroxy-N-methyl-L-leucine4]cyclosporin A	0.909	1.07	1.12	0.963
EPIRUBICIN HYDROCHLORIDE	1.05	1.01	1.17	1.15
EPITHEAFLAVIN MONOGALLATE	1.04	1.02	0.818	1.04
Epothilone A	1.11	1.08	0.678	0.786
EPOXY (1,11)HUMULENE	1.02	1.07	1.01	1.18
EPOXY (4,5alpha)-4,5-DIHYDROSANTONIN	1.04	0.95	1.03	0.902
EPOXYGEDUNIN	1.05	1.07	0.98	1.06
EQUILIN	0.963	0.841	0.893	1.25
ERGOCALCIFEROL	1.02	0.944	0.96	1.18
ERGONOVINE MALEATE	1.03	0.936	1.16	1.02
ERGOSTA-7,22-DIEN-3-ONE	1.03	0.92	1.11	1.01
ERGOSTEROL	1.02	1.09	0.857	0.968
ERGOSTEROL ACETATE	1.01	1.12	1.06	1.17
ERGOTAMINE TARTRATE	1.03	0.903	1.4	1.05
ERIODYCTOL	0.94	1.14	0.92	0.904
ERYSOLIN	0.847	0.596	0.877	0.782
ERYTHROMYCIN	0.979	1.05	0.86	0.988
ERYTHROMYCIN ESTOLATE	1.03	0.948	0.991	1
ERYTHROMYCIN ETHYLSUCCINATE	1.06	1.07	1	1.01
ESCULETIN	0.895	1.17	1.04	0.947
ESCULIN MONOHYDRATE	1.06	1.03	1.24	1.22
Espicufolin	1.03	1.16	1.4	1.19
ESTRADIOL	0.994	0.834	1.01	1.14
ESTRADIOL ACETATE	0.964	0.882	1.13	1.01
ESTRADIOL CYPIONATE	0.988	0.925	1.15	1.18
ESTRADIOL METHYL ETHER	0.994	0.863	0.761	1.01
ESTRADIOL PROPIONATE	0.997	1.03	0.966	0.811
ESTRADIOL VALERATE	1.04	1.1	0.781	1.13
ESTRAGOLE	1	1.13	1.28	1.12
ESTRIOL	1.01	1.06	1.13	1.01
ESTRIOL BENZYL ETHER	1.02	1.14	0.849	1.05
ESTRONE	0.921	0.867	1.19	1.1
ESTRONE BENZOATE	1.02	1.09	0.946	1.01
ESTROPIPATE	1.06	1.01	1.39	1.09
ETANIDAZOLE	1.02	0.964	0.971	1.21
ETHACRIDINE LACTATE	1.1	0.941	1.04	1.16
ETHACRYNIC ACID	1.04	0.975	1.19	1.04
ETHAMBUTOL HYDROCHLORIDE	1.05	0.876	1.16	1.23
ETHAVERINE HYDROCHLORIDE	0.887	0.865	1.08	0.899
ETHINYL ESTRADIOL	0.945	0.923	1.03	1.14
ETHIONAMIDE	0.989	0.939	1.02	1.13
ETHISTERONE	0.99	1.05	1.01	1.1
ETHOPROPAZINE HYDROCHLORIDE	1	1.15	1.14	0.714
ETHOSUXIMIDE	0.92	0.945	1.23	1.07
ETHOXYQUIN	1.05	0.949	0.689	0.862
ETHOXZOLAMIDE	1.01	0.934	0.641	0.766
ETHYL DICHLOROORSELLINATE	1.02	0.961	0.975	0.957
ETHYL EVERNINATE	0.923	0.97	0.859	0.889
ETHYL PARABEN	0.912	0.939	1.01	1.01
ETHYLNOREPINEPHRINE HYDROCHLORIDE	0.982	1.06	1.19	0.874
ETIDRONATE DISODIUM	1	0.897	0.912	1.09
ETODOLAC	1	0.897	1.06	1.03
ETOMIDATE	1.02	1.07	0.956	0.974
ETOPOSIDE	1.05	1.01	0.716	0.913
EUCATROPINE HYDROCHLORIDE	0.994	1.01	1.07	1.03
EUGENOL	0.987	0.968	0.978	1.15
EUGENYL BENZOATE	1.12	0.928	1.23	1.21
EUPARIN	1.04	1.23	1.41	1
EUPATORIOCHROMENE	1.02	1.16	0.949	1.03
EUPHOL	1.01	1.02	0.757	1.08
EUPHOL ACETATE	0.973	1.11	1.18	0.94
EUPHORBIASTEROID	0.993	1.13	1.1	1.08
EVERNINIC ACID	1.04	1.06	0.918	0.93
EVOXINE	0.996	1.05	1.06	0.993
EXALAMIDE	0.964	0.975	1.24	0.945
EXEMESTANE	0.956	1.11	1.08	0.842
EZETIMIBE	0.931	0.725	1.07	0.834
FAMCICLOVIR	0.992	0.995	1.02	0.947
FAMOTIDINE	0.942	1.06	1.19	1.06
FAMPRIDINE	1.02	1.03	0.994	1.07
Fellutamide derivative	0.99	0.983	0.837	0.99
FENBENDAZOLE	1.02	1	0.939	1.04
FENBUFEN	0.986	1.09	1.07	0.936
FENDILINE HYDROCHLORIDE	0.953	1.01	0.941	0.946
FENOFIBRATE	1.03	1.13	1.02	0.815
FENOLDIPAM MESYLATE	1.04	0.866	1.04	0.984
FENOPROFEN	1.03	0.906	1.1	0.98
FENOTEROL HYDROBROMIDE	1.09	0.994	0.967	0.962
FENSPIRIDE HYDROCHLORIDE	0.891	0.894	1.12	0.986
FENTHION	0.99	1.01	1.05	1.09
Ferulic acid (Biofocus)	1.04	0.806	0.953	0.97
FERULIC ACID	0.997	1.01	0.923	1.02
FEXOFENADINE HYDROCHLORIDE	1	1.11	1.07	1.03
FILIPIN	1.02	1.02	1.03	0.999
FIPEXIDE HYDROCHLORIDE	0.98	0.971	0.74	0.989
FIPRONIL	0.986	1.05	0.979	1.05
FISETIN	0.937	1.04	0.943	1.08
FISETINIDOL	1.06	1.08	0.885	0.967
FISSINOLIDE	1	0.989	1.04	0.945
FLOXURIDINE	0.59	0.627	0.603	0.772
FLUCONAZOLE	0.912	0.866	1.11	1.07
FLUDARABINE PHOSPHATE	0.943	1.03	0.914	0.939
FLUDROCORTISONE ACETATE	0.956	0.994	1.06	1.06
FLUFENAMIC ACID	0.974	0.96	1	0.92
FLUMEQUINE	1	1.1	0.925	0.98
FLUMETHASONE	1.09	1.01	1.12	0.922
FLUMETHAZONE PIVALATE	1	1.03	1.2	1.11
FLUNARIZINE HYDROCHLORIDE	1.03	1.09	0.832	1.09
FLUNISOLIDE	0.992	1	0.922	0.934
FLUNIXIN MEGLUMINE	0.988	0.965	1.15	1.07
FLUOCINOLONE ACETONIDE	1.03	0.88	0.996	0.951
FLUOCINONIDE	1.03	0.998	0.978	1.08
FLUORESCEIN	0.974	1.04	1.05	1.17
FLUOROMETHOLONE	1.01	1.13	1.04	0.929
FLUOROURACIL	1.09	0.972	0.911	1.1
FLUOXETINE	0.951	0.95	1.02	1.38
FLUPHENAZINE HYDROCHLORIDE	0.96	0.844	0.844	1.01
FLURANDRENOLIDE	0.994	1.03	1.01	0.887
FLURBIPROFEN	1.01	1.17	1.06	1.08
FLUROTHYL	0.977	0.91	0.751	0.774
FLUTAMIDE	1.06	1.05	0.891	0.958
FOLIC ACID	1.03	1.11	1.08	0.942
FOMEPIZOLE HYDROCHLORIDE	0.973	0.944	0.768	0.768
FORMESTANE	0.964	0.948	1.03	0.998
FORMONONETIN	0.959	1.06	0.965	1.03
FOSCARNET SODIUM	1.08	1.04	0.84	0.827
FOSFOMYCIN	1.04	1.04	1.01	1.05
FOSFOSAL	0.944	0.949	0.909	0.968
FRAXETIN	0.999	0.89	1.01	1.07
FRAXIDIN METHYL ETHER	1.1	0.994	0.936	1.05
Fredericamycin	1	1.06	0.918	1.21
Fridamycin D	1.21	1.07	1.18	1.1
FRIEDELIN	1.03	1.05	0.92	0.98
Fuchurmycin A	1.06	1.2	1.27	1.28
FUCOSTANOL	1.07	1.15	1.17	1.28
FUMARPROTOCETRARIC ACID	0.973	1.01	1.02	0.847
FUMAZENIL	0.912	0.976	0.982	1.01
Furan-2,5-dimethanoldiacetate	1.15	1	1.03	1.07
Furan-2,5-dimethanolmonoacetate	1.02	0.94	0.848	0.91
FURAZOLIDONE	0.967	1	1.16	1.05
FUROSEMIDE	0.986	1	1.09	1.1
FUSIDIC ACID	1.08	1.01	1.09	1.16
GABAPENTIN	1.06	0.942	1.03	1.11
GALANTHAMINE HYDROBROMIDE	1.01	1.08	0.998	0.995
GALLAMINE TRIETHIODIDE	0.935	0.938	0.918	1.06
GALLIC ACID	0.864	0.948	0.99	1.23
GAMBOGIC ACID	0.88	1.05	1.12	0.986
GAMBOGIC ACID AMIDE	0.941	1.01	0.955	0.939
gamma,delta-Dihydroxy-N-methyl-L-leucine4-cyclosporin A	1.03	0.898	1	0.899
gamma-AMINOBUTYRIC ACID	0.985	1.05	0.998	1.13
gamma-Hydroxy-butyric acid-[gamma-Hydroxy-N-methyl-L-leucine4]cyclosporin A	1.08	1.14	1.14	1.07
gamma-Hydroxy-L-leucine4-cyclosporin A	1.06	0.908	0.695	1.07
gamma-Hydroxy-N-methyl-L-leucine4-[gamma-Hydroxy-N-methyl-L-leucine9)]clyclosporin A	1.08	0.937	1.05	0.841
gamma-Hydroxy-N-methyl-L-leucine4-cyclosporin A	1.09	1.07	0.948	1.26
gamma-Hydroxy-N-methyl-L-leucine9-cyclosporin A	1.05	0.946	0.912	1.19
GANGALEOIDIN	0.999	1.05	1.11	0.99
GANGLEOIDIN ACETATE	0.915	0.955	1	1.06
GARDENIN A	1	0.896	1	1.04
GARDENIN B	1.03	0.985	0.909	0.997
GARLICIN	1.05	1.06	1.16	1.04
GATIFLOXACIN	1.05	0.801	0.876	0.991
GEDUNIN	0.994	1.03	1.22	1.15
GEDUNOL	1.01	1.1	0.94	1
GEMFIBROZIL	1.05	0.92	1.02	1.01
GEMIFLOXACIN MESYLATE	0.995	1.08	0.892	1.05
GENETICIN	1.07	1.08	0.878	1.05
Genistein (Biofocus)	1.11	1	1.1	1.31
GENISTEIN	1.08	1.11	1.06	1.07
GENTAMICIN SULFATE	0.934	1.18	1.05	1.01
GENTIAN VIOLET	0.714	0.691	0.465	0.594
GENTIOPICROSIDE	1.04	0.901	0.837	1.01
GENTISIC ACID	0.947	0.961	1.09	0.993
GERALDOL	1.02	1.04	0.931	1.07
Germicidin	1.01	1.03	0.832	1.06
GIBBERELLIC ACID	1.04	1.02	0.878	0.882
Gingkolid A (S000386)	1.07	1.19	0.859	0.885
Gingkolid B (S000387)	1.01	1.08	1.04	1.13
Gingkolid C (S000388)	1.08	1.1	0.927	1.09
GINKGETIN, K salt	0.938	1.05	1	1.21
GINKGOLIC ACID	0.946	1.15	0.889	1.08
GINKGOLIDE A	1.06	1.09	1.16	1.13
GITOXIGENIN DIACETATE	0.64	0.627	0.202	0.351
GITOXIN	0.539	0.726	0.181	1.04
GLAFENINE	0.958	1.01	0.847	1.06
GLICLAZIDE	0.905	0.994	1.12	1.02
GLUCITOL-4-GUCOPYANOSIDE	0.918	1	1	1.17
GLUCONOLACTONE	1	1.01	0.985	0.913
GLUCOSAMINE HYDROCHLORIDE	0.999	0.946	1.12	1.12
GLUCOSAMINIC ACID	1.04	0.937	1.1	0.901
GLUTAMINE	1.01	1.03	0.917	1.12
GLUTATHIONE	1.06	1	1.03	1.03
GLYBURIDE	1	1.01	1.03	1.21
GLYCYRRHIZIC ACID, AMMONIUM SALT	1.01	1.07	1.31	1.13
GMX-1778	0.968	0.939	1.11	1.19
GOSSYPETIN	0.993	0.817	0.942	0.937
GOSSYPIN	0.95	1.03	1.16	1.05
GOSSYPOL	0.948	1	1	0.932
GOSSYPOL-ACETIC ACID COMPLEX	0.986	0.951	0.876	1.02
GRAMICIDIN	1.03	0.847	0.916	0.855
GRAYANOTOXIN I	1.03	1.05	1.03	1.05
GRISEOFULVIC ACID	1.01	1.03	1.17	1.09
GRISEOFULVIN	0.976	0.898	0.996	0.863
Griseorhodin A	1.01	1.17	0.885	0.966
Griseoviridin	1.01	0.98	0.959	0.787
GUAIAZULENE	1	1.08	0.907	1.1
GUAIFENESIN	0.942	0.963	1.11	1.07
GUAIOL(-)	0.908	1.02	0.828	0.986
GUANABENZ ACETATE	0.996	0.956	1.04	1.01
GUANETHIDINE SULFATE	1.06	1.01	1.04	0.926
GUANIDINE CARBONATE	0.964	1	0.978	0.87
Guanosin	0.938	0.892	0.941	0.914
Gutingimycin	0.948	0.917	0.769	0.97
GUVACINE HYDROCHLORIDE	1.05	0.964	1.15	1.11
HAEMATOMMIC ACID	1.04	0.837	1.19	0.991
HAEMATOMMIC ACID, ETHYL ESTER	0.98	0.909	0.79	0.94
HAEMATOPORPHYRIN DIHYDROCHLORIDE	1.02	0.999	0.917	1.1
HAEMATOXYLIN	1.01	1.05	0.919	0.968
HAEMATOXYLIN PENTAACETATE	0.972	0.948	0.903	0.974
HALAZONE	0.917	0.955	0.974	0.9
HALCINONIDE	1.01	0.833	0.957	0.897
HALOPERIDOL	0.99	1.02	1.06	1.11
HALOTHANE	0.939	0.989	1.04	1
HARMALINE	0.986	1.07	1.24	1.27
HARMALOL HYDROCHLORIDE	1.02	0.922	1.14	0.904
HARMANE	0.896	0.931	0.92	1.2
HARMINE	0.96	1	0.67	0.575
HARMOL HYDROCHLORIDE	0.991	0.977	0.988	1.03
HARPAGOSIDE	1.03	1.04	1.1	1.14
HASTATOSIDE	0.824	0.918	0.901	1.17
HECOGENIN	1.01	0.816	0.651	0.823
HECOGENIN ACETATE	0.92	0.894	0.831	0.885
HEDERAGENIN	1.11	0.879	1.02	0.96
HELENINE	1.02	0.992	0.981	0.989
HEMATEIN	1.04	0.936	1	0.885
Heneicomycin (Isomere)	0.921	0.974	1.1	1.01
HEPTAMINOL HYDROCHLORIDE	0.95	1.08	1.05	1.02
Herbicidin A	1.05	1.07	1	0.866
Herbicidin B	0.965	1.01	0.814	0.9
Hericenon-Isomer	0.967	1.08	0.933	1.18
HERNIARIN	1.04	1.01	1.01	0.935
HESPERETIN	1.02	1	1.1	0.941
HESPERIDIN	0.996	0.994	0.918	1.16
HETACILLIN POTASSIUM	0.998	1.11	1.12	1.18
HETEROPEUCENIN, METHYL ETHER	1.08	1	0.939	0.882
HEXACHLOROPHENE	0.919	0.949	1.22	1.47
Hexahydrodihydroxyochromycinonepoxide	0.978	1.13	1.12	0.892
HEXAMETHONIUM BROMIDE	0.992	1.03	0.944	1.24
HEXAMETHYLQUERCETAGETIN	0.971	0.932	1.02	0.951
HEXESTROL	1.03	1.07	1.13	1.12
HEXETIDINE	1.01	0.91	1.04	0.972
HEXYLRESORCINOL	0.994	1.08	1.1	1.08
HIERACIN	1.03	1.01	1.04	0.959
HINOKITIOL	1.02	1.21	1.08	0.977
HISTAMINE DIHYDROCHLORIDE	1.04	1.08	1.12	1.12
HOMATROPINE BROMIDE	1.09	1.11	1.08	1.02
HOMATROPINE METHYLBROMIDE	1.06	1.11	1.07	1.13
HOMIDIUM BROMIDE	1.09	1.11	1.02	0.9
HOMOPTEROCARPIN	0.938	1	0.774	0.81
HUMULENE (alpha)	0.987	0.969	1.04	1.04
HUPERZINE A	1.01	0.919	1.22	0.977
HYCANTHONE	1.08	1.12	1.28	1.03
HYDRALAZINE HYDROCHLORIDE	1.05	1.06	1.4	1.05
HYDRASTINE (1S,9R)	1.02	1.08	1.21	1.14
HYDRASTININE HYDROCHLORIDE	0.993	1.03	0.982	0.93
HYDROCHLOROTHIAZIDE	1.06	0.915	1.2	1.1
HYDROCORTISONE	1.01	1.11	0.871	1.03
HYDROCORTISONE ACETATE	0.981	1.09	1.05	1.05
HYDROCORTISONE BUTYRATE	0.986	0.943	0.884	0.907
HYDROCORTISONE HEMISUCCINATE	1.04	1.1	1.02	0.992
HYDROCORTISONE PHOSPHATE TRIETHYLAMINE	0.942	0.956	1.03	0.994
HYDROCORTISONE VALERATE	1.04	0.921	1.1	0.95
HYDROFLUMETHIAZIDE	0.901	1.14	1.08	1.17
HYDROLYSIS PRODUCT OF BUSSEIN	0.946	0.792	1.02	1.06
HYDROQUINIDINE	1	0.994	0.915	1.25
HYDROQUINONE	0.914	0.764	1.04	1.24
HYDROXYCHLOROQUINE SULFATE	0.983	1.12	0.962	1.07
Hydroxypentalenamide	0.882	0.841	1.04	1.02
HYDROXYPROGESTERONE	1.03	0.864	1.03	1.04
HYDROXYPROGESTERONE CAPROATE	1	0.986	0.917	1.04
HYDROXYTACRINE MALEATE	1.02	0.994	0.921	0.943
HYDROXYTOLUIC ACID	1.05	0.995	0.955	0.783
HYDROXYUREA	0.993	1.12	1.11	0.96
HYDROXYZINE PAMOATE	1.01	0.946	1.02	1.05
HYGROMYCIN B	1.01	0.955	1.03	0.927
Hygromycine A	1	1.04	0.991	1.17
HYMECROMONE METHYL ETHER	0.993	0.955	0.706	0.9
HYOSCYAMINE	0.968	1.16	0.897	1.05
HYPOXANTHINE	1.03	0.944	0.999	0.938
IBUPROFEN	1.02	0.904	1.02	1.05
ICARIIN	1.04	1.02	1.05	0.904
ICHTHYNONE	0.986	1.01	0.902	0.882
IFOSFAMIDE	0.978	1.09	0.797	1.2
IMIPRAMINE HYDROCHLORIDE	0.971	1.12	0.873	0.89
IMPERATORIN	0.968	1.09	1.16	1.09
INDAPAMIDE	1.06	0.962	1.06	0.874
indisulam	1.02	1.06	1.16	1.18
Indol-2-carboxylic acid	1.04	0.903	0.881	0.874
INDOLE-2-CARBOXYLIC ACID	0.96	0.976	1.12	1.12
INDOLE-3-CARBINOL	1.01	1.01	1.11	1.02
Indole-3-carboxylic acid	0.969	0.984	0.912	0.748
INDOMETHACIN	1.02	0.998	1.07	1.09
INDOPROFEN	1.01	0.961	1.09	0.89
Inermoside	1.12	1.03	1.05	1.04
Inosin	1.03	0.855	0.84	0.501
INOSINE	1.03	1.15	1.04	0.909
INOSITOL	0.959	0.917	1.15	1.09
IODIPAMIDE	1.05	1.05	1.07	1.03
IODOQUINOL	0.914	1.07	0.947	0.91
IOPANIC ACID	1.04	1.12	1.04	1.03
IPRATROPIUM BROMIDE	1.11	0.93	1.01	0.992
IPRIFLAVONE	0.963	0.981	1.39	1.09
IPRONIAZID SULFATE	1.04	0.999	1.04	1.1
IRBESARTAN	0.967	0.827	0.972	1.04
IRETOL	0.984	1.04	1.14	1.05
IRIDIN	1.06	1.14	1.12	0.906
IRIGENIN TRIMETHYL ETHER	0.987	1.1	1.12	0.979
IRIGENOL	1	1.01	1.12	1.07
IRIGINOL HEXAACEATATE	1.01	0.989	1.21	0.962
Irumamycin	1	1.14	1.02	1.13
Irumamycin D	1.1	0.934	0.88	1.08
Irumamycin derivative (C42H67NO12, compound ID 7572)	1.15	0.931	1.09	1.23
Irumamycin derivative (C28H50O7)	1.03	0.883	1.01	0.908
Irumamycin derivative (C42H67NO11)	1.03	1.19	0.972	0.874
Irumamycin derivative (C40H64O10)	1.16	1.05	0.977	1.07
Irumamycin derivative (C42H67NO12, compound ID 7570)	1.02	1.17	0.909	0.895
ISOBERGAPTENE	1.04	0.932	0.94	1.18
ISOBUTYLMETHYLXANTHINE	0.99	0.922	1.01	0.934
Isochiisanoside (6)	0.881	0.959	1.06	0.845
Isochiisanoside methylester (7)	1.1	0.949	1	1.12
Isocollybolide	0.986	0.937	1.33	1.27
Isocumarin derivative	1.01	0.964	0.887	1.11
Isocumarin-glucoside	0.949	1.02	0.85	0.735
Isocumarin-glucoside (Anomere)	0.928	1	0.842	1.1
ISOEUGENITOL	0.863	0.95	1.43	1.07
Isoheneicomycin (Isomere)	1.03	1.13	1.05	1.04
ISOKOBUSONE	0.943	0.995	0.95	0.914
ISOLIQUIRITIGENIN	0.961	0.978	1.11	0.895
ISONIAZID	0.965	0.939	0.892	0.893
ISOPEONOL	0.982	0.899	0.927	0.851
ISOPILOCARPINE NITRATE	1.01	0.873	0.783	0.998
ISOPIMPINELLIN	0.957	0.943	1.06	0.904
ISOPROPAMIDE IODIDE	1.05	1.04	1.11	0.933
ISOPROTERENOL HYDROCHLORIDE	1.04	0.886	1.08	0.967
ISORESERPINE	0.92	1	1.18	1.18
ISOROTENONE	0.96	0.887	0.994	0.954
ISOSAFROLE	1.04	0.862	1.16	0.912
ISOSORBIDE DINITRATE	1	1	0.941	1.1
ISOSORBIDE MONONITRATE	0.992	0.967	1.19	0.788
ISOTECTORIGENIN, 7-METHYL ETHER	0.996	1.02	1.13	1.04
ISOTRETINON	0.989	1.06	0.895	0.758
ISOXICAM	1.09	1	0.84	1.05
ISOXSUPRINE HYDROCHLORIDE	1.1	0.964	1.21	1.14
IVERMECTIN	0.988	0.769	0.879	0.885
IWR-1	1.01	1.21	0.519	0.65
JUAREZIC ACID	1.09	0.862	0.926	0.886
JUGLONE	0.946	0.896	1.03	1.03
JW 24	0.938	0.859	0.923	1.01
Kadammycin A	0.967	1.08	0.865	0.74
Kaempferol-3-O-glucoside (6¾¾-p-coumaryl) (110)	1.12	0.857	1.26	0.948
KAINIC ACID	1.01	0.961	0.847	1
Kakkatin	1.02	1.06	1.24	1.2
KANAMYCIN A SULFATE	1.05	0.921	1	1.05
KARANJIN	1.01	1.06	1.15	1.04
KASUGAMYCIN HYDROCHLORIDE	1.05	0.928	1.05	1.01
KETOCONAZOLE	1.02	0.974	1.02	1.09
KETOPROFEN	1.04	1.23	0.94	0.931
KETOROLAC TROMETHAMINE	1.1	0.966	0.865	0.958
KETOTIFEN FUMARATE	1.02	0.955	0.941	0.97
Kettapeptin GW 99/1572	0.998	0.887	1.03	0.967
KHAYANTHONE	0.98	1	1.24	1.16
KHAYASIN	1.08	1.09	1.04	1.25
KHAYASIN C	0.994	0.871	0.96	0.977
KHELLIN	0.95	1.03	1.27	1.13
KHIVORIN	1.01	1.21	0.984	1.15
KINETIN	0.85	0.977	0.922	1.07
KOBUSONE	1.05	1.13	0.993	1.06
Kojic acid (Biofocus)	0.999	0.886	1.3	1.11
KOJIC ACID	0.979	1.06	0.903	1
KOPARIN	1.05	1	1.06	0.949
KOPARIN 2'-METHYL ETHER	1	1.03	0.818	0.885
KUHLMANNIN	1	0.978	1.03	1.03
KYNURAMINE	0.997	1.07	0.951	1.01
KYNURENIC ACID	1	1.03	0.882	0.871
KYNURENINE	1.01	1.01	1.35	1.28
Kynurenine 30% Phenylalanine	1.1	1.14	1.24	1.18
L()-ALLIIN	0.997	0.971	0.921	1.05
LABETALOL HYDROCHLORIDE	1.09	0.927	0.927	0.944
LACTULOSE	0.998	1	1.19	0.941
LAGOCHILIN	1.03	0.957	0.979	1.04
L-ALANINOL	0.887	0.935	0.949	0.867
LAMOTRIGINE	1.02	1.09	0.911	0.936
LANATOSIDE C	0.682	0.619	0.17	0.358
LANOSTEROL	0.979	1.02	0.968	0.936
LANOSTEROL ACETATE	0.94	0.991	0.969	0.831
LANSOPRAZOLE	0.974	1.17	1.11	1.08
LAPACHOL	1.05	1.06	1.21	1.08
LAPPACONITINE	1.01	0.964	0.847	0.964
LARIXINIC ACID	0.955	0.969	0.865	1.01
LARIXOL	1	0.99	0.815	1.03
LARIXOL ACETATE	0.951	0.908	0.789	0.807
LASALOCID SODIUM	0.976	0.994	1.3	1.16
LATHOSTEROL	1.1	1.01	0.833	0.95
LAWSONE	1.02	1.03	0.883	1.01
L-BUTHIONINE SULFOXIMINE	1.03	1.06	1.07	1.03
L-DEOXYALLIIN	1.02	1.01	0.904	0.942
LECANORIC ACID	1.01	1.15	0.903	1.16
LEFLUNOMIDE	0.974	1.13	1.1	1.17
LEOIDIN	1.02	0.968	0.954	0.836
LEUCOVORIN CALCIUM	0.94	1.06	1.1	0.938
LEVALBUTEROL HYDROCHLORIDE	0.92	1.1	1.02	1.02
LEVAMISOLE HYDROCHLORIDE	1.01	1.01	0.912	0.973
LEVOBUNOLOL HYDROCHLORIDE	1.02	0.959	0.892	0.88
LEVOCARNITINE	0.984	0.944	0.911	0.931
LEVODOPA	1.08	1.07	1.04	0.984
LEVOFLOXACIN	0.874	0.909	0.961	1.03
LEVONORDEFRIN	1	0.941	1.01	0.998
LEVOTHYROXINE	1.04	0.988	1.15	1.23
LEVULINIC ACID, 3-BENZYLIDENYL-	0.958	1.01	0.888	0.9
LGK974	1.01	0.937	0.891	0.951
LIDOCAINE HYDROCHLORIDE	1.05	1.05	1.1	1.03
LIGUSTILIDE	0.933	1.05	1.02	0.875
LIMONIN	1.04	0.976	0.923	0.965
LINALOOL ()	1.05	1.08	1.11	1.09
LINAMARIN	0.89	1	0.927	0.978
LINCOMYCIN HYDROCHLORIDE	0.966	1.14	0.945	0.924
LINDANE	1.06	1.04	1.09	1.02
LIOTHYRONINE	0.977	0.998	1.13	0.893
LIOTHYRONINE (L- isomer) SODIUM	0.928	1.06	1.26	1.02
LIQUIRITIGENIN DIMETHYL ETHER	1.07	0.917	1.13	0.962
LISINOPRIL	1	1.07	0.907	0.906
LITHIUM CITRATE	0.879	1.03	0.852	0.835
LITHOCHOL-11-ENIC ACID	1.05	1.02	0.852	0.953
LITHOCHOLIC ACID	1.03	1.19	1.28	1.13
LOBARIC ACID	0.932	0.983	0.987	0.939
LOBELINE HYDROCHLORIDE	1.01	1.19	0.975	1.02
LOBENDAZOLE	1.01	1.05	1.01	0.931
LOGANIC ACID	1.03	1.08	1.14	0.994
LOGANIN	1.04	1.05	1.02	0.997
LOMATIN	0.985	1	1.13	0.862
LOMEFLOXACIN HYDROCHLORIDE	0.931	1.01	1.17	1.09
LONCHOCARPIC ACID	0.951	0.948	0.957	0.98
LOPERAMIDE HYDROCHLORIDE	0.99	0.794	1.18	0.784
LORATADINE	0.954	1.02	0.942	1.21
LOSARTAN	0.973	0.845	0.904	1.26
LOVASTATIN	1.08	0.959	1.08	0.969
LOXAPINE SUCCINATE	1.06	0.743	1.05	0.747
L-PHENYLALANINOL	0.956	1.04	0.965	0.838
LUFENURON	1.02	0.949	0.927	0.887
LUNARINE	1.02	1.04	0.971	1.05
LUPANINE PERCHLORATE	1.03	0.996	0.938	0.907
LUPANYL ACID HYDROCHLORIDE	1.03	0.968	1.47	1.07
LUPININE	1.03	1.05	0.796	1
Luteolin-7-O-glucoside (102)	0.949	0.867	0.897	0.824
LYCOPODINE PERCHLORATE	0.962	0.978	1.17	1.03
Lymphostin	1.05	1.11	0.883	0.899
LYNESTRENOL	0.937	1.07	1.04	0.994
LYSYL-TYROSYL-LYSINE ACETATE	1	1.09	1.12	0.986
MADECASSIC ACID	0.972	1.04	0.954	0.884
MAFENIDE HYDROCHLORIDE	0.946	0.978	1.15	0.91
MANDELIC ACID, METHYL ESTER	1.06	1.03	1.01	1.07
MANGANESE TETRAKIS(4-CARBOXYPHENYL)PORPHYRIN CHLORDE	1.07	0.962	1.1	1.01
MANGIFERIN	0.995	1.18	1.03	0.945
MANGOSTIN TRIMETHYL ETHER	1.05	1.01	1.14	1.31
MAPROTILINE HYDROCHLORIDE	1.01	1.13	1.02	1.07
MARMESIN ACETATE	1.05	1.07	0.869	0.924
MEBENDAZOLE	0.933	0.836	0.877	0.915
MEBHYDROLIN NAPHTHALENESULFONATE	1.05	0.978	0.979	1.12
MECAMYLAMINE HYDROCHLORIDE	0.857	0.831	1.07	1.04
MECHLORETHAMINE	1.06	1	0.848	1.12
MECLIZINE HYDROCHLORIDE	1.04	1.08	0.996	1.05
MECLOCYCLINE SULFOSALICYLATE	1.04	1.07	1.22	0.871
MECLOFENAMATE SODIUM	0.995	1.09	1.06	1.03
MECLOFENOXATE HYDROCHLORIDE	0.985	0.973	1.11	1.31
MECYSTEINE HYDROCHLORIDE	1.01	0.934	0.808	0.863
MEDROXYPROGESTERONE ACETATE	1.04	1.02	0.841	1.1
MEDRYSONE	1.06	0.897	0.962	1.06
MEFENAMIC ACID	0.957	1.1	0.89	0.964
MEFEXAMIDE	0.896	0.853	1.14	1.05
MEFLOQUINE	0.976	0.929	1.16	1.2
MEGESTROL ACETATE	0.926	1.05	1.09	0.969
MELATONIN	0.956	0.966	0.934	0.999
MELENGESTROL ACETATE	1.02	0.96	1.04	0.932
MELEZITOSE	0.974	1.04	0.985	0.996
MELOXICAM SODIUM	1.04	0.983	0.996	1.04
MELPHALAN	0.888	1.13	0.982	0.99
MEMANTINE HYDROCHLORIDE	0.943	1.17	1	1.09
MENADIONE	1.01	1.08	0.987	1.05
MENTHOL(-)	0.978	1.12	1.12	1.07
MENTHONE	0.984	1.03	0.968	0.845
MENTHYL BENZOATE	1.03	0.994	1.14	0.874
MEPARTRICIN	1	0.865	0.788	0.912
MEPENZOLATE BROMIDE	0.99	0.939	1.06	1.04
MEPHENESIN	0.928	0.987	1.13	0.915
MEPHENTERMINE SULFATE	1.02	1.02	1.09	1.09
MEPIVACAINE HYDROCHLORIDE	1.06	0.95	1.03	1.08
MERBROMIN	0.95	0.96	0.899	1.11
MERCAPTOPURINE	0.764	0.701	1.22	1.22
MEROGEDUNIN	0.942	0.921	1.11	0.905
MESNA	0.968	1.05	1.15	0.88
MESTRANOL	0.96	0.944	1.09	0.871
METACETAMOL	1.05	0.817	1.05	0.848
Metacycloprodigiosin-Salt, Streptorubin A-Salt	0.931	1.08	0.999	1.07
METAMECONINE	0.943	1.02	1.21	1.23
METAPROTERENOL	0.977	1.02	0.834	0.994
METARAMINOL BITARTRATE	0.918	0.992	0.866	0.971
METAXALONE	0.954	0.973	1.02	1.02
METERGOLINE	0.991	1.06	0.951	1.02
METFORMIN HYDROCHLORIDE	1.02	0.912	0.938	1.12
METHACHOLINE CHLORIDE	1.04	0.896	1.06	0.96
METHACYCLINE HYDROCHLORIDE	0.969	0.967	1.24	0.878
METHAPYRILENE HYDROCHLORIDE	1.06	1.1	1.05	0.971
METHAZOLAMIDE	1.02	0.954	0.791	0.939
METHENAMINE	1.1	0.98	1.02	0.949
METHICILLIN SODIUM	1	1.1	1.29	0.993
METHIMAZOLE	0.963	1.03	1.05	0.926
METHOCARBAMOL	1.07	0.963	1.02	0.943
METHOMYL	0.991	1.02	1	0.959
METHOPRENE (S)	1.02	0.876	0.886	1.05
METHOTREXATE()	0.403	0.547	0.525	0.953
METHOXAMINE HYDROCHLORIDE	0.902	1.05	0.998	0.954
METHOXSALEN	1.01	1.08	0.942	1.24
METHOXYAMINE HYDROCHLORIDE	0.969	1.1	0.953	1.01
METHOXYVONE	1.01	0.972	1.24	1.11
METHSCOPOLAMINE BROMIDE	1.08	1.11	0.985	0.992
METHYL 7-DESHYDROXYPYROGALLIN-4-CARBOXYLATE	1.05	0.914	0.759	0.811
METHYL DEOXYCHOLATE	1.01	0.918	0.899	1.01
METHYL EVERNINATE	1.04	0.939	0.852	0.919
METHYL ORSELLINATE	1.02	0.977	1.14	1.16
METHYL ROBUSTONE	1.02	0.926	1.06	0.538
METHYLBENZETHONIUM CHLORIDE	1.07	0.972	0.826	0.913
METHYLDOPA	1.05	0.912	0.977	1.1
METHYLDOPATE HYDROCHLORIDE	0.985	1.02	1.19	1.02
METHYLENE BLUE	1.04	0.967	1.12	1.01
METHYLERGONOVINE MALEATE	1	0.936	1.02	1.06
METHYLMETHANE SULFONATE	1.02	1.12	0.879	1.08
METHYLPHENIDATE HYDROCHLORIDE	1.03	1.02	1.05	1.02
METHYLPREDNISOLONE	1.03	0.989	0.92	0.927
METHYLPREDNISOLONE SODIUM SUCCINATE	1.01	0.826	0.933	0.995
METHYLTHIOURACIL	1.04	1.11	1.02	1.12
METHYLXANTHOXYLIN	0.973	1.01	1.02	0.86
METOCLOPRAMIDE HYDROCHLORIDE	1.03	0.977	1.1	1.17
METOLAZONE	1.01	1.12	0.978	1.08
METOPROLOL TARTRATE	1.1	1.18	1.11	1.17
METRONIDAZOLE	1.04	1.13	1.03	1.09
Mevinolin, Lovastatin	1.04	0.891	1.02	0.652
MEXAMINE	1.04	1.15	0.991	0.857
MEXICANOLIDE	0.997	1.02	0.926	0.922
MEXILETINE HYDROCHLORIDE	1.03	0.946	1.13	1.24
MIANSERIN HYDROCHLORIDE	1.07	0.995	1.1	0.982
MICONAZOLE NITRATE	0.934	0.994	1.12	0.965
MIDODRINE HYDROCHLORIDE	0.991	0.896	0.922	1.2
MIFEPRISTONE	0.988	0.955	0.856	0.927
MIGLITOL	0.968	0.751	1.03	0.878
MILTEFOSINE	1.02	1.07	0.96	1.18
MIMOSINE	1.04	0.933	0.861	0.839
MINAPRINE HYDROCHLORIDE	1	1.01	1	1.05
MINOCYCLINE HYDROCHLORIDE	0.984	0.998	1.08	1.02
MINOXIDIL	0.973	1.04	0.964	1.12
MITOMYCIN C	1.08	1.16	1.04	0.907
MITOTANE	0.928	0.946	1.1	1.13
MITOXANTHRONE HYDROCHLORIDE	1.15	1.04	0.958	0.915
Mixture of Avilamycin G K	1.05	0.912	0.783	0.933
Mixture: 12-Hydroxy-13-methoxy-collybolide and 13-Hydroxy-12-methoxy-collybolide	1.11	1.03	0.925	0.822
MODAFINIL	1.04	0.863	1.13	1.04
MOLSIDOMINE	1.07	1.06	0.957	1.01
MONENSIN SODIUM (monensin A is shown)	1.06	0.972	0.638	0.75
MONOBENZONE	1.04	1.11	1.12	0.881
MONOCROTALINE	1.02	0.987	0.944	0.895
MORANTEL CITRATE	0.884	0.802	1.06	1.03
MORIN	1.04	1.19	1.04	1.18
MOXALACTAM DISODIUM	1.06	1.06	0.893	1.03
MOXIDECTIN	0.898	0.885	0.767	1.11
MOXIFLOXACIN HYDROCHLORIDE	0.963	0.758	1.13	1.07
MUCIC ACID	0.987	0.955	1.09	1.04
MUNDOSERONE	0.975	1.07	0.917	1.04
MUNDULONE	1.03	0.915	0.868	0.87
MUNDULONE ACETATE	0.967	0.955	0.782	1.23
MUPIROCIN	0.936	1.01	0.953	0.956
Mutactimycin A	1.06	1.03	1.21	0.935
MUUROLLADIE-3-ONE	1.05	0.916	0.914	1.06
MYCOPHENOLIC ACID	1.11	0.943	1.05	1.04
Mycophenolsäure	0.97	0.809	0.864	0.84
N- (3-TRIFLUOROMETHYLPHENYL)PIPERAZINE HYDROCHLORIDE (TFMPP)	0.942	1.13	0.932	0.953
N- (9-FLUORENYLMETHOXYCARBONYL)-L-LEUCINE	1.02	1.1	0.96	0.998
N (g)-NITRO-L-ARGININE	1.04	0.847	1.04	1.11
N-(2-Phenyl)ethylbutyramide	1	1.15	0.977	1.17
N-(p-Hydroxyphenyl)ethylacetamide	0.994	1.05	0.92	1.06
N, N-Bis(2-phenylethyl)urea	1.02	1.14	1.01	1.05
NABUMETONE	1.02	0.915	1.43	1.05
N-Acetyl-3-amino-2-piperidinon	1.03	0.918	0.91	0.732
N-Acetyl-beta-oxotryptamin	0.982	1.05	1.17	1.05
N-Acetyl-kynurenine	1.01	1.18	0.74	0.977
N-Acetyl-N2-formylkynurenine	1.02	1.03	0.979	0.99
N-Acetyl-phenylethylamine	1.03	1.05	1.05	1.01
N-Acetylquestiomycin A	0.92	1.05	1.32	1.15
N-Acetyl-tyramine	0.963	0.939	1.16	1.1
NADIDE	0.879	1.03	1.14	1.06
NADOLOL	1.13	0.975	0.912	1.13
NAFCILLIN SODIUM	1.04	0.941	0.916	1.29
NAFRONYL OXALATE	1.09	1.1	0.925	0.823
NALBUPHINE HYDROCHLORIDE	0.955	1.05	1	0.957
NALIDIXIC ACID	0.86	1.09	0.988	1.15
NALOXONE HYDROCHLORIDE	1.08	1.01	0.967	0.951
NALTREXONE HYDROCHLORIDE	0.959	1.09	0.899	1.07
NAPHAZOLINE HYDROCHLORIDE	1.09	1.14	0.987	1.15
NAPROXEN()	1.05	0.995	0.878	1.06
NAPROXOL	0.941	0.937	1.09	1.14
NARINGENIN	1.05	1.04	1.01	1.02
NARINGIN	1.1	1.04	0.824	1.16
NATAMYCIN	0.977	1.09	0.945	0.898
NATEGLINIDE	0.903	0.907	1.02	1.04
N-BENZYLTROPAN-4-OL	0.929	0.934	1.07	1.13
N-butylbenzenesulphonamide (AB2)	0.846	1.11	0.818	0.999
NEFOPAM	0.949	0.881	0.99	0.985
NEOHESPERIDIN DIHYDROCHALCONE	1.02	0.9	0.889	1
NEOMYCIN SULFATE	0.982	1.01	1.09	0.855
NEOSTIGMINE BROMIDE	0.994	1.12	0.923	1.14
Neoviridogrisein II (Isomere)	0.921	0.887	0.844	0.992
NEROL	0.934	1.05	1.01	0.988
NEROLIDOL	1.09	1.09	0.833	0.834
NETILMICIN SULFATE	0.973	1.01	0.802	1.01
N-Formylanthranilic acid	0.923	0.949	1.04	0.868
N-HYDROXYMETHYLNICOTINAMIDE	0.971	0.933	1.11	0.926
NIACIN	1.08	1.02	0.941	0.996
NIACINAMIDE	1.01	1.04	1.2	1.12
NICARDIPINE HYDROCHLORIDE	0.967	0.862	0.852	1.03
NICERGOLINE	0.888	1.11	1.04	0.896
NICLOSAMIDE	0.8	0.729	0.966	0.875
NICOTINYL ALCOHOL TARTRATE	1.04	0.915	0.905	1.07
NIFEDIPINE	1.15	0.955	0.96	1.12
NIFENAZONE	1.01	1.01	0.946	1.18
Nigaichigoside F1	1.09	1.25	1.1	1.06
NILUTAMIDE	0.991	1.11	1.01	1.03
NIMESULIDE	1.04	1.01	1.03	0.999
NIMODIPINE	0.826	0.975	0.904	1.03
NIMUSTINE	1.01	1.04	1.03	0.987
NIPECOTIC ACID	1.01	0.978	1.08	0.988
NISOLDIPINE	0.949	0.788	1.13	0.791
NITRENDIPINE	0.985	0.943	1.04	1.09
NITROFURANTOIN	1.11	0.949	0.923	0.984
NITROFURAZONE	0.923	0.866	0.896	1.05
NITROMIDE	0.999	1.02	1.03	1.1
N-METHYL (-)EPHEDRINE	0.992	0.99	0.979	0.851
N-METHYLANTHRANILIC ACID	1.01	0.837	0.994	0.869
N-METHYLBENZYLAMINE HYDROCHLORIDE	1.04	1.02	0.985	1.08
N-METHYL-D-ASPARTIC ACID (NMDA)	0.97	1.01	1.01	1.03
N-METHYLISOLEUCINE	1.01	0.907	1.17	0.86
NOBILETIN	0.945	0.855	0.927	0.975
Nocardamin, Desferrioxamin E	0.976	1	1.19	1.03
NOMIFENSINE MALEATE	1.06	1.04	1.12	0.924
NONIC ACID	0.931	1.06	1.09	1.21
NONOXYNOL-9	0.94	1.03	1.13	0.871
NORCANTHARIDIN	0.995	1	0.97	1.16
NOREPINEPHRINE	1.05	1	1.01	0.913
NORETHINDRONE	1.09	1.21	0.653	1.04
NORETHINDRONE ACETATE	0.857	0.882	0.941	0.91
NORETHYNODREL	0.921	0.89	1.16	0.981
NORFLOXACIN	0.987	0.9	1.22	1.16
NORGESTIMATE	0.959	1.04	1.05	1.06
NORGESTREL	0.926	0.924	1.16	1.12
NORHARMAN	0.985	0.927	0.755	1.03
Norsolorinic acid; 2-n-Hexanoyl-1,3,6,8-tetrahydroxyanthraquinone	1.06	0.947	0.961	0.731
NORSTICTIC ACID	1.04	0.91	0.994	1.09
NORSTICTIC ACID PENTAACETATE	1	0.938	0.936	1.05
NORSTICTIC ACID TRIACETATE	1.03	1.02	0.815	0.934
NORTRIPTYLINE	0.958	0.959	0.969	1.08
NOSCAPINE HYDROCHLORIDE	0.983	0.996	0.856	1.09
NOVOBIOCIN SODIUM	0.926	1.05	1.24	1.31
N-PHENYLANTHRANILIC ACID	0.975	1.19	1.16	1.02
NYLIDRIN HYDROCHLORIDE	0.987	0.896	1.28	1.12
NYSTATIN	0.961	0.904	0.873	0.875
Obatoclax Mesylat Bcl-2 family	0.866	0.83	0.907	0.862
O-BENZYL-l-SERINE	1.02	1.02	0.88	0.983
OBLIQUIN	0.981	1.22	1.13	1
Obscurolid A1	0.979	0.928	1.19	0.977
OBTUSAQUINONE	0.991	1.01	1.15	1.06
Ochromycinone (Isoform A, compound ID 7490)	1.01	1.12	1.02	0.988
Ochromycinone (Isoform B, compound ID 7489)	1.08	1.13	0.854	0.708
Ochromycinone (Isoform C, Compound ID 7613)	0.951	1.08	1.18	0.993
OCTODRINE	0.981	0.998	0.897	0.854
OCTOPAMINE HYDROCHLORIDE	1.04	0.903	0.807	1.1
ODORATONE	0.964	1.23	1.07	0.951
OFLOXACIN	0.959	1.03	0.877	0.983
OLANZAPINE	0.975	0.983	0.999	1.1
OLEANDOMYCIN PHOSPHATE	0.968	0.972	0.904	0.833
OLEANDRIN	1.24	1.28	0.0302	0.216
OLEANOIC ACID	0.944	0.989	0.889	1.02
OLEANOLIC ACID ACETATE	1.1	1.03	1.03	1.03
OLMESARTAN MEDOXOMIL	1	0.979	1.19	1.04
OMEPRAZOLE	0.911	1.03	1.13	1.06
ONONETIN	1	0.924	1.09	1.17
Oospoglycol	0.942	0.83	1.03	1.18
ORLISTAT	0.933	0.726	1.1	0.912
ORPHENADRINE CITRATE	0.979	1.16	1.08	1.09
ORSELLINIC ACID	1.01	1.06	0.969	1.04
ORSELLINIC ACID, ETHYL ESTER	1.05	1.17	0.966	1.16
OSAJIN	1.02	0.889	1.03	1.17
OSTHOL	1.13	0.945	0.984	1.03
OUABAIN	0.93	1.05	0.0343	0.222
o-VERATRALDEHYDE	1.03	0.999	1.08	0.976
Oxachelin	0.965	0.978	1.13	1.1
Oxachelin hydrate	1	1.19	1.21	1.19
OXACILLIN SODIUM	0.955	1	1.16	1.26
OXAPROZIN	0.951	0.741	0.894	0.936
OXCARBAZEPINE	0.964	0.836	1.06	1.06
OXETHAZAINE	0.999	1.03	1.18	1.11
OXFENDAZOLE	0.987	0.856	0.946	1.02
OXIBENDAZOLE	0.986	0.971	1.11	0.808
OXICONAZOLE NITRATE	0.993	0.98	0.866	0.945
OXIDOPAMINE HYDROCHLORIDE	0.998	1.09	1.24	1.02
OXOLINIC ACID	0.949	0.971	0.934	0.852
OXONITINE	0.97	1.05	1.04	0.828
OXOTREMORINE SESQUIFUMARATE	1.01	1.14	0.985	1.03
OXYBENZONE	1.01	1.07	0.867	0.858
OXYMETAZOLINE HYDROCHLORIDE	0.943	1.01	1.24	1.06
OXYPHENBUTAZONE	0.913	0.934	1.25	1.17
OXYPHENCYCLIMINE HYDROCHLORIDE	1.11	0.891	1.05	1.11
OXYQUINOLINE HEMISULFATE	0.964	0.969	0.963	1.09
OXYTETRACYCLINE	0.906	1.14	1.03	0.773
p-(N-Methyl)-aminobenzaldehyde	0.97	1.25	1.18	1.27
p-(N-Methyl-N-Nitroso)-aminobenzaldehyde	0.978	0.924	0.932	0.892
PACHYRRHIZIN	0.985	0.943	0.961	0.985
PACLITAXEL	0.922	0.88	0.599	0.985
PAEONOL	1.03	0.977	1.11	1.01
PALMATINE CHLORIDE	0.935	1.03	1.11	1.1
PANCURONIUM BROMIDE	0.991	0.982	0.949	1.08
PANTHENOL	0.938	1.16	1.04	0.944
PANTOPRAZOLE	0.964	0.958	1.1	1.03
PAPAVERINE HYDROCHLORIDE	1.03	1.15	0.998	0.924
PARACHLOROPHENOL	1.02	1.11	1.06	1
PARAMETHADIONE	1.03	1.05	0.971	0.959
para-O-(4¾-Amino-2¾-carboxyphenyl)-cinnamic acid	0.906	0.898	0.915	0.823
para-O-(4¾-Amino-2¾-carboxyphenyl)-meta-methoxy-cinnamic acid	0.984	1.05	0.835	0.888
PARAROSANILINE PAMOATE	0.876	0.941	0.964	0.883
Parasorbosid (S000391)	0.951	0.918	0.958	0.945
PARAXANTHINE	0.893	1.08	1.14	0.952
PARGYLINE HYDROCHLORIDE	0.909	0.984	1.15	1.13
PAROMOMYCIN SULFATE	1.08	1.13	0.932	0.871
PAROXETINE HYDROCHLORIDE	0.962	0.992	1.16	1.04
PARTHENOLIDE	0.926	0.754	0.892	0.757
PATULIN	1.02	0.747	1.12	0.866
p-CHLOROPHENYLALANINE	1.06	1.16	1.03	1.33
PD-0325901	1.06	1.15	1.5	1.19
PECTOLINARIN	0.995	0.872	1.1	1.05
PEFLOXACINE MESYLATE	1.03	0.973	1.16	1.21
PELLETIERINE HYDROCHLORIDE	1	0.922	0.857	0.984
PEMPIDINE TARTRATE	1	0.986	0.99	0.974
PENFLURIDOL	0.884	1.08	1.25	0.95
PENICILLAMINE	0.972	1.01	1.1	1.08
PENICILLIN G POTASSIUM	0.91	0.918	1.24	1.08
PENICILLIN V POTASSIUM	1.08	1.11	1.12	1.08
Pentalenic acid	0.952	0.979	0.701	0.888
PENTAMIDINE ISETHIONATE	1.08	0.781	1.03	1.04
PENTOBARBITAL	1.06	0.949	0.935	0.961
PENTOLINIUM TARTRATE	1.01	0.985	0.737	1.04
PENTOXIFYLLINE	0.941	0.92	1.21	1.09
PENTYLENETETRAZOL	0.966	0.896	0.951	0.975
PEONIFLORIN	1.05	1.07	0.978	0.904
PEONOL METHYL ETHER	1.01	0.931	0.833	0.895
PERGOLIDE MESYLATE	0.938	0.93	1	1
PERHEXILINE MALEATE	1.02	1.09	0.961	0.98
PERICIAZINE	0.941	1.04	1.02	0.941
PERILLIC ACID (-)	1.06	1.05	1.23	0.984
PERILLYL ALCOHOL	1.04	0.896	0.941	0.963
PERINDOPRIL ERBUMINE	1	1.07	0.964	0.999
PERPHENAZINE	0.91	0.872	1.03	1.03
PERSEITOL	1.02	1.08	0.955	0.948
PERSITOL HEPTAACETATE	1.11	1.01	1.02	0.953
PEUCENIN	1.03	0.979	0.974	0.763
p-FLUOROPHENYLALANINE	1.08	1.03	0.795	0.861
PHENACEMIDE	1.01	1.03	1.08	1.17
PHENACETIN	1.04	0.872	1.07	0.957
PHENACYLAMINE HYDROCHLORIDE	0.902	1.06	0.947	0.754
Phenazinon-derivat	1.03	1.07	1.07	1.11
PHENAZOPYRIDINE HYDROCHLORIDE	0.963	1.24	1.29	1.28
PHENELZINE SULFATE	0.92	1.07	1.41	1.12
PHENETHICILLIN POTASSIUM	0.947	0.992	1.02	1.12
PHENETHYL CAFFEATE (CAPE)	0.87	0.914	0.906	0.989
PHENINDIONE	1.02	1.02	1.13	1.11
PHENIRAMINE MALEATE	0.945	1	1.18	1.13
PHENOLPHTHALEIN	0.926	1.09	1.03	0.932
PHENOTHRIN	0.985	0.957	1.06	0.915
PHENOXYBENZAMINE HYDROCHLORIDE	0.959	1.04	1.2	0.899
PHENTOLAMINE HYDROCHLORIDE	1.04	0.98	0.893	0.948
Phenyacetic acid	0.972	1.01	0.951	0.857
PHENYL AMINOSALICYLATE	0.984	1.12	1.18	0.979
Phenylacetamide	1.16	1.06	1.21	1.01
PHENYLACETOHYDROXAMIC ACID	1.05	1.01	0.744	0.835
PHENYLBUTAZONE	0.971	1.06	1.2	1.08
PHENYLBUTYRATE SODIUM	0.945	1.11	1.18	1.12
PHENYLBUTYRIC ACID	0.918	0.982	1.17	0.997
PHENYLEPHRINE HYDROCHLORIDE	1.04	0.993	0.932	1.11
PHENYLETHYL ALCOHOL	0.986	0.986	1.1	1.22
PHENYLMERCURIC ACETATE	0.0525	0.036	0.0251	0.0204
PHENYTOIN SODIUM	1.03	1.1	1.1	1.07
Phevalin	0.985	1.3	0.968	0.995
PHLORACETOPHENONE	1.05	1	1.05	1.11
PHLORETIN	1.04	0.908	0.717	0.783
PHLORIDZIN	1.03	1.12	0.933	0.886
PHTHALYLSULFACETAMIDE	0.979	0.913	1.08	1
PHTHALYLSULFATHIAZOLE	0.997	1.11	1.11	0.947
PHTHALYSULFATHIAZOLE	0.961	1.1	0.958	0.976
Phthoxazolin D derivative	0.943	0.832	0.674	0.953
PHYSCION	0.985	0.961	0.959	0.938
PHYSOSTIGMINE SALICYLATE	0.953	0.943	0.993	1.16
PHYTOL	1.05	0.963	1.28	1
PHYTONADIONE	0.995	0.994	0.798	0.84
PICEID METHYL ETHER	1.05	0.803	1.3	1.24
PICROPODOPHYLLOTOXIN	0.963	1.11	0.782	0.855
PICROPODOPHYLLOTOXIN ACETATE	0.972	0.834	0.703	0.683
PICROTIN	1.06	0.995	0.906	1.14
PILOCARPINE NITRATE	1.01	1.02	1.21	1.14
PIMETHIXENE MALEATE	1.01	0.997	0.892	0.855
PIMOZIDE	0.94	0.959	1.01	1.03
PIMPINELLIN	0.998	1.01	0.656	0.949
PINACIDIL	1.02	0.959	0.771	0.828
PIOGLITAZONE HYDROCHLORIDE	0.957	0.889	1.01	1.02
PIPEMIDIC ACID	1.01	0.941	0.742	1.04
PIPENZOLATE BROMIDE	0.944	0.946	0.862	0.852
PIPERACILLIN SODIUM	0.988	1	1.06	1.04
PIPERAZINE	1.01	0.997	1.23	1.26
PIPERIDOLATE HYDROCHLORIDE	0.981	0.981	0.994	0.887
PIPERINE	1.03	0.976	1.29	1.03
PIPERONYLIC ACID	1.01	0.844	0.943	0.912
PIPLARTINE	0.965	0.912	0.803	0.604
PIPOBROMAN	1.1	1.04	0.95	1.12
PIRACETAM	0.988	1.06	0.941	0.909
PIRENPERONE	1.02	0.803	1.04	0.988
PIRENZEPINE HYDROCHLORIDE	0.959	0.928	0.786	0.806
PIRFENIDONE	0.94	0.882	0.834	1.07
PIRINIXIC ACID	0.978	0.949	1.1	1.08
PIROMIDIC ACID	0.965	1	0.817	0.895
PIROXICAM	1.01	0.929	1.15	1.05
PISCIDIC ACID	1.01	0.897	1	1.01
PIZOTYLINE MALATE	1.06	1.08	1.13	0.97
PLUMBAGIN	0.047	0.0744	0.0185	0.0639
PODOFILOX	0.968	0.839	0.592	1.07
PODOPHYLLOTOXIN ACETATE	1.03	0.791	0.754	0.765
PODOTOTARIN	0.963	1.08	1.44	1.08
POLYMYXIN B SULFATE	0.935	1.18	1.35	1.11
POMIFERIN	1.02	0.973	1.05	0.941
POTASSIUM p-AMINOBENZOATE	0.978	0.979	1.01	1.06
PRAMOXINE HYDROCHLORIDE	0.965	0.843	1.07	0.916
PRASTERONE ACETATE	0.964	1.07	0.924	0.964
PRAVASTATIN SODIUM	1.04	1.02	1.09	0.982
PRAZIQUANTEL	0.991	1	1.04	0.992
PRAZOSIN HYDROCHLORIDE	0.943	1.08	1.1	1.12
PREDNISOLONE	1.02	1	1.01	1.06
PREDNISOLONE ACETATE	0.963	1.02	1	1.16
PREDNISOLONE HEMISUCCINATE	1	1.04	1.08	1.07
PREDNISOLONE SODIUM PHOSPHATE	1.03	1.06	0.94	1.14
PREDNISONE	1.06	0.94	1.04	1.03
PREGABALIN	0.977	1.08	1.14	1.05
PREGNENOLONE	1.05	1.09	1.14	1.07
PREGNENOLONE SUCCINATE	1.01	1.04	0.991	0.948
PRENYLETIN	1.09	1.07	1	1.01
PRIDINOL METHANESULFONATE	1.03	0.934	0.691	0.976
PRILOCAINE HYDROCHLORIDE	0.992	1.01	0.932	0.892
PRIMIDONE	1.04	0.999	0.905	1.05
PRIMULETIN	1.02	0.924	0.974	0.986
PRISTIMERIN	0.975	0.987	1.06	1.16
PRISTIMEROL	0.952	0.941	0.993	1.07
PROADIFEN HYDROCHLORIDE	0.962	1.1	1.06	1.37
PROBENECID	0.993	1.07	1.27	0.968
PROBUCOL	0.971	0.923	1.03	0.981
PROCAINAMIDE HYDROCHLORIDE	1.06	0.943	1.05	1.04
PROCAINE HYDROCHLORIDE	1.1	0.929	1.03	1.16
PROCHLORPERAZINE EDISYLATE	0.925	1.11	1.07	0.993
PROCYCLIDINE HYDROCHLORIDE	1.03	1.03	1.23	1.02
PROGESTERONE	1.07	0.96	0.958	1
PROGLUMIDE	0.962	0.881	0.996	1.03
Prolyl-leucyl-diketopiperazine	1	1.05	1.13	0.949
Prolyl-phenylalanyl-diketopiperazine	1.15	0.94	0.998	0.97
Prolyl-valyl-diketopiperazine	0.953	1.12	0.91	0.928
PROMAZINE HYDROCHLORIDE	0.948	0.869	0.906	0.935
PROMETHAZINE HYDROCHLORIDE	1.06	1.13	1.15	0.944
PROMETRYN	0.97	0.975	1.06	1.06
PRONETALOL HYDROCHLORIDE	1.01	0.961	0.893	1.03
PROPAFENONE HYDROCHLORIDE	1.02	0.9	0.991	1.12
PROPANTHELINE BROMIDE	0.964	0.993	0.981	1.13
PROPARACAINE HYDROCHLORIDE	0.959	0.95	1.01	0.929
PROPAZINE	1.05	0.981	1	0.946
PROPOXUR	0.985	0.975	0.776	1.05
PROPRANOLOL HYDROCHLORIDE ()	1.04	0.815	1.04	0.978
PROPYLTHIOURACIL	0.935	0.982	1.02	0.939
PROTIONAMIDE	0.987	0.956	1.02	1.01
PROTOPORPHYRIN IX	0.98	1.02	0.986	0.948
PROTOVERATRINE B	1.01	1.06	1.24	1.11
PSEUDO-ANISATIN	1.11	1.12	1.1	1
PSEUDOEPHEDRINE HYDROCHLORIDE	0.928	0.925	1.04	0.946
PSEUDRELONE B	1.02	1.08	1.12	0.954
PTAEROXYLIN	0.941	1.06	1.07	1.28
PTERYXIN	0.961	0.976	1.05	0.944
PUNCTAPORONIN B	0.935	1.22	0.934	1.28
PUROMYCIN HYDROCHLORIDE	0.964	0.821	0.978	1.02
PURPURIN	1.06	0.987	1.15	1.19
PURPUROGALLIN	1.02	1.1	1.05	1.03
PURPUROGALLIN-4-CARBOXYLIC ACID	0.994	0.901	0.628	0.984
PUTRESCINE DIHYDROCHLORIDE	0.993	0.926	1.28	1.07
PYRANTEL PAMOATE	0.968	0.999	1.13	1.14
PYRAZINAMIDE	1.02	0.956	1.11	0.932
Pyridine derivative (Mixture of isobutyryl and 2-methyl-propyl)	0.966	1.08	1.01	0.803
Pyridine derivative (Mixture of isopropyl and propyl)	0.804	1.02	0.895	0.962
PYRIDOSTIGMINE BROMIDE	1.01	1.07	1.14	1.03
PYRIDOXINE	1.04	0.994	1.03	0.871
PYRILAMINE MALEATE	1.11	1.03	0.91	1.01
PYRIMETHAMINE	0.914	1.03	0.932	1.26
PYRITHIONE ZINC	0.743	0.288	0.307	0.126
PYRITHYLDIONE	0.976	0.954	1.08	0.952
PYROCATECHUIC ACID	1.04	0.973	0.93	0.978
PYROGALLIN	0.983	0.966	0.938	1.05
PYRROMYCIN	0.84	0.946	0.521	0.617
PYRVINIUM PAMOATE	0.94	0.859	0.701	0.847
QUASSIN	1.02	0.93	1.03	1.02
QUEBRACHITOL	0.994	0.968	1.2	1.02
QUERCETIN	0.944	0.945	0.98	0.892
QUERCETIN PENTAMETHYL ETHER	1.04	0.974	0.936	0.928
QUERCETIN TETRAMETHYL (5,7,3',4') ETHER	1.02	0.942	0.97	0.828
QUETIAPINE	0.987	1.12	1.01	1.05
QUINACRINE HYDROCHLORIDE	1.03	1.01	1.14	1.08
QUINALIZARIN	0.932	1	1.03	1.16
QUINAMIDE ISOPROPYLIDENE	1.06	1.11	1.17	0.962
QUINAPRIL HYDROCHLORIDE	1.03	0.949	0.964	0.952
QUINIC ACID	0.953	1.01	1.19	0.966
QUINIDINE GLUCONATE	0.999	0.926	1.11	1.31
QUININE ETHYL CARBONATE	0.965	1.05	0.965	0.947
QUININE SULFATE	1.09	1.14	1.2	1.21
QUINOLINIC ACID	1.06	1.09	0.933	1.14
QUIPAZINE MALEATE	1	0.987	0.92	1.13
R-1	0.939	1.12	1.04	1.06
R-11	1.04	0.819	1.05	1.03
R-158	0.987	1.08	1.24	1.15
R-18	0.987	0.92	1.05	1.1
R-19	1.04	0.815	0.971	0.721
R-22	1.05	0.949	0.987	1.29
R-264	1.07	1.05	1.06	0.936
R-3	1.02	1	0.998	0.955
R-309	0.908	1.03	1.12	1.03
R-310	1	1.08	1.12	0.981
R-32	0.984	1.25	1.33	1.09
R-337	1.04	0.827	1.05	0.948
R-36	1.03	0.981	0.849	1.1
R-55	0.958	0.986	0.839	1.18
R-59	0.952	1.01	1.07	0.897
R-700	0.975	0.966	1.09	1.04
[truncated: 400 more rows]

## Sheet: (C) HCT116
GeneID	CTG HCT116 TCF4 replicate 1	CTG HCT116 TCF4 replicate 2	Luciferase HCT116 TCF4 replicate 1	Luciferase HCT116 TCF4 replicate 2
Biofocus Compound 1 (C11H9NO2)	1.1	1.17	1.12	1.24
Biofocus Compound 1B (C21H20O4)	1	1.13	0.904	1.05
Biofocus Compound 2 (C18H16O8)	1.03	1.16	1.35	1.01
Biofous Compound 4 (C27H30O14)	0.996	0.979	1.16	1.06
Biofocus Compound 5 (C19H20O4)	1.04	1.02	0.818	1.05
Biofocus Compound 20 (C19H26O6)	1	0.982	1.12	0.898
Biofocus Compound 21 (C16H24O9)	1.05	1.11	1.05	0.91
Biofocus Compound 44 (C24H30O4)	0.934	0.92	0.904	0.98
Biofocus Compound 45 (C24H30O3)	1.01	0.975	0.835	0.937
Biofocus Compound 56 (C15H10O5)	0.979	0.909	0.654	0.876
Biofocus Compound 65 (C16H12O6)	0.971	1.08	1.01	1.17
1-(2-TRIFLUOROMETHYLPHENYL)IMIDAZOLE	0.996	1.02	0.937	1.03
1-(3-Indolyl)-2,3-dihydroxypropan-1-one	1.06	0.975	0.88	1.04
1,2alpha-EPOXYDEACETOXYDIHYDROGEDUNIN	1.19	1.05	1.12	1.06
1,2-DIMETHYLHYDRAZINE HYDROCHLORIDE	0.79	0.941	0.849	0.836
1,3,5-TRIMETHOXYBENZENE	1	1.04	1	1.08
1,3-DIDEACETYL-7-DEACETOXY-7-OXOKHIVORIN	1	1.08	0.926	1.02
1,3-DIDEACETYLDEOXYKHIVORIN	0.913	1.05	0.942	0.797
1,3-DIDEACETYLKHIVORIN	0.933	0.95	0.944	1
1,3-DIPROPYL-8-CYCLOPENTYLXANTHINE [DPCPX]	0.994	1.06	0.945	1
1,4,5,8-TETRAHYDROXY-2,6-DIMETHYLANTHROQUINONE	1.04	0.896	0.98	0.993
1,4-NAPHTHOQUINONE	1.08	1.02	1.07	0.79
1,6-Phenazinediol	1.04	0.943	0.82	1.25
1,7-DIDEACETOXY-1,7-DIOXO-3-DEACETYLKHIVORIN	0.975	1	0.832	0.824
1,7-DIDEACETOXY-1,7-DIOXOKHIVORIN	1.02	1.03	0.957	0.807
10-HYDROXYCAMPTOTHECIN	0.79	0.658	1.11	1.05
10-Hydroxygingkolid (S000385)	0.993	1.07	0.924	1.05
11(S)-Hydroxy-borrelidin	0.997	1.14	0.872	1.3
11a-ACETOXYPROGESTERONE	1.06	1.12	1.1	1.12
11alpha-ACETOXYKHIVORIN	0.833	0.958	1.24	1.45
11-Deoxy-3- demethyl-inermogenin (8)	0.864	0.879	0.964	1.08
11-deoxyisochiisanogenin (10)	0.982	1.08	0.727	1.04
11-deoxyisochiisanoside (3)	0.932	0.949	1.11	0.808
11-OXOURSOLIC ACID ACETATE	1.05	1.05	1.03	0.794
12(S)-Hydroxy-borrelidin	0.953	0.889	0.764	0.957
12a-HYDROXY-5-DEOXYDEHYDROMUNDUSERONE	1.02	1.09	1.14	1.14
12a-HYDROXY-9-DEMETHYLMUNDUSERONE-8-CARBOXYLIC ACID	0.997	1.08	0.904	1.03
12-HYDROXY-4,4-BISNOR-4,8,11,13-PODOCARPATETRAEN-3-ONE	1.02	1.09	1.09	0.939
12-METHOXY-4,4-BISNOR-5alpha-8,11,13-PODOCARPATRIEN-3-OL	1.2	1.01	1.04	0.927
12-Oxo-isostreptazolin	1.06	0.989	0.909	0.951
13-METHYL-4,4-BISNOR-8,11,13-PODOCARPATRIEN-3-ONE	0.983	1.12	0.965	1.07
14-METHOXY-4,4-BISNOR-4,8,11,13-PODOCARPATETRAEN-3-ONE	0.998	1.01	1.18	0.975
14-METHOXY-4,4-BISNOR-8,11,13-PODOCARPATRIEN-3-ONE	0.958	1.08	1.31	1.11
15-NORCARYOPHYLLEN-3-ONE	0.807	1.01	1.23	0.928
17-AAG	0.639	0.606	0.402	1.04
18-AMINOABIETA-8,11,13-TRIENE SULFATE	1.01	1.14	1.11	1.23
19-HYDROXYTOTAROL	0.929	1.14	0.887	0.915
1-Deoxychiisanogenin (9)	1.02	1.1	1.4	0.955
1-HYDROXY-3,6,7-TRIMETHOXY-2,8-DIPRENYLXANTHONE	1.06	0.95	1.13	1.06
1-Hydroxy-epi-collybolide	0.982	1.11	0.959	1.22
1-METHYLXANTHINE	0.937	1.14	1.06	0.994
1-MONOPALMITIN	0.966	0.974	1.02	1.04
1-Phenazinecarboxylic acid	1.05	1.05	0.897	0.765
1-PHENYLBIGUANIDE HYDROCHLORIDE	0.993	0.945	1.09	0.979
1R,9S-HYDRASTINE	1.08	0.993	0.833	0.945
2-(4-Chlorobenzoyl)-3,5-dimethylfuro[3,2-g]quinolin-7-one (VFT-02)	0.953	0.829	0.871	0.86
2,2'-AZO-bis-2-AMINOPROPANE	0.93	0.943	0.817	0.973
2',2'-BISEPIGALLOCATECHIN DIGALLATE	1.23	1.06	1.18	1.14
2,3,4-TRIHYDROXY-4'-ETHOXYBENZOPHENONE	0.84	1.1	1.06	1.29
2,3,4'-TRIHYDROXY-4-METHOXYBENZOPHENONE	0.99	0.951	1.09	1.03
2,3,5,7,3',4'-PENTAHYDROXYFLAVAN	1.19	0.956	0.811	0.925
2,3-DICHLORO-5,8-DIHYDROXYNAPTHOQUINONE	0.941	0.917	0.793	1.07
2',3-DIHYDROXY-4,4',6'-TRIMETHOXYCHALCONE	0.909	1.04	1.23	1.01
2,3-DIHYDROXY-4-METHOXY-4'-ETHOXYBENZOPHENONE	1.05	1.09	1.21	1.11
2,3-DIMERCAPTOSUCCINIC ACID	1.1	0.96	0.825	1.07
2,4-DICHLOROPHENOXYBUTYRIC ACID, METHYL ESTER	0.943	1.1	0.871	0.948
2',4-DIHYDROXY-3,4',6'-TRIMETHOXYCHALCONE	1.09	0.972	1.05	0.93
2',4'-DIHYDROXY-3,4-DIMETHOXYCHALCONE	1.02	1.07	1	1.12
2',4'-DIHYDROXY-4-METHOXYCHALCONE	0.901	0.993	0.954	1.11
2',4'-DIHYDROXYCHALCONE	0.989	0.979	1.39	0.955
2',4-DIHYDROXYCHALCONE	0.903	0.86	0.934	0.927
2',4'-DIHYDROXYCHALCONE 4'-GLUCOSIDE	0.802	0.858	0.944	0.906
2,4-DINITROPHENOL	0.929	0.977	1.04	1.06
2,5-DIHYDROXY-3,4-DIMETHOXY-4'-ETHOXYBENZOPHENONE	0.85	1	0.885	0.939
2',5'-DIHYDROXY-4-METHOXYCHALCONE	0.907	1.01	1.16	1.12
2,5-DI-t-BUTYL-4-HYDROXYANISOLE	0.979	1.09	1.14	1.13
2,6-DI-t-BUTYL-4-METHYLPHENOL	0.966	0.885	1.27	0.894
2',beta-DIHYDROXYCHALCONE	1.28	1.05	0.896	1.05
2¾,3¾-Dihydrosorbicillin	1.06	0.879	0.817	0.895
21-ACETOXYPREGNENOLONE	0.99	1.07	1.31	0.932
22alpha-hydroxychiisanogenin (11)	0.985	0.783	0.539	1.16
22alpha-hydroxychiisanoside (4)	0.921	0.836	0.839	0.965
24-hydroxychiismoside	1.05	1.1	1.06	1.12
2-Acetyl-3,5,9-trimethylfuro[3,2-g]-chromen-7-one (VFT-04)	0.995	0.925	0.887	1.23
2-Acetyl-3,5-dimethylfuro[3,2-g]quinolin-7-one (VFT-05)	1.04	0.956	1.04	0.81
2-ACETYLPYRROLE	1.06	0.992	0.923	0.843
2-AMINOGUANIDINE HEMISULFATE	1.1	1.03	1.09	0.939
2-BENZOYL-5-METHOXYBENZOQUINONE	0.971	1.01	0.844	0.987
2-Desoxy-thymidin	0.995	0.923	0.817	1.02
2-ETHOXYCARBONYL-2-ETHOXYOXALOYLOXYDIHYDROCHRYSIN DIMETHYL ETHER	0.791	1.11	0.873	1.29
2-ethyl-1,2,3,4,6,11-hexohydro-2,4,5,7,12-pentahydroxy-6,11-dioxo-1-Naphthacenecarboxylic acid methyl ester	0.956	0.961	0.721	0.915
2-ETHYL-2-THIOPSEUDOUREA HYDROBROMIDE	0.896	1	0.946	0.938
2-HYDROXY-3,4-DIMETHOXYBENZOIC ACID	1.06	0.893	0.952	0.837
2-HYDROXY-5 (6)EPOXY-TETRAHYDROCARYOPHYLLENE	0.956	1.05	0.99	1.18
2-HYDROXY-8-METHOXYLEPIDINE	1.15	0.994	1.08	0.961
2-ISOPRENYL-3-HYDROXY-5-METHYL-a-PYRONE	1.15	0.988	1.08	1.04
2-ISOPROPYL-3-METHOXYCINNAMIC ACID	1.1	0.969	0.72	1.1
2-METHOXY-5 (6)EPOXY-TETRAHYDROCARYOPHYLLENE	0.956	0.984	0.916	1.14
2'-METHOXYFORMONETIN	1.06	0.965	0.777	0.985
2-METHOXYRESORCINOL	0.843	1.08	0.9	0.955
2-METHOXYXANTHONE	1.11	1	1.33	1.22
2-METHYL GRAMINE	1.25	1.1	0.968	0.981
2-Methyl-3H-quinazoline-4-on	1.02	1.11	1.19	0.99
2-METHYL-5,7,8-TRIMETHOXYISOFLAVONE	1	1.11	0.877	1.09
2-Methylbutyramide	1.04	1.07	1.24	1.13
2-METHYLENE-5-(2,5-DIOXOTETRAHYDROFURAN-3-YL)-6-OXO--10,10-DIMETHYLBICYCLO[7: 2: 0]UNDECANE	0.972	1.1	1.06	0.94
2-THIOURACIL	1.08	0.994	0.874	0.963
3-(4-Hydroxy-3-methoxyphenyl)-2-propionic acid amide	1.03	1.01	0.871	1.09
3,16-DIDEOXYMEXICANOLIDE-3beta-DIOL	1.01	1.07	1.18	1.11
3,4',5,6,7-PENTAMETHOXYFLAVONE	0.876	0.961	0.829	0.936
3,4-DIDESMETHYL-5-DESHYDROXY-3'-ETHOXYSCLEROIN	1.09	1.08	0.956	1.13
3,4-DIHYDROXYCARANE	1.04	0.955	1.03	0.818
3,4'-DIHYDROXYFLAVONE	1.19	1.12	0.833	0.982
3',4'-DIHYDROXYFLAVONE	0.985	1.13	0.761	1.03
3,4-DIMETHOXYCINNAMIC ACID	1	1.12	1.04	1.15
3,4-DIMETHOXYDALBERGIONE	0.776	0.935	0.936	1.05
3',4'-DIMETHOXYFLAVONE	1.01	1.01	1.05	1.02
3,5-DIHYDROXYFLAVONE	1.05	0.987	1.02	1.06
3,5-DINITROCATECHOL (OR-486)	1.01	0.874	0.846	0.874
3,5-DIPRENYL-4-HYDROXYACETOPHENONE	1.05	1	0.971	1.07
3',6-DIHYDROXYFLAVONE	0.984	0.976	1.43	1.37
3,7-DIHYDROXYFLAVONE	1.1	1.02	1.09	0.937
3,7-EPOXYCARYOPHYLLAN-6-OL	1.11	1.09	1.13	1.45
3,7-EPOXYCARYOPHYLLAN-6-ONE	1.02	0.923	1.07	0.947
3,8-dihydroxy-1-methylanthraquinone-2-carboxylic acid	1.07	0.921	0.956	0.914
3-ACETOXYPREGN-16-EN-12,20-DIONE	0.996	1.11	0.975	1.09
3-Acetylaleuritolic acid	1.12	0.965	1.1	0.74
3alpha-ACETOXYDIHYDRODEOXYGEDUNIN	1.12	0.965	1.02	1.13
3alpha-HYDROXY-3-DEOXYANGOLENSIC ACID METHYL ESTER	0.885	1	1.04	0.866
3alpha-HYDROXY-4,4-BISNOR-8,11,13-PODOCARPATRIENE	0.817	1.2	1.3	1.19
3-alpha-HYDROXYDEOXYGEDININ	1.12	1.1	0.695	0.848
3-AMINO-1,2,4-TRIAZOLE	1.01	1.17	1.16	0.957
3-AMINOBENZAMIDE	1.05	0.962	0.776	0.959
3-AMINO-beta-PINENE	1	0.993	0.966	0.847
3-AMINOPROPANESULPHONIC ACID	1.03	0.956	0.764	1.45
3-Benzyl-2-phenyl-butyrolactone	1.02	1	1.17	0.914
3beta-ACETOXY-23-BROMO-ISOALLOSPIROST-9 (11)-ENE-12-ONE	1.18	1.05	1	1.07
3beta-ACETOXYDEOXODIHYDROGEDUNIN	0.951	1.06	0.739	0.879
3beta-ACETOXYDEOXYANGOLENSIC ACID, METHYL ESTER	0.969	0.922	0.911	0.767
3beta-CHLOROANDROSTANONE	0.952	1.01	1.09	1.1
3beta-HYDROXY-23,24-BISNORCHOL-5-ENIC ACID	1.1	1	0.822	1.08
3beta-HYDROXYDEOXODIHYDRODEOXYGEDUNIN	0.905	1.02	1.03	1.08
3beta-HYDROXYISOALLOSPIROST-9(11)-ENE	1.08	0.914	1.14	0.913
3-BROMO-7-NITROINDAZOLE	1.04	1.01	1.04	1.02
3-DEACETYLKHIVORIN	0.9	0.993	1.11	0.943
3-DEOXO-3beta-ACETOXYDEOXYDIHYDROGEDUNIN	1.27	1	1.07	1.03
3-DEOXO-3beta-HYDROXYMEXICANOLIDE 16-ENOL ETHER	0.885	0.936	1.17	0.972
3-DEOXY-3beta-HYDROXYANGOLENSIC ACID METHYL ESTER	1.03	0.886	0.971	0.873
3-DESHYDROXYSAPPANOL TRIMETHYL ETHER	1.11	0.936	1.05	1.02
3-HYDROXY-3',4'-DIMETHOXYFLAVONE	0.895	0.929	1.01	1.08
3-HYDROXY-4-(SUCCIN-2-YL)-CARYOLANE delta-LACTONE	0.97	0.971	1.16	0.915
3-HYDROXYCOUMARIN	0.964	0.945	0.814	0.971
3-HYDROXYFLAVONE	1.01	0.912	0.825	1.02
3-HYDROXYTYRAMINE	1.1	1.1	0.965	0.939
3-METHOXYCATECHOL	0.827	0.983	0.642	1.22
3-METHYL-1-PHENYL-2-PYRAZOLIN-5-ONE (MCI-186)	0.936	0.907	0.997	0.841
3-METHYLORSELLINIC ACID	0.921	0.933	0.963	0.881
3-METHYLXANTHINE	0.868	0.859	1.02	0.846
3-NOR-3-OXOPANASINSAN-6-OL	1.06	1.07	1.01	1.18
3-O-Succinoyl-Lanost-8-ene-3,17,24,25,26-pentol, Arundifungin	1.08	0.939	1.35	1.04
3-OXOURSAN (28-13)OLIDE	1.1	0.881	0.919	0.824
3-PINANONE OXIME	1.1	1.08	0.951	1.07
4-(3-BUTOXY-4-METHOXYBENZYL)IMIDAZOLIDIN-2-ONE	0.978	0.864	1.01	0.948
4,4'-DIISOTHIOCYANOSTILBENE-2,2'-SUFONIC ACID SODIUM SALT	0.963	0.954	1.04	1.13
4,4'-DIMETHOXYDALBERGIONE	1.07	1.19	1.16	1.17
4,6-DIMETHOXY-5-METHYLISOFLAVONE	0.985	1.02	0.753	1.22
4-ACETOXYPHENOL	1.06	1.11	0.861	1.08
4-AMINOETHYLBENZENESULFONYL FLUORIDE HYDROCHLORIDE	1.01	0.942	0.679	0.908
4-Chlor-3,5-dimethoxy-benzoic acid	1.01	1.13	0.836	1
4'-DEMETHYLEPIPODOPHYLLOTOXIN	0.529	0.696	0.377	0.776
4-Hydroxy-3-methoxy-benzoic acid amide, Vanillic acid amide	1.12	1.13	1.53	1.03
4-HYDROXY-6-METHYLPYRAN-2-ONE	1.04	1.11	1.36	0.982
4'-HYDROXYCHALCONE	0.873	0.939	0.857	1.07
4-Hydroxy-N-methyl-L-BMT-cyclosporin A	0.904	0.963	0.927	0.878
4'-METHOXYCHALCONE	0.971	0.983	1.3	1.2
4-METHOXYDALBERGIONE	1.02	1.08	0.719	0.831
4'-METHOXYFLAVONE	1.06	0.905	1.23	1.21
4-METHYLDAPHNETIN	0.964	0.921	0.961	0.88
4-METHYLESCULETIN	0.836	0.936	1.07	0.889
4-NAPHTHALIMIDOBUTYRIC ACID	1.07	1.02	0.826	0.947
4-NONYLPHENOL	0.987	1.01	1.36	0.967
5-(1,2-Dihydroxypropyl)-2-isopropenyl-2,3-dihydrobenzofuran; K-369a	0.931	1.04	0.915	1
5,6-Epoxy-N-methyl-L-BMT-cyclosporin A	0.93	1.03	1.01	1.06
5,6-Epoxy-N-methyl-L-BMT-cyclosporin A (Isomere)	0.798	0.857	0.61	0.972
5,7-DICHLOROKYNURENIC ACID	1.01	0.926	0.796	0.913
5,7-DIHYDROXY-4-METHYLCOUMARIN	1.19	1.03	0.778	1.08
5,7-DIHYDROXYISOFLAVONE	0.864	0.902	0.861	0.928
5,7-DIMETHOXYISOFLAVONE	1.12	0.951	0.942	1.02
5alpha-ANDROSTAN-3,17-DIONE	1.07	1.07	1.02	0.885
5alpha-CHOLESTAN-3beta-OL-6-ONE	1	1.02	0.961	0.846
5-AMINOPENTANOIC ACID HYDROCHLORIDE	1.05	0.912	1.04	0.911
5beta-12-METHOXY-4,4-BISNOR-8,11,13-PODOCARPATRIEN-3-ONE	1.12	1.02	1.19	1.16
5-FLUOROINDOLE-2-CARBOXYLIC ACID	1.11	1.12	0.917	1.31
5-Heneicosyl-1,3-benzenediol, 5-Heneicosylresorcinol	0.95	1	1.2	0.988
5-HYDROXY-2',4',7,8-TETRAMETHOXYFLAVONE	0.977	0.999	0.705	0.871
5-HYDROXYIMINOISOCARYOPHYLLENE	0.939	1.1	1.31	1.07
5-Methoxysterigmatocystin; 7-Hydroxy-6,10-dimethoxydifuroxanthone; 5-MS	0.989	1.07	0.814	0.924
5-METHYLFURMETHIDE	1.03	1.02	0.643	0.959
5-Nonadecyl-1,3-benzenediol, 5-Nonadecylresorcinol	1.03	1.15	0.383	1.07
6-(2-i-Propyl)-3-ethyl-4-hydroxy-2-pyron	1.02	0.998	1.2	0.898
6,4'-DIHYDROXYFLAVONE	1.17	1.03	1.34	1.06
6,4'-DIMETHOXYFLAVONE	0.918	1.01	1.34	1.03
6,7-DICHLORO-3-HYDROXY-2-QUINOXALINECARBOXYLIC ACID	0.924	0.989	1.11	0.881
6,7-DIHYDROXYFLAVONE	0.941	1.03	1.05	0.89
6,7-Dimethoxymellein	1.15	1.16	1.52	1.15
6-ACETOXYANGOLENSIC ACID METHYL ESTER	1.09	1.17	0.951	1.17
6alpha-METHYLPREDNISOLONE ACETATE	0.803	1.11	0.904	0.92
6-AMINONICOTINAMIDE	1.1	1.1	0.906	1.15
6-deoxyclitoriacetal PK-010244	0.828	1	1.35	0.948
6-Desoxy-5a-hydroxypentalenic acid amide	0.986	0.941	1.3	0.83
6-HYDROXYANGOLENSIC ACID METHYL ESTER	0.947	1.07	0.986	1.12
6-Hydroxymellein	1	0.974	0.79	1.13
6-PHENYL-4-AZOBICYCLO[5.4.0]UNDECA-7,9,11-TRIENE-9,10-DIOL	0.979	0.909	0.896	1.03
7,2'-DIHYDROXYFLAVONE	0.957	1.09	1.03	1.13
7,4'-DIHYDROXYFLAVONE	0.914	1.06	1.01	1.04
7,8-DIHYDROXYFLAVONE	0.941	0.996	1.06	1.38
7beta-HYDROXY-7-DESACETOXYKHIVORINIC ACID, METHYL ESTER	1.06	1.07	1.08	1.25
7-DEACETOXY-7-OXODEOXYGEDUNIN	1.02	0.956	0.961	0.8
7-DEACETOXY-7-OXOKHIVORIN	0.965	1.03	0.93	1
7-DEACETYLKHIVORIN	1.07	1.05	0.946	1.26
7-DESACETOXY-6,7-DEHYDROGEDUNIN	1.01	1.2	0.838	1.02
7-DESHYDROXYPYROGALLIN-4-CARBOXYLIC ACID	1.12	0.958	1.28	1.13
7-HYDROXYETHYLTHEOPHYLLINE	0.893	0.948	1.01	0.823
7-Hydroxy-N-methyl-L-BMT-[gamma-Hydroxy-N-methyl-L-leucine9]cyclosporin A	0.887	0.977	0.915	1.05
7-Hydroxy-N-methyl-L-BMT-gamma-Hydroxy-N-methyl-L-leucine4 cyclosporin A	1.18	1.09	1.06	1.07
7-METHOXYCHROMONE	1.01	0.856	0.961	1.03
7-NITROINDAZOLE	0.933	1.04	1.16	1.09
7-OXOCALLITRISIC ACID, METHYL ESTER	1.09	0.976	1.15	1.25
7-OXOCHOLESTEROL	0.99	0.99	0.861	0.966
8,12-Dihydroxy-streptazolin	0.973	1.16	0.801	1.1
8-Acetyl-4,9-demethylfuro[2,3-h]-chromen-2-one (VFT-01)	1.17	0.946	1.01	1.07
8beta-HYDROXYCARAPIN, 3,8-HEMIACETAL	1.15	0.995	1.14	0.802
8-CYCLOPENTYLTHEOPHYLLINE	1.12	0.973	1.13	0.755
8-HYDROXY-15,16-BISNOR-11-LABDEN-13-ONE	1.17	1.1	0.93	1.05
8-hydroxy-3,4-bis-(hydroxymethyl)-isocumarin	1.05	0.912	0.906	1.11
8-Hydroxy-4-hydroxymethyl-3-methyl-isocumarin	0.906	0.944	0.993	1.03
8-HYDROXYCARAPINIC ACID	1.15	1.06	0.976	0.829
8-IODOCATECHIN TETRAMETHYL ETHER	0.885	0.895	1.05	1.05
8-Methyl-averufin	0.928	0.823	1.31	0.894
8-Methylaverufin; PB-8	0.937	0.937	1.06	1.32
9-Hydroxy-collybolide	1.07	1.07	0.892	0.839
A 26771 B	1.02	1.17	1.4	1.22
ABAMECTIN	0.929	0.933	0.963	1.1
ABIETIC ACID	0.96	0.979	0.893	0.975
ABRINE (L)	0.979	0.971	1.3	1.23
ABSCISIC ACID (cis,trans; )	1.12	1.09	1.34	1.13
ACACETIN	0.922	0.949	1.1	0.899
ACACETIN DIACETATE	0.98	1.17	1.55	1.04
ACADESINE	0.986	0.908	0.861	0.948
ACAMPROSATE CALCIUM	1.05	1.01	1.13	1.18
ACARBOSE	0.92	1	1.26	1.05
ACEBUTOLOL HYDROCHLORIDE	0.979	0.952	1.05	0.643
ACECAINIDE HYDROCHLORIDE	1	1.1	1.37	0.967
ACEDAPSONE	0.948	0.931	1.09	1.07
ACEMETACIN	0.827	0.943	1.31	0.979
ACEPROMAZINE MALEATE	0.958	0.905	0.686	0.853
ACETAMINOPHEN	0.846	1.05	0.808	0.881
ACETAMINOSALOL	1.01	0.967	0.957	0.868
ACETANILIDE	1	0.939	0.972	0.969
ACETARSOL	0.978	1.01	1.24	0.959
ACETAZOLAMIDE	0.828	0.987	0.796	0.733
ACETOHYDROXAMIC ACID	0.957	1.04	1.17	1.25
ACETOSYRINGONE	0.861	0.983	1.24	0.822
ACETRIAZOIC ACID	0.997	0.977	1.22	1.06
ACETYL ISOGAMBOGIC ACID	0.9	0.966	0.519	0.795
ACETYLCARNITINE	0.927	0.989	0.87	0.674
ACETYLCHOLINE	1.04	0.956	1.07	1.1
ACETYLCYSTEINE	0.905	1.07	1.15	1.39
ACETYLGLUCOSAMINE	1.05	1.07	1.13	1.24
ACETYL-L-LEUCINE	1.11	0.979	0.99	1.15
ACETYLTRYPTOPHAN	0.889	1.02	0.867	0.935
ACETYLTRYPTOPHANAMIDE	0.903	0.759	0.926	0.997
ACEXAMIC ACID	1.03	0.992	1.4	0.656
ACONITIC ACID	0.993	0.967	0.932	0.833
ACONITINE	1.08	1.01	0.798	1.01
ACRIFLAVINIUM HYDROCHLORIDE	0.891	1.01	1.07	1.11
ACRISORCIN	0.824	0.834	0.565	1.32
ACTINONIN	0.892	0.972	1.29	1.23
ACYCLOVIR	1.03	0.982	1.07	0.75
ADENINE	1.15	1.05	1.13	1.16
ADENOSINE	1.12	0.993	0.996	1.04
ADENOSINE PHOSPHATE	1.04	0.925	0.943	1.02
ADIPHENINE HYDROCHLORIDE	1.01	0.934	1.09	0.692
ADONITOL	0.895	0.942	1.1	1.06
ADRENALINE BITARTRATE	1.07	1.04	0.96	1.16
AESCULIN	0.969	1.02	1.32	1.14
AGELASINE (stereochemistry of diterpene unknown)	1.01	1.11	0.9	0.922
AGMATINE SULFATE	1.16	1.14	1.19	0.915
AJMALINE	0.827	0.971	1.2	1.01
AKLAVINE HYDROCHLORIDE	0.908	0.899	0.763	1.14
AKLOMIDE	1.14	1.06	0.913	0.989
ALAPROCLATE	1.1	1.19	1.25	1.14
ALBENDAZOLE	1.01	0.776	1.12	0.937
ALBUTEROL ()	1.14	1.01	1.34	0.764
ALCLOMETAZONE DIPROPIONATE	1.01	1.03	1.12	1.19
ALENDRONATE SODIUM	0.887	1.06	0.818	1.07
ALEXIDINE HYDROCHLORIDE	0.892	0.956	1.24	1.34
ALFLUZOSIN	0.935	1.01	1.01	1
ALGESTERONE ACETOPHENIDE	0.963	1.01	0.89	1.04
ALISKIREN HYDROCHLORIDE	1.01	0.914	1.22	1.24
ALIZARIN	1.14	0.954	1.17	0.994
ALLANTOIN	1.05	1.13	0.863	1.18
ALLOPREGNANOLONE	0.966	0.974	1.15	0.869
ALLOPURINOL	0.966	1.13	1.12	1.33
ALLOXAN	0.891	0.98	0.872	0.788
ALMOTRIPTAN	0.867	0.992	0.804	1.13
ALOIN	1.16	1.05	1.17	1.24
alpha-CYANO-3-HYDROXYCINNAMIC ACID	1.03	0.984	0.856	0.828
alpha-CYANO-4-HYDROXYCINNAMIC ACID	1.08	0.998	0.783	0.94
alpha-DIHYDROGEDUNOL	0.985	1.03	0.802	0.824
alpha-HYDROXYDEOXYCHOLIC ACID	1.16	1.05	1.17	1.15
alpha-MANGOSTIN	1.16	1.13	0.982	0.966
alpha-METHYL-L-TYROSINE	1.13	1.02	0.97	0.927
alpha-TOCHOPHEROL	0.91	1.03	0.896	1.03
alpha-TOCHOPHERYL ACETATE	0.96	1.09	1.04	1.23
ALPRENOLOL	1.02	1.07	0.869	0.906
ALRESTATIN	0.955	0.979	1.24	1.06
Alternariol	0.929	0.91	0.961	0.894
Alternariol-9-methylether	1.08	0.977	1.45	1.01
Altersetin	0.987	0.961	1.42	1.1
ALTHIAZIDE	1.05	1.17	0.982	1.09
ALTRENOGEST	0.924	0.997	0.957	1.08
ALTRETAMINE	1.01	0.929	1.08	0.973
ALVERINE CITRATE	1.08	1.05	0.974	1.02
AMANTADINE HYDROCHLORIDE	0.985	0.903	1.02	0.982
AMBROXOL HYDROCHLORIDE	1.17	1.02	0.881	0.839
AMCINONIDE	0.782	1.01	0.914	0.991
AMIFOSTINE	1.13	1.03	1.01	0.994
AMIKACIN SULFATE	1.03	0.978	0.898	0.738
AMILORIDE HYDROCHLORIDE	0.955	1.02	1.13	0.946
AMINACRINE	0.839	1	0.626	0.858
AMINOBENZTROPINE	0.96	0.948	1.01	1.02
AMINOCAPROIC ACID	1.03	1.01	0.911	0.955
AMINOCYCLOPROPANECARBOXYLIC ACID	0.965	0.968	0.746	0.809
AMINOETHOXYDIPHENYLBORANE	0.963	0.904	0.932	0.976
AMINOETHYLISOTHIOUREA DIHYDROBROMIDE	1.15	0.937	0.972	0.939
AMINOHIPPURIC ACID	0.913	1.01	0.998	0.863
AMINOHYDROXYBUTYRIC ACID	1.1	0.972	1.25	0.897
AMINOLEVULINIC ACID HYDROCHLORIDE	1.09	1.03	0.931	1.06
AMINOPENTAMIDE	1.11	1.06	0.792	1.09
AMINOPYRINE	1.07	0.892	1.25	0.968
AMINOSALICYLATE SODIUM	1.14	0.986	1.12	0.969
AMINOTHIAZOLE	0.901	1.1	0.967	1.05
AMIODARONE HYDROCHLORIDE	0.999	1.05	0.929	1.08
AMIPRILOSE	0.989	0.998	1.12	0.883
AMITRAZ	1.04	0.935	0.928	0.946
AMITRIPTYLINE HYDROCHLORIDE	0.963	1.03	0.782	0.897
AMLODIPINE BESYLATE	1.08	0.943	0.911	0.953
AMODIAQUINE DIHYDROCHLORIDE	0.978	0.955	0.815	0.578
AMOXAPINE	1.08	1.09	1.06	0.908
AMOXICILLIN	0.976	1.07	1.12	1.06
AMPHOTERICIN B	0.934	1.07	1.05	1.01
AMPICILLIN SODIUM	1.23	1.04	1.07	1.02
AMPROLIUM	0.893	0.977	0.977	0.866
AMRINONE	0.95	1.03	0.913	0.89
AMSACRINE	0.893	0.766	1.27	0.946
AMYGDALIN	1.1	0.974	1.01	0.864
ANABASAMINE HYDROCHLORIDE	0.816	0.987	0.957	1.22
ANABASINE HYDROCHLORIDE	1.07	0.833	0.857	0.788
ANAGRELIDE HYDROCHLORIDE	1.04	1.04	1.12	1.13
ANCITABINE HYDROCHLORIDE	0.966	0.918	0.951	1.14
ANDIROBIN	0.985	1.04	1.11	1.25
ANDROGRAPHOLIDE	1	0.926	1.22	0.907
ANDROSTA-1,4-DIEN-3,17-DIONE	1.07	1.12	1.04	1.19
ANDROSTERONE ACETATE	0.728	1.12	0.982	1.18
ANDROSTERONE SODIUM SULFATE	1.08	0.968	0.85	0.938
ANETHOLE	0.953	1.02	0.853	0.976
ANGOLENSIC ACID, METHYL ESTER	0.941	0.927	1.26	0.957
ANGOLENSIN (R)	1.14	1.04	1.11	1.15
ANHYDROBRAZILIC ACID	0.927	1.04	0.819	1.18
ANIRACETAM	0.939	0.975	1.1	0.869
ANISINDIONE	0.927	1.04	0.834	0.875
ANISODAMINE	1.03	0.975	1.03	1.04
ANISOMYCIN	0.467	0.559	0.145	0.453
annocherin	0.813	0.929	0.849	0.849
annocherinone	0.772	0.878	1.03	1.03
annonacin	0.923	0.943	1.11	0.793
ANTAZOLINE PHOSPHATE	0.992	1.07	0.815	1.48
ANTHOTHECOL	0.726	0.922	0.469	0.561
ANTHRACENE-9-CARBOXYLIC ACID	0.931	1.11	0.691	0.767
ANTHRALIN	0.965	1.07	0.808	0.986
Anthramycin derivative (C16H14N2O5)	1.05	1.09	0.847	1.29
Anthramycin derivative (C15H14N2O3)	1.06	1.02	0.943	0.95
Anthramycin derivative (C16H15N3O4)	0.941	1.04	0.888	0.936
Anthramycin derivative (C15H14N2O3, compound ID 7624)	0.976	0.972	1.04	0.877
Anthranilic acid	1.03	0.977	0.913	1.26
ANTIAROL	0.999	1.02	1.12	0.995
Antibiotic A 83586C	0.884	1.13	0.887	1.06
Antibiotic A73A	0.937	0.999	0.944	1.07
Antibiotic X 14952B	1	1	1.13	0.92
ANTIMYCIN A (A1 shown)	0.981	0.762	0.944	0.834
Antimycine A2b	1.04	0.928	1.01	0.793
ANTIPYRINE	0.921	0.958	0.964	1.11
APHYLLIC ACID	1.15	0.915	0.978	1.23
APIGENIN	1.09	1.05	0.76	1.24
APIGENIN TRIACETATE	0.868	1	0.65	1
APIIN	1	1.08	1.09	1.02
APIOLE	0.904	0.823	0.728	1.06
APOMORPHINE HYDROCHLORIDE	1.1	0.975	0.958	0.886
APOTOXICAROL	1.04	0.904	0.796	0.984
APRAMYCIN	0.973	0.93	0.916	1.06
ARABITOL(D)	1.14	0.877	0.897	1.03
ARBUTIN	1.04	0.938	0.945	1.11
ARCAINE SULFATE	1.05	0.906	1.17	1.02
ARECOLINE HYDROBROMIDE	1.04	1.1	1.08	1.44
Argisolecin derivative	0.989	1.05	0.776	0.986
Arglecin derivative A (Compound ID 7658)	1.06	0.985	0.99	0.9
Arglecin derivative B (Compound ID 7707)	0.918	1.02	0.391	0.922
Argvalin derivative	0.946	0.987	0.983	1.14
ARISTOLOCHIC ACID	1.13	0.991	1.47	1.18
ARSANILIC ACID	1.16	1.03	0.775	1.18
ARTEMISININ	1.19	0.992	0.953	1.15
ARTENIMOL	0.66	0.832	0.412	0.876
ARTHONIOIC ACID	0.995	1.02	1.21	1.14
Arthrobactin	1.1	1.02	1.78	1.02
ASARININ (-)	1.12	0.941	0.927	1.14
ASARYLALDEHYDE	0.981	1.03	0.992	1
ASCORBIC ACID	1.11	0.94	0.922	0.959
Ascosteroid derivative	1.18	1.19	1.02	1.19
ASIATIC ACID	0.991	1.21	1.06	1.02
ASPARTAME	1	1.16	0.951	1.16
ASPIRIN	0.996	1.04	0.975	0.839
Aspirochlorine	0.906	0.93	0.681	0.904
ASTAXANTHIN	1.04	1.1	0.84	0.813
ASTEMIZOLE	0.933	1.03	0.919	1.17
ASTRAGALOSIDE IV	0.949	0.972	1.26	0.823
ATENOLOL	0.921	0.944	1.24	1.12
ATOMOXETINE HYDROCHLORIDE	0.91	0.971	1.02	1.06
ATORVASTATIN CALCIUM	0.953	1.05	0.829	1.01
ATRACTYLOSIDE POTASSIUM	0.994	1.08	0.875	0.803
ATRANORIN	1.14	1.01	1.13	0.911
ATRAZINE	1.12	1.03	0.845	1.13
ATROPINE SULFATE	1.03	0.983	1.01	1.14
AURIN TRICARBOXYLIC ACID	1.05	1.01	0.87	0.94
AUROTHIOGLUCOSE	0.935	0.908	0.742	0.824
Averantin	1.07	1.08	1.14	1.05
Aversin	1.16	1.19	1.1	1.1
Averufanin-6,8-Dimethylether	0.953	1.1	0.961	1.01
Averufin (Isoform A, Compound ID 7507)	1.15	0.949	1.12	1.08
Averufin (Isoform B, Compound ID 7395)	1	1.02	0.9	0.944
Averufin-8-methylether	0.988	0.996	1.01	0.815
Avilamycin A	1.05	0.991	1.29	1.23
AVOBENZONE	0.882	0.927	0.616	1.07
AVOCADANOFURAN	1.05	1.02	0.943	0.921
AVOCADENE	0.969	1.13	0.983	1.13
AVOCADENE ACETATE	0.951	0.96	0.855	1.04
AVOCADENOFURAN	0.952	1.05	0.842	1.08
AVOCADYNE ACETATE	0.984	1.11	0.821	1.1
AVOCADYNOFURAN	1.02	1.04	1.08	0.988
AVOCATIN A	1.1	0.978	0.974	0.88
AVOCATIN B	0.981	0.967	1.09	1.11
AZACITIDINE	0.969	0.92	1.2	1.01
AZADIRACHTIN	0.937	1.06	1.03	0.85
AZAPERONE	1.05	0.876	0.805	1.05
AZASERINE	0.952	0.822	1.32	0.933
AZATHIOPRINE	0.983	1.06	1.31	1.2
AZELAIC ACID	1.19	1.03	0.852	1.34
AZELASTINE HYDROCHLORIDE	1.02	1.01	0.963	1.03
AZINPHOS METHYL	0.973	0.904	0.93	0.98
AZITHROMYCIN	0.894	0.889	0.861	1.03
AZLOCILLIN SODIUM	0.985	0.991	1.15	0.93
AZOBENZENE	1	0.962	0.994	0.927
B-27	0.97	1.03	0.708	1.09
B-32	0.828	0.927	0.966	0.845
B-56	0.836	0.957	0.679	0.888
B-64	1.16	0.972	1.16	0.971
B-75	0.934	1.15	1.17	1.13
B-77	1.09	1.13	0.88	1.11
B-79	0.973	0.954	1.14	1.07
B-82	1.07	1.08	1.06	0.985
BACAMPICILLIN HYDROCHLORIDE	1.06	0.959	0.996	1.06
BACCATIN III	1.06	1.03	0.854	0.936
Bacircine 2	1.13	1.04	0.859	1.19
Bacircine 5	0.847	0.904	1.09	0.845
Bacircine derivative (C53H93N7O13)	0.923	0.93	1.2	0.845
Bacircine derivative (C52H91N7O13)	0.924	0.94	1.1	0.779
BACITRACIN	1.05	1.02	1.11	1.01
BACLOFEN	1	0.995	1.15	0.84
BAEOMYCESIC ACID	0.974	0.971	1.12	0.772
BAICALEIN	1.09	1.03	1.05	1.09
BAMBUTEROL HYDROCHLORIDE	1.02	0.986	1.09	1.17
BATYL ALCOHOL	0.937	1.04	1.14	1.15
Baumycin C1	0.78	0.895	0.888	1.14
Baumycin C2	1	1.01	1.09	1.12
BECLOMETHASONE DIPROPIONATE	0.904	1.06	0.816	0.991
BEKANAMYCIN SULFATE	0.973	1.02	1.14	1.05
BENAZEPRIL HYDROCHLORIDE	0.851	0.947	0.962	1.21
BENDROFLUMETHIAZIDE	0.928	1.01	0.792	0.855
BENFLUOREX HYDROCHLORIDE	1	0.985	1.1	1.28
BENSERAZIDE HYDROCHLORIDE	1.16	0.974	1.11	0.84
BENURESTAT	0.972	1.03	1	1.2
BENZALKONIUM CHLORIDE	0.723	0.763	0.287	0.784
BENZAMIL HYDROCHLORIDE	0.848	1.09	0.922	1.04
BENZANTHRONE	0.789	0.914	1.26	0.959
BENZETHONIUM CHLORIDE	0.94	1.04	1.17	0.804
BENZOCAINE	0.85	0.957	0.854	0.967
BENZOIC ACID	1.01	1.04	0.698	1.21
BENZOXYQUINE	0.871	0.912	0.912	0.999
BENZOYL PEROXIDE	1.23	1.01	1	1.1
BENZOYLPAS	0.917	0.932	0.742	1.05
BENZTHIAZIDE	1.09	1.07	1.09	0.976
BENZTROPINE	1.11	1.13	1.02	1.08
BENZYL BENZOATE	1.04	0.952	1.06	0.753
BENZYL ISOTHIOCYANATE	0.901	0.956	0.581	0.744
BENZYLHYDRAZINE HYDROCHLORIDE	1.2	1.01	1.13	0.87
BEPRIDIL HYDROCHLORIDE	0.96	1.05	1.15	1.11
BERBAMINE HYDROCHLORIDE	0.98	1.02	0.902	0.973
BERBERINE CHLORIDE	0.991	0.976	0.987	1.21
BERGAPTEN	0.933	0.958	0.883	1.22
BERGAPTOL	0.886	0.879	0.812	1.08
BERGENIN	0.885	0.94	1.01	1.08
beta-AMYRIN	0.973	0.951	0.838	0.975
beta-AMYRIN ACETATE	0.947	0.983	1.05	1.13
beta-CAROTENE	1.05	0.959	0.909	0.832
beta-CARYOPHYLLENE ALCOHOL	1.22	1.02	1.2	0.994
beta-DIHYDROGEDUNOL	1.03	1.14	0.768	0.993
beta-ESCIN	1.17	1.03	1.12	1.06
BETAHISTINE HYDROCHLORIDE	0.918	1.04	0.933	0.917
BETAINE HYDROCHLORIDE	1.01	0.95	0.818	0.869
BETAMETHASONE	1.09	0.968	1.19	0.759
BETAMETHASONE 17,21-DIPROPIONATE	1.08	0.976	0.87	0.932
BETAMETHASONE ACETATE	1.24	1.09	1.01	1.26
BETAMETHASONE VALERATE	1.17	1.13	0.937	1.03
BETAMETHAZONE SODIUM PHOSPHATE	0.962	0.922	0.997	0.993
BETAMIPRON	1.04	1.03	0.903	1.03
beta-Rubromycin; Tuoromycin; 9020; 7453; 16569	1.07	1.13	1.1	1.02
beta-SITOSTEROL	1.01	1.06	0.875	1.02
BETHANECHOL CHLORIDE	0.461	1.14	0.928	1.51
BETONICINE	0.96	1.01	1.01	0.92
BETULIN	0.935	1.01	1.2	0.992
BETULINIC ACID	1.09	1.09	0.979	0.886
BEZAFIBRATE	1.11	1.02	1.02	0.907
Bhimamycin A	1	0.915	0.736	0.974
Bhimamycin B	0.999	1.02	0.826	1.1
Bhimamycin D	0.881	0.845	0.843	1.13
Bhimamycin E	0.994	1.09	0.998	0.872
Bhimanone	1.06	1.01	0.886	0.898
BICUCULLINE ()	1.16	0.973	1.23	1.01
BIFONAZOLE	1.03	0.993	0.882	0.792
BILIRUBIN	1.03	1.03	0.92	1.08
Bilobalid (S000394)	1.07	1	1.15	1.08
Bio	1.01	0.974	1.9	1.31
BIOCHANIN A	0.877	0.9	1.19	0.901
BIOCHANIN A DIACETATE	0.938	1.05	0.929	1.44
BIOCHANIN A, DIMETHYL ETHER	1.04	1.04	1	1.16
BIOTIN	0.925	0.982	1.02	1.07
BIPERIDEN	1.09	0.922	0.99	0.858
bipinnapterolide A	0.98	1.11	0.969	0.943
bipinnatin H	0.964	1.2	0.931	0.816
bipinnatolide F	0.93	0.956	1.1	1
bipinnatolide G	1.02	1.05	0.891	0.863
BISABOLOL	0.915	1.03	1.07	0.8
BISABOLOL ACETATE	1.04	1.01	1.25	1.01
BISACODYL	0.822	1.04	1.09	1.12
BISANHYDRORUTILANTINONE	0.99	1.13	1.25	1.44
BISMUTH SUBSALICYLATE	0.926	0.941	0.858	1
BISOPROLOL FUMARATE	0.986	0.994	0.857	1.04
BITHIONATE SODIUM	0.999	1.03	1.19	0.753
BIXIN	1.03	1.07	0.804	1.15
BK 223-A	1.11	1.16	1.2	1.12
BK 223-C	0.964	1.03	1.07	1.25
BLEOMYCIN (bleomycin B2 shown)	0.886	1.02	1.01	0.943
BOLDINE	0.998	1.12	1	0.92
Bonactin	1.02	0.862	0.818	0.89
Borrelidin	0.946	0.687	0.852	1.06
Borrelidin derivative (C30H49NO7)	0.969	1.02	0.775	1.13
Borrelidin derivative (C28H43NO7)	0.964	1.05	0.745	1.08
Borrelidin derivative (C30H49NO8)	0.964	0.94	1.07	1.1
BOVINOCIDIN (3-nitropropionic acid)	1.02	1.08	0.984	0.933
Branimycin	1.09	0.963	1.26	1.02
BRAZILEIN	0.978	1.14	1.19	1.25
BRAZILIN	0.869	0.989	1.21	0.938
BROMHEXINE HYDROCHLORIDE	1.07	1.02	0.988	0.739
BROMO-3-HYDROXY-4-(SUCCIN-2-YL)-CARYOLANE gamma-LACTONE	1.09	0.979	0.953	1.33
BROMOCRIPTINE MESYLATE	0.917	1.03	1.04	0.901
BROMOPRIDE	1.09	1.05	1.09	1.14
BROMPHENIRAMINE MALEATE	1.05	1.06	0.933	0.913
BROXYQUINOLINE	1.02	1.12	1.14	1.31
BRUCINE	0.933	1.07	0.842	0.918
BS-46	0.803	1.12	1.12	0.941
BUCLADESINE	0.938	0.975	1.03	0.976
BUDDLEOFLAVONOLOSIDE	0.807	0.954	0.887	1.12
BUDESONIDE	0.866	1.01	0.941	0.985
BUMETANIDE	0.931	0.962	0.991	1.2
BUPIVACAINE HYDROCHLORIDE	0.999	0.899	0.76	0.871
BUPROPION	1.04	1.01	0.919	1.03
BUSPIRONE HYDROCHLORIDE	0.797	0.993	1.31	1.13
BUSSEIN	1.03	0.888	1.04	1.17
BUSULFAN	1.08	1.04	1.24	1.03
BUTACAINE	1.01	0.831	1.13	1.05
BUTAMBEN	0.958	0.926	1.29	0.867
C11H18N2O4	0.965	1.01	0.958	0.905
C13H15NO	0.999	0.955	1.38	0.998
C15H18N2O3	0.991	0.986	0.622	1.02
C16H23N5O5S	0.986	1.09	0.79	1.07
C19H16O7	0.956	1.06	1.45	0.85
C20H34N4O7	0.901	0.915	0.996	1.14
C23H25NO3	0.981	1.09	0.92	0.985
C24H24O7	0.865	0.934	1.4	0.939
C26H46N6O9	1.02	0.879	0.936	1.23
C27H48N6O8	0.813	0.9	0.761	1.11
C28H40O8	0.942	1.04	1.18	1
C30H44O11	0.978	1.04	1.15	1.28
C32H49N7O6	0.939	0.945	0.922	0.975
C33H56N8O7	1.01	1.11	1.51	0.844
C33H56N8O8	0.884	0.886	1.08	1.17
C34H53NO14	1.1	0.933	1.12	1.39
C34H58N8O8	1.08	1.08	1.17	0.861
C36H54N8O7	1.03	0.976	1.08	0.93
C42H66O17	0.976	0.962	0.922	1.26
C48H67N7O13	1.05	1.01	0.788	0.935
C49H69N7O13	1.04	0.953	0.835	0.82
C50H71N7O13	0.922	0.969	1.01	0.962
C63H98O25	1.06	0.898	1.01	1.12
C8H12N2O2	0.957	0.945	0.991	0.908
CACODYLIC ACID	1.15	0.994	1.02	1.1
CADAVERINE TARTRATE	0.902	0.934	0.986	0.953
CADIN-4-EN-10-OL	0.937	0.921	0.944	0.635
CAFESTOL ACETATE	1.02	1.08	1.02	1.25
CAFFEIC ACID	1.09	1.02	1.12	0.988
Caffeic acid methylester	1.07	0.904	1.02	1.14
CAFFEINE	0.896	1.01	1.49	1.12
CALCEIN	0.851	0.977	0.724	0.982
CAMPHOR (1R)	0.801	1.08	0.974	0.824
CAMPTOTHECIN	0.34	0.245	0.235	0.336
CANAVANINE	1.06	1.01	1.37	1.13
CANDESARTAN CILEXTIL	0.988	0.929	0.882	1.14
CANRENOIC ACID, POTASSIUM SALT	1.15	1.17	1.13	1.02
CANRENONE	0.934	0.865	1.15	1.01
CANTHAXANTHIN (euglenanone)	0.852	0.946	1.23	1.1
CAPERATIC ACID	0.866	0.89	0.99	0.989
CAPOBENIC ACID	0.953	0.89	1.03	0.916
CAPREOMYCIN SULFATE	1.05	0.936	0.764	0.835
CAPSANTHIN	1.04	0.891	0.94	0.962
CAPTOPRIL	0.949	1.09	0.966	1.14
CARAPIN	1.05	0.965	0.992	1.02
CARAPIN-8(9)-ENE	1.02	0.938	0.904	1.08
CARBACHOL	1.11	1.19	1.03	1.08
CARBADOX	1.14	0.856	0.848	0.9
CARBAMAZEPINE	1.03	0.989	0.84	1.02
CARBENICILLIN DISODIUM	0.93	0.939	1.07	0.937
CARBENOXOLONE SODIUM	1	1.05	1.04	1.14
CARBETAPENTANE CITRATE	0.814	0.961	1	1.25
CARBIDOPA	1.05	0.911	1.07	1.2
CARBIMAZOLE	1.12	1.12	1.08	1.07
CARBINOXAMINE MALEATE	0.954	1	0.869	0.707
CARBOPLATIN	1.19	0.975	0.94	0.843
CARISOPRODOL	0.898	1.09	1.03	0.956
CARMINIC ACID	0.944	1.07	1.33	1.19
CARMOFUR	0.831	1.02	0.831	1.28
CARMUSTINE	1.1	1.03	1.06	1.21
CARNITINE (dl) HYDROCHLORIDE	1.17	0.974	0.883	0.815
CARNOSIC ACID	1.09	0.979	1.14	1.08
CARNOSINE	1.06	1.03	0.77	1.2
CARPROFEN	1.07	0.984	1.05	1.13
CARVEDILOL	1.12	1.01	1.25	1.07
Carviolin	0.917	0.943	0.928	0.731
CARYLOPHYLLENE OXIDE	0.904	0.985	0.998	1.06
CARYOPHYLLENE [t(-)]	1.22	1.04	1.05	0.964
CATECHIN PENTABENZOATE	1.07	1.06	1.42	1.42
CATECHIN TETRAMETHYLETHER	0.988	0.922	0.851	0.883
CEAROIN	0.718	0.962	0.263	1.23
CEDRELONE	1.17	1.09	0.87	0.906
CEDROL	1.03	1.11	1.05	0.916
CEDRYL ACETATE	0.941	0.895	0.933	0.773
CEFACLOR	1	0.91	0.659	0.763
CEFADROXIL	0.911	1	0.951	0.628
CEFAMANDOLE NAFATE	0.893	0.972	0.897	0.991
CEFAMANDOLE SODIUM	0.927	0.97	0.958	1.07
CEFAZOLIN SODIUM	0.933	0.948	0.818	0.855
CEFDINIR	1.11	0.964	1.26	0.857
CEFDITORIN PIVOXIL	0.988	0.982	0.997	1.01
CEFMETAZOLE SODIUM	1.15	1.07	1.05	0.867
CEFONICID SODIUM	1.1	1	1.01	0.793
CEFOPERAZONE SODIUM	1.04	1.09	1.23	1.11
CEFOTAXIME SODIUM	1.07	1.07	1.35	0.875
CEFOXITIN SODIUM	1.22	0.937	1.16	0.998
CEFPODOXIME PROXETIL	1.03	1.15	1	1.17
CEFPROZIL	0.985	1.07	1.15	1.21
CEFSULODIN SODIUM	1.03	0.936	1.03	0.929
CEFTIBUTEN	1.02	1.05	1.05	1.02
CEFTRIAXONE SODIUM TRIHYDRATE	1.11	1.01	1.17	0.931
CEFUROXIME AXETIL	0.998	1.11	1.05	1.1
CEFUROXIME SODIUM	0.965	0.933	1.05	1.14
CELASTROL	0.883	0.791	1.06	1.04
CELECOXIB	0.957	1.08	0.845	1.02
CELLOBIOSE (D[])	0.925	0.628	0.934	0.992
CENTAUREIN	1.31	1.07	1.12	0.937
CEPHALEXIN	1.08	0.964	0.904	0.953
CEPHALORIDINE	0.984	0.903	1.07	0.603
CEPHALOSPORIN C SODIUM	0.812	1	0.945	1.06
CEPHALOTAXINE	1.03	0.981	1.29	0.928
CEPHALOTHIN SODIUM	1.08	1.05	1.15	1.19
CEPHAPIRIN SODIUM	1.06	1.07	0.962	1.04
CEPHARANTHINE	0.971	0.898	0.64	0.688
CEPHRADINE	0.971	0.945	1.16	1.1
Cerulenin	1	0.902	0.822	0.954
CETIRIZINE HYDROCHLORIDE	0.931	0.861	0.678	0.779
CETRIMONIUM BROMIDE	0.973	0.841	0.795	0.879
CETYLPYRIDINIUM CHLORIDE	0.705	0.89	0.284	1.03
CEVADINE	1.01	0.98	0.766	0.804
Chalcomycin	1.15	1.05	0.975	1.35
Chalcomycin B	1.11	1.02	1.18	0.935
Chaplashin	0.83	1.21	1	0.905
Chartreusin-pentaacetate	1.14	0.946	1.16	0.859
CHAULMOOGRIC ACID	0.988	1.07	1.14	1.17
CHAULMOOGRIC ACID, ETHYL ESTER	0.899	0.998	1.15	0.838
CHAULMOSULFONE	0.977	1.1	1.06	0.923
CHENODIOL	1.17	0.859	1.26	0.944
Chiisanogenin (12)	0.938	1.1	1.35	0.96
Chiisanoside (5)	1.01	0.905	0.925	0.84
CHLORAMBUCIL	0.95	0.966	1.03	0.919
CHLORAMPHENICOL	0.817	1.02	1.2	0.934
CHLORAMPHENICOL HEMISUCCINATE	0.867	0.923	0.864	0.94
CHLORAMPHENICOL PALMITATE	0.982	1.01	1.11	0.883
CHLORANIL	0.954	1	0.934	1.16
CHLORHEXIDINE	0.947	1.1	1.24	0.927
CHLORMADINONE ACETATE	0.914	1.03	1.1	1.15
CHLORMEZANONE	1.01	1.03	1.1	1.1
Chloro-Anthraquinone	0.976	1.01	0.716	0.866
CHLOROCRESOL	1.01	0.977	0.712	0.931
CHLOROGENIC ACID	1	0.9	0.98	0.977
CHLOROPHYLLIDE Cu COMPLEX Na SALT	0.944	1.04	1.15	0.965
CHLOROQUINE DIPHOSPHATE	1.13	0.954	0.897	0.864
CHLOROTHIAZIDE	1.03	0.915	0.782	0.941
CHLOROTRIANISENE	1.16	1.09	0.696	0.883
CHLOROXINE	1.08	0.966	1.08	0.921
CHLOROXYLENOL	0.897	0.894	0.797	0.669
CHLORPHENIRAMINE (S) MALEATE	0.993	0.926	1.05	0.788
CHLORPROMAZINE	0.924	0.99	0.975	1.07
CHLORPROPAMIDE	0.961	1.02	0.871	1.3
CHLORPROTHIXENE HYDROCHLORIDE	0.993	0.966	0.843	0.928
CHLORQUINALDOL	1.12	0.902	1.25	0.933
Chlorstaurosporinone	1.11	0.871	0.875	0.994
CHLORTETRACYCLINE HYDROCHLORIDE	1.16	1.04	1.03	1.28
CHLORTHALIDONE	0.999	1.05	0.737	0.96
CHLORZOXAZONE	0.863	1.03	0.831	0.943
CHOLECALCIFEROL	0.938	1	0.583	0.848
CHOLEST-5-EN-3-ONE	1.02	1.01	0.944	1.04
CHOLESTAN-3beta,5alpha,6beta-TRIOL	0.983	0.865	1.09	0.813
CHOLESTANE	0.974	1.02	1.1	0.865
CHOLESTANONE	0.986	1.03	0.875	1.1
CHOLESTEROL	0.923	1.08	0.961	1.31
CHOLESTERYL ACETATE	1.13	0.964	1.23	1.07
CHOLIC ACID	0.962	1.17	1.25	0.944
CHOLIC ACID, METHYL ESTER	1.06	1.06	1.02	1.14
CHOLINE CHLORIDE	1.06	0.964	1.28	0.99
CHONDROSINE	1.3	0.987	0.788	1.02
CHROMOCARB	0.881	1.04	0.779	0.965
CHRYSANTHEMIC ACID	1.02	0.939	1.09	1.08
CHRYSANTHEMIC ACID, ETHYL ESTER	0.934	0.988	1.09	0.9
CHRYSANTHEMYL ALCOHOL	0.904	0.991	0.926	1.22
CHRYSIN	1	1.05	1.24	1.08
CHRYSOPHANOL	1.22	0.918	1.08	0.896
CHUKRASIN METHYL ETHER	0.926	0.907	0.836	1.06
Chymostatin B-derivate	0.833	0.987	1.01	1.01
CIANIDANOL	1.08	0.972	1.07	1.17
CICLOPIROX OLAMINE	0.54	0.368	0.91	1.09
CILOSTAZOL	1.11	1.07	0.83	1.27
CIMETIDINE	1.09	1.15	1.2	1.07
Cinatrin C1	1.04	0.993	0.985	0.859
Cinatrin C3	0.898	0.974	0.936	0.937
Cinatrin derivative (C18H30O9)	0.843	0.876	1.13	0.941
Cinatrin derivative (C18H28O8)	1.02	0.903	1.27	1.03
CINCHONIDINE	1.1	1.04	0.895	1.03
CINCHONINE	0.978	0.948	0.841	0.846
CINEOLE	1.05	1.06	1.33	1.27
Cinerubin-B	1.04	0.946	1.19	0.921
CINNAMIC ACID	1.15	1.02	1.01	0.946
CINNARAZINE	1.08	1.11	1	1.33
CINOXACIN	0.982	0.961	0.879	0.82
CIPROFIBRATE	1.02	0.915	1.08	0.992
CIPROFLOXACIN	0.977	0.998	1.1	0.899
CISPLATIN	1.08	1.06	1.16	0.858
CITALOPRAM	1.05	0.964	1.07	1.14
CITICOLINE	0.931	0.953	0.891	1.22
CITIOLONE	0.993	1.02	0.932	0.716
CITRININ	1.02	0.989	0.901	0.802
CITROPTEN	1.14	0.858	0.952	1.03
CITRULLINE	0.968	1.04	1.03	0.946
CJ-14258	0.941	0.783	0.923	1.08
CLARITHROMYCIN	0.936	0.926	0.776	0.915
CLAVULANATE LITHIUM	1.09	1	0.795	1.19
CLEBOPRIDE MALEATE	0.854	0.912	0.9	1.06
CLEMASTINE	0.905	0.93	0.939	0.723
CLENBUTEROL HYDROCHLORIDE	1.07	1	1.08	0.948
CLINDAMYCIN HYDROCHLORIDE	0.97	1.03	0.84	1.03
CLIOQUINOL	0.867	1.03	1.21	1.29
CLOBETASOL PROPIONATE	0.983	0.972	0.752	0.713
CLOFIBRATE	0.986	0.976	0.974	0.986
CLOFIBRIC ACID	1.13	1.21	1.3	1.55
CLOFOCTOL	1.09	1.02	0.815	0.751
CLOMIPHENE CITRATE	1	0.942	0.862	0.812
CLOMIPRAMINE HYDROCHLORIDE	0.948	1.02	0.946	1.01
CLONIDINE HYDROCHLORIDE	0.81	1.04	1.33	1.07
CLOPAMIDE	0.982	0.981	0.934	0.873
CLOPIDOGREL SULFATE	0.907	0.935	0.62	0.931
CLOPIDOL	1.11	0.952	0.963	0.931
CLORSULON	1.13	1.12	1.25	1.2
CLOTRIMAZOLE	1.08	0.93	0.83	0.875
CLOVANEDIOL DIACETATE	1.11	1.08	0.809	0.888
CLOXACILLIN SODIUM	1.06	0.975	0.949	0.83
CLOXYQUIN	1.01	0.965	1.08	1.28
CLOZAPINE	0.979	1.12	1.03	0.952
COENZYME B12	0.838	1.09	0.997	1.02
COLCHICINE	0.625	0.648	0.367	0.655
COLFORSIN	0.893	0.99	0.895	1.32
COLISTIMETHATE SODIUM	0.848	0.969	0.915	0.761
Collismycin A	0.857	0.912	0.479	1.06
COMPACTIN	0.867	1.04	1.17	1.31
Concanamycin A	1.04	0.956	0.891	0.779
Concanamycin B	0.948	0.933	0.939	0.721
CONESSINE	0.682	0.884	0.842	0.998
CONIINE	0.904	0.969	0.947	0.977
CONVALLATOXIN	0.313	0.487	0.0426	0.554
CORALYNE CHLORIDE	0.949	0.968	1.06	1.36
CORTISONE	1.11	0.935	0.911	0.829
CORTISONE ACETATE	1.06	0.949	0.893	1.18
CORYNANTHINE	1.03	0.937	1.06	1.07
COSMOSIIN	1.13	0.998	0.959	1.16
COSMOSIIN HEXAACETATE	1.11	1.11	1.14	1.26
COTARNINE CHLORIDE	0.894	0.996	0.937	1.06
COTININE	1.05	1.16	0.96	1.05
COUMARIN	0.989	1.03	1.02	1.06
COUMOPHOS	0.885	1.08	1.17	0.85
CRASSIN ACETATE	0.958	1.04	0.906	0.957
CREATININE	0.958	0.928	0.883	0.924
CRESOL	0.975	1.18	1.13	0.979
CRESOPYRINE	0.938	0.993	0.964	0.802
CRINAMINE	0.798	0.895	0.572	0.926
CROMOLYN SODIUM	0.929	0.926	0.957	1.05
CROTAMITON	1.07	1.03	1.01	1.05
CRUSTECDYSONE	1.11	1.05	1.16	0.8
CRYPTOTANSHINONE	1.09	1.15	1.12	1.16
CULMORIN	0.911	1.07	1.13	0.93
CUNEATIN METHYL ETHER	0.975	1.05	0.958	1.17
CURCUMIN	1.09	0.959	0.934	1.02
Cyatic acid	0.975	0.955	1.07	1.04
CYCLIZINE	0.966	0.94	1.01	1.32
Cyclo (Pro, Trp), Brevianamide F	1.1	0.965	0.977	0.838
cyclo(4-hydroxyprolyl-phenylalanyl)	0.795	1.02	1.04	0.984
cyclo(alanylglycyl)	0.954	0.882	1.08	0.991
Cyclo(alanylisoleucyl)	1.16	1.17	1.47	1.1
cyclo(alanylleucyl)	1.1	0.949	1.63	0.983
cyclo(alanylphenylalanyl)	0.873	1.12	0.973	0.855
Cyclo(glycylprolyl)	0.94	0.933	1.36	1.01
Cyclo(hydroxyleucylprolyl)	1.03	0.916	0.996	1.01
Cyclo(leucylglycyl)	1.09	1.01	0.551	1.11
Cyclo(leucylprolyl) (Isomere)	0.929	0.951	1	0.816
Cyclo(Prolylprolyl)	1.08	0.988	0.544	1.03
cyclo(prolyltyrosyl)	0.966	0.933	1.18	0.892
Cyclo(prolylvalyl) (Isomere)	1.03	0.953	0.814	0.994
Cyclo(tyrosylprolyl); (S,S)-ML 1532II; A 19C; Cyclo(L-Tyr-L-Pro); 3097-A	0.896	0.957	0.792	0.883
Cyclo(tyrosylprolyl)	0.912	0.944	0.86	0.901
Cyclo(tyrosyltyrosyl)	1.02	0.863	0.721	0.93
CYCLOBENZAPRINE HYDROCHLORIDE	1.03	0.965	0.915	0.979
CYCLOCREATINE	1.08	0.978	1.11	1.16
CYCLOHEXIMIDE	0.598	0.593	0.234	0.528
CYCLOLEUCINE	1	1.05	0.98	1.05
CYCLOPENTOLATE HYDROCHLORIDE	1.14	1	1.11	1.03
Cyclopeptide L-156373	1.12	1.09	0.83	0.948
CYCLOPHOSPHAMIDE HYDRATE	0.944	0.965	0.717	1.06
CYCLOSERINE	1.08	1.03	1.19	1.21
Cyclosporin A	0.978	1.04	0.958	1.15
CYCLOSPORINE	1.02	1.07	0.784	1.05
CYCLOTHIAZIDE	0.957	0.967	1.14	0.795
CYCLOVERATRYLENE	0.86	1.08	0.868	0.988
CYPROTERONE ACETATE	1.02	0.899	0.553	1.29
CYSTEAMINE HYDROCHLORIDE	1.15	0.981	1.09	1.19
CYTARABINE	0.784	0.914	0.839	0.923
CYTIDINE	1.1	1.02	1.09	1.07
CYTISINE	0.97	0.991	0.878	0.714
d,l-threo-3-HYDROXYASPARTIC ACID	1.17	1.02	1.31	1.16
DACARBAZINE	0.972	1	1.05	1.18
DACTINOMYCIN	0.472	0.73	0.243	0.859
Daidzein (Biofocus)	1.08	1.24	1.17	1.23
DAIDZEIN	0.968	0.965	0.959	1.04
DALBERGIONE	0.815	0.953	1	0.897
DALBERGIONE, 4-METHOXY-4'-HYDROXY-	1.12	1.09	0.858	1.09
DANAZOL	0.916	0.957	0.983	0.877
DANTHRON	0.836	1.01	0.937	0.895
DANTROLENE SODIUM	0.993	0.986	0.881	0.781
DAPSONE	0.911	1	1.09	0.94
DARIFENACIN HYDROBROMIDE	0.98	0.986	0.8	0.94
DAUNORUBICIN	0.601	0.549	0.312	0.728
DEACETOXY(7)-7-OXOKHIVORINIC ACID	0.903	0.942	0.777	0.956
DEACETOXY-7-OXISOGEDUNIN	0.28	1.14	0.999	1.07
DEACETOXY-7-OXOGEDUNIN	0.958	0.99	1.02	0.833
DEACETYLGEDUNIN	1.06	1.1	0.971	0.759
DECAHYDROGAMBOGIC ACID	0.994	1	1.04	1.05
DEFEROXAMINE MESYLATE	0.927	0.972	0.972	0.942
DEGUELIN(-)	0.693	0.887	0.557	1.85
DEHYDRO (11,12)URSOLIC ACID LACTONE	1.02	1.06	1.04	1.25
DEHYDROABIETAMIDE	0.915	0.97	1.01	0.983
DEHYDROCHOLIC ACID	0.887	0.995	0.818	0.783
Dehydrochorismic acid lactone	1.14	1.15	1.11	1.1
Dehydro-Curvularin	1.07	1.09	0.853	0.91
DEHYDROEPIANDROSTERONE	1.13	1.16	1.09	0.849
DEHYDROROTENONE	0.972	1.03	1.37	1.15
DEHYDROVARIABILIN	1	1.03	1.08	1.28
DEMECLOCYCLINE HYDROCHLORIDE	0.909	1.01	0.885	1.05
DEMETHYLNOBILETIN	1.27	1.11	1.22	1.25
DEOXYADENOSINE	1.08	1.05	1.25	1.12
DEOXYANDIROBIN	1.26	1.13	0.808	1.25
DEOXYANDIROBIN LACTONE	1.06	0.993	0.886	0.971
DEOXYCHOLIC ACID	1.12	0.963	0.917	1.02
DEOXYGEDUNIN	0.944	1.05	0.818	0.924
DEOXYGEDUNOL ACETATE	1.05	1.11	1.5	1.15
DEOXYKHIVORIN	1.08	1.21	0.994	1.1
DEOXYSAPPANONE B 7,3'-DIMETHYL ETHER	1.09	0.991	1.13	0.928
DEOXYSAPPANONE B 7,3'-DIMETHYL ETHER ACETATE	0.877	0.961	1.01	1.16
DEOXYSAPPANONE B 7,4'-DIMETHYL ETHER	0.816	0.877	0.372	0.81
DEOXYSAPPANONE B TRIMETHYL ETHER	1.17	1.04	1.15	0.971
DEQUALINIUM CHLORIDE	0.937	0.878	0.401	0.677
DERACOXIB	1.02	1	0.883	1.01
DERRUBONE	1.1	1	1.13	0.964
DERRUSNIN	1.12	1.05	0.925	0.878
DERRUSTONE	1.11	0.889	0.538	0.613
DESACETYL (7)KHIVORINIC ACID, METHYL ESTER	1.02	1	0.914	1.11
DESACETYLCOLFORSIN	0.924	0.996	0.856	0.93
Desferrioxamin B	1.14	1.23	0.644	1.01
DESIPRAMINE HYDROCHLORIDE	0.924	0.942	0.753	0.842
DESLORATIDINE	1.09	1.06	1.3	1.23
DESMETHYLDIHYDROCAPSAICIN	0.989	0.954	0.792	0.756
DESONIDE	1.1	1.03	0.931	1.1
DESOXYCORTICOSTERONE ACETATE	0.872	1.05	1.17	1.37
Desoxyguanosin	0.939	1.09	1.05	0.843
Desoxyinosin	1.02	0.911	0.484	0.84
DESOXYMETASONE	0.865	0.926	0.918	0.884
DESOXYPEGANINE HYDROCHLORIDE	1.26	0.92	1.04	0.922
DEXAMETHASONE	1.01	1.09	1.26	1.03
DEXAMETHASONE ACETATE	0.914	0.99	0.898	1.2
DEXAMETHASONE SODIUM PHOSPHATE	0.964	1.07	0.813	0.954
DEXCHLORPHENIRAMINE MALEATE	1	1.08	1.03	0.937
DEXPROPRANOLOL HYDROCHLORIDE	1.06	1.06	1.07	1.04
DEXTROMETHORPHAN HYDROBROMIDE	0.924	1.06	1.05	0.844
DIALLYL SULFIDE	1	0.933	1.14	0.778
DIALLYL TRISULFIDE	1.08	1.1	1.18	1.15
DIAZOXIDE	1.14	0.972	1.21	1.19
DIBENZOTHIOPHENE	1.05	0.89	0.957	0.884
DIBENZOYLMETHANE	0.801	0.838	0.958	1.03
DIBUCAINE HYDROCHLORIDE	0.853	1	1.06	0.931
DIBUTYL PHTHALATE	0.97	0.989	1.2	0.853
DICAMBA	1.22	0.998	0.993	0.841
DICHLOROPHENE	0.874	0.861	0.857	0.745
DICHLORVOS	0.87	1.01	0.73	1.12
DICLOFENAC SODIUM	0.911	0.964	0.874	0.924
DICLOXACILLIN SODIUM	0.997	1.1	1.05	1.09
DICTAMNINE	0.958	0.963	0.85	1.14
DICUMAROL	0.948	1.01	1.11	0.972
DICYCLOMINE HYDROCHLORIDE	1.12	0.921	1.19	0.861
DIENESTROL	0.954	1.04	0.62	1.11
DIETHYLCARBAMAZINE CITRATE	0.834	0.946	1.29	0.961
DIETHYLSTILBESTROL	0.83	0.86	0.861	1.07
DIETHYLTOLUAMIDE	1.05	0.979	1.03	1.06
DIFFRACTAIC ACID	1.02	1.03	0.847	0.767
DIFLUBENZURON	0.988	0.889	0.92	1.01
DIFLUNISAL	1.11	1.03	1.31	0.98
DIFUCOL HEXAMETHYL ETHER	0.856	1.05	1.01	1.06
DIGITONIN	1.07	1.06	1.07	1.31
DIGITOXIN	0.189	0.471	0.0354	0.472
DIGOXIN	0.117	0.448	0.0338	0.51
DIHYDRO-7-DESACETYLDEOXYGEDUNIN	1.06	1.06	0.95	1
DIHYDROCELASTROL	0.932	1.03	0.745	0.992
DIHYDROCELASTRYL DIACETATE	1.07	0.845	0.887	1.02
Dihydrodaunomycinone	1.11	1.15	1.1	1.09
DIHYDRODEOXYGEDUNIN	1.18	0.947	1.17	0.953
DIHYDROERGOTAMINE MESYLATE	0.84	0.917	1.02	0.844
DIHYDROFISSINOLIDE	0.938	0.954	0.917	0.919
DIHYDROGAMBOGIC ACID	0.99	0.967	1.02	0.696
DIHYDROGEDUNIC ACID, METHYL ESTER	1.02	1.13	1.15	0.849
DIHYDROGEDUNIN	0.993	0.978	1.04	1.1
DIHYDROGEDUNINIC ACID, METHYL ESTER	1.04	1.16	1.08	1.13
DIHYDROJASMONIC ACID	1.33	1.07	1.02	1.07
DIHYDROJASMONIC ACID, METHYL ESTER	0.971	1.09	0.946	1.2
DIHYDROMUNDULETONE	1	1.05	1.15	1.02
DIHYDROMYRISTICIN	0.929	0.949	1.16	0.828
Dihydrophenazinemonoacetate	1.14	1.05	1	0.931
DIHYDROROTENONE	0.589	0.781	0.447	1.2
DIHYDROSAMIDIN	1.04	0.999	0.748	0.974
DIHYDROSTREPTOMYCIN SULFATE	1.16	1.1	0.984	0.895
DIHYDROTANSHINONE I	0.817	0.832	1.41	0.951
Dihydroterrecyclic acid, Terrecyclic Acid B	1.1	1.12	1.04	1.17
Dihydrotetrodecamycin	1.1	1	1.21	1.14
DIHYDROXY (3alpha,12alpha)PREGNAN-20-ONE	1.22	1.03	0.82	0.961
DILOXANIDE FUROATE	0.739	1.02	0.781	0.953
DILTIAZEM HYDROCHLORIDE	0.995	0.955	0.919	0.922
DIMENHYDRINATE	1.11	0.969	1.49	1.14
DIMERCAPROL	0.968	0.943	0.752	0.952
DIMETHADIONE	0.966	0.975	0.726	1.02
DIMETHYL 4,4-o-PHENYLENE-BIS (3-THIOPHANATE)	0.902	1.03	0.982	0.954
DIMETHYL CAPERATATE	1.01	1.13	0.757	0.96
Dimethylaverufin (Isoform A, compound ID 7397)	1.16	1.07	1.08	1.13
Dimethylaverufin (Isoform B, compound ID 7534)	1.27	1.06	0.961	1.1
Dimethylbipolarin	1.14	0.915	1.19	1.17
DIMETHYLCAFFEIC ACID	1.17	0.943	1.22	1.03
Dimethylnidurufin; Nidirufin 6,8-dimethyl ether; 6,8-Di-O-methyl-nidirufin	1.06	1.01	1.2	1
DIMETHYLSULFONE	0.999	1.1	1.07	1.01
Dinaciclib	0.73	0.828	0.265	0.801
DINITOLMIDE	1.03	0.823	1.04	0.778
DIOSGENIN	0.955	0.99	1.05	0.875
DIOSMIN	1.14	0.972	1.32	0.942
DIOXYBENZONE	0.979	0.975	1.12	1.34
Diperamycin	1.2	1.25	0.973	1.1
DIPHENHYDRAMINE HYDROCHLORIDE	1.13	1	1.33	1.29
DIPHENYLPYRALINE HYDROCHLORIDE	1.03	1.01	1.37	1.14
DIPHENYLUREA	0.962	1.03	1.03	1.22
DIPYRIDAMOLE	1	0.982	1.01	1.38
DIPYRONE	0.943	0.992	1.19	1.21
DIRITHROMYCIN	0.972	1.01	1.26	1.07
DISOPYRAMIDE PHOSPHATE	0.943	0.984	1.47	1.21
DISULFIRAM	0.384	0.625	0.531	1.01
DIURON	0.978	1	1.15	0.875
DJENKOLIC ACID	0.931	0.9	0.601	0.908
D-LACTITOL MONOHYDRATE	0.857	0.952	0.757	0.965
DOBUTAMINE HYDROCHLORIDE	1.19	0.932	1.11	1.05
DOCOSANOL	0.987	0.895	0.99	0.79
Domperidone	0.8	0.859	0.569	1.13
DONEPEZIL HYDROCHLORIDE	1.03	1.09	1.07	1.22
DOPAMINE HYDROCHLORIDE	1.08	1.02	0.686	1.14
DOXEPIN HYDROCHLORIDE	1	1.03	0.933	0.786
DOXORUBICIN	0.516	0.824	0.316	0.694
DOXYCYCLINE HYDROCHLORIDE	0.941	0.987	0.919	1.3
DOXYLAMINE SUCCINATE	0.874	1.02	0.957	1.63
D-PHENYLALANINE	1.12	1.03	0.859	0.994
DROFENINE HYDROCHLORIDE	0.845	1.03	1.33	1.17
DROPERIDOL	0.85	0.886	0.816	1.15
DROPROPIZINE	0.97	1.02	1.11	0.746
DUARTIN (-)	0.986	0.913	0.907	0.813
DUARTIN, DIMETHYL ETHER	1.03	1.17	0.937	1.18
DULOXETINE HYDROCHLORIDE	1.08	1.05	0.778	0.792
DYCLONINE HYDROCHLORIDE	0.847	0.893	1.25	1.01
DYPHYLLINE	1.03	0.961	0.984	1.15
Eburicoic acid	0.816	1.03	0.934	0.98
ECHINOCYSTIC ACID	0.83	1.05	0.992	0.741
ECONAZOLE NITRATE	0.966	0.978	0.973	1.27
EDOXUDINE	1.02	0.916	0.854	1.06
EDROPHONIUM CHLORIDE	0.974	0.993	0.931	0.754
EFAROXAN HYDROCHLORIDE	1.06	1.03	1.12	0.852
ELAIDYLPHOSPHOCHOLINE	1.03	0.743	0.711	0.906
ELETRIPTAN HYDROBROMIDE	1.13	0.962	0.932	0.91
ELLAGIC ACID	1.12	1.13	1.15	0.941
EMBELIN	1.17	1.07	1.1	1.11
EMETINE	0.6	1.03	0.149	0.542
EMODIC ACID	0.826	0.906	0.99	0.933
ENALAPRIL MALEATE	1.05	1.17	1.21	0.903
ENOXACIN	0.929	1.03	1.32	1.09
ENOXAPARIN SODIUM (1% wt/vol in 10%aq DMSO)	0.973	1.12	1.33	1.12
ENOXOLONE	1.1	0.961	0.974	1.03
ENROFLOXACIN	0.88	0.934	0.934	0.778
ENTANDROPHRAGMIN	1.2	1.04	1.04	1.04
EPHEDRINE (1R,2S) HYDROCHLORIDE	0.91	0.924	0.664	1.15
EPI(13)TORULOSOL	1.25	1.03	0.895	1.16
EPIAFZELECHIN (2R,3R)(-)	1.11	0.909	0.938	0.778
EPIAFZELECHIN TRIMETHYL ETHER	0.872	1.01	1.3	1.12
EPIANDROSTERONE	0.989	1	1.03	0.934
EPICATECHIN	1.09	0.966	0.91	0.919
Epicatechin (S000393)	0.975	0.936	1.06	1.19
EPICATECHIN MONOGALLATE	0.634	0.977	0.846	0.996
EPICATECHIN PENTAACETATE	1.08	0.863	1.02	0.942
EPICOPROSTEROL	0.983	1.03	1.11	1.22
EPIGALLOCATECHIN	0.765	1.03	0.926	1.24
EPIGALLOCATECHIN 3,5-DIGALLATE	1.19	1.02	0.912	1.04
EPIGALLOCATECHIN-3-MONOGALLATE	1.04	0.972	0.964	1.16
Epimer of [gamma, delta-Dihydroxy-N-methyl-L-leucine4]cyclosporin A	0.905	1.08	0.968	1.11
EPIRUBICIN HYDROCHLORIDE	0.451	0.726	0.325	0.734
EPITHEAFLAVIN MONOGALLATE	0.757	0.921	0.963	1.05
Epothilone A	0.412	0.516	0.416	0.516
EPOXY (1,11)HUMULENE	1.03	0.89	1.04	0.989
EPOXY (4,5alpha)-4,5-DIHYDROSANTONIN	1.12	1.22	0.944	1.41
EPOXYGEDUNIN	1.16	1.04	1.17	1.09
EQUILIN	0.758	0.98	0.86	1.12
ERGOCALCIFEROL	0.92	1.07	1.06	1.09
ERGONOVINE MALEATE	1.05	0.964	0.957	0.941
ERGOSTA-7,22-DIEN-3-ONE	1.04	1.11	1.21	1.17
ERGOSTEROL	1.13	0.928	1.19	1.14
ERGOSTEROL ACETATE	1.16	1	0.588	1.06
ERGOTAMINE TARTRATE	1.17	1.06	1.01	0.894
ERIODYCTOL	1.04	1.12	1.35	1.07
ERYSOLIN	0.889	0.888	0.8	0.914
ERYTHROMYCIN	1.01	0.962	0.71	0.882
ERYTHROMYCIN ESTOLATE	0.938	0.923	0.866	1.02
ERYTHROMYCIN ETHYLSUCCINATE	1.08	0.945	0.746	0.96
ESCULETIN	1.11	1.15	0.892	0.873
ESCULIN MONOHYDRATE	0.862	0.982	1	1.28
Espicufolin	1.17	1.09	1.11	1.15
ESTRADIOL	0.942	1.08	0.915	1.1
ESTRADIOL ACETATE	1.02	0.94	0.945	0.751
ESTRADIOL CYPIONATE	1.06	0.968	1.34	1.23
ESTRADIOL METHYL ETHER	0.846	1.06	0.903	0.792
ESTRADIOL PROPIONATE	1.12	0.89	1.01	0.94
ESTRADIOL VALERATE	1.05	0.976	1.15	1.28
ESTRAGOLE	0.985	1.02	1	1.31
ESTRIOL	1.09	1.01	1.21	0.957
ESTRIOL BENZYL ETHER	1.01	0.973	0.886	0.948
ESTRONE	1.09	1.01	1.14	1.18
ESTRONE BENZOATE	1.03	1	1.19	0.986
ESTROPIPATE	1.13	1.11	1.03	1.16
ETANIDAZOLE	1.06	0.918	1	0.894
ETHACRIDINE LACTATE	0.965	1.07	0.812	0.845
ETHACRYNIC ACID	0.975	1.04	0.835	1.11
ETHAMBUTOL HYDROCHLORIDE	1.02	1.05	1.13	1.38
ETHAVERINE HYDROCHLORIDE	0.925	0.846	0.988	0.969
ETHINYL ESTRADIOL	0.934	1.01	1.11	1.29
ETHIONAMIDE	1.04	1	0.922	1.13
ETHISTERONE	1.05	1.08	1.09	0.981
ETHOPROPAZINE HYDROCHLORIDE	0.934	1.1	1.11	0.884
ETHOSUXIMIDE	1.11	1.08	0.869	0.776
ETHOXYQUIN	0.974	0.846	0.747	0.83
ETHOXZOLAMIDE	0.792	1	0.806	0.879
ETHYL DICHLOROORSELLINATE	0.996	0.977	0.939	0.802
ETHYL EVERNINATE	0.887	0.929	0.901	0.99
ETHYL PARABEN	0.851	0.93	0.921	1.1
ETHYLNOREPINEPHRINE HYDROCHLORIDE	1.14	1.07	0.97	1.06
ETIDRONATE DISODIUM	0.92	0.965	1.05	1.02
ETODOLAC	0.894	1.02	0.938	1.01
ETOMIDATE	1	0.974	1.07	0.989
ETOPOSIDE	0.808	0.982	1.23	1.18
EUCATROPINE HYDROCHLORIDE	1.04	1.07	0.868	1.1
EUGENOL	1.18	0.951	1.05	1.1
EUGENYL BENZOATE	1.11	1.04	0.966	1.26
EUPARIN	1.11	1.01	1.05	1.73
EUPATORIOCHROMENE	0.994	1.01	0.955	0.86
EUPHOL	1.01	0.98	1.09	0.927
EUPHOL ACETATE	0.959	1.05	1.29	1.38
EUPHORBIASTEROID	1.07	0.949	1.13	1.14
EVERNINIC ACID	1.21	1.01	0.909	0.836
EVOXINE	0.99	1.01	0.926	0.974
EXALAMIDE	0.954	0.954	0.994	0.875
EXEMESTANE	1.16	1.09	1.01	1.17
EZETIMIBE	0.961	1.05	0.824	0.914
FAMCICLOVIR	0.942	0.998	1.1	0.672
FAMOTIDINE	1.03	0.99	1.09	1.25
FAMPRIDINE	1.09	1.05	1.37	0.906
Fellutamide derivative	0.859	0.959	1.69	1.02
FENBENDAZOLE	1.03	1.03	1.05	1.06
FENBUFEN	0.863	1.03	1.09	1.15
FENDILINE HYDROCHLORIDE	1.04	1.01	0.898	0.77
FENOFIBRATE	1.05	1.04	0.929	1.01
FENOLDIPAM MESYLATE	1.16	1.08	1.33	0.906
FENOPROFEN	0.976	0.984	0.952	1.01
FENOTEROL HYDROBROMIDE	1.17	1.03	1.1	0.879
FENSPIRIDE HYDROCHLORIDE	1.12	1.01	1.18	1.14
FENTHION	1.13	1.01	0.802	0.767
Ferulic acid (Biofocus)	1.03	1.07	0.79	0.931
FERULIC ACID	1.15	1.07	0.986	1.13
FEXOFENADINE HYDROCHLORIDE	0.865	0.934	0.86	1.21
FILIPIN	1.09	1.02	1.31	1.16
FIPEXIDE HYDROCHLORIDE	0.872	0.914	0.933	0.887
FIPRONIL	1.02	1.06	0.823	1.08
FISETIN	0.928	0.967	0.837	0.974
FISETINIDOL	1.02	1.06	1.18	0.98
FISSINOLIDE	1.04	1.05	1.36	0.644
FLOXURIDINE	1.09	1.01	0.89	0.887
FLUCONAZOLE	0.834	0.932	1.17	0.985
FLUDARABINE PHOSPHATE	0.955	0.928	0.963	0.876
FLUDROCORTISONE ACETATE	1.13	1.01	1.29	0.983
FLUFENAMIC ACID	0.964	0.904	1.05	0.781
FLUMEQUINE	1.16	0.945	1.22	0.856
FLUMETHASONE	0.903	0.875	0.87	0.943
FLUMETHAZONE PIVALATE	0.898	0.953	1.19	1.28
FLUNARIZINE HYDROCHLORIDE	0.913	1.01	1.1	0.975
FLUNISOLIDE	1.07	0.992	1.1	0.904
FLUNIXIN MEGLUMINE	1.18	1.03	0.972	0.913
FLUOCINOLONE ACETONIDE	1.07	0.939	1.07	1.09
FLUOCINONIDE	0.969	1.04	1.2	1.07
FLUORESCEIN	0.984	0.993	1.05	0.949
FLUOROMETHOLONE	1.03	1.03	1.1	0.999
FLUOROURACIL	0.867	0.944	1.04	1.16
FLUOXETINE	1.04	0.864	0.957	1.08
FLUPHENAZINE HYDROCHLORIDE	0.959	0.986	1.15	1.09
FLURANDRENOLIDE	1.02	1.03	1.08	1.05
FLURBIPROFEN	1.17	1.06	1.18	1.16
FLUROTHYL	0.893	0.951	0.719	0.913
FLUTAMIDE	0.957	1.01	0.809	0.892
FOLIC ACID	1.03	0.924	1.3	1
FOMEPIZOLE HYDROCHLORIDE	0.952	0.926	0.824	0.917
FORMESTANE	0.942	1.05	1.19	1.02
FORMONONETIN	1.12	0.908	0.978	1.03
FOSCARNET SODIUM	1	0.929	0.999	1.04
FOSFOMYCIN	0.89	1.1	1.07	1.42
FOSFOSAL	0.96	0.973	0.825	0.868
FRAXETIN	0.951	0.865	1.22	0.861
FRAXIDIN METHYL ETHER	1.01	1.1	1.27	1.11
Fredericamycin	0.919	0.95	0.801	0.857
Fridamycin D	0.854	1.03	1.17	0.991
FRIEDELIN	1.02	0.946	1.23	0.778
Fuchurmycin A	1.07	1.15	1.12	1.13
FUCOSTANOL	1.08	1.05	0.976	1.17
FUMARPROTOCETRARIC ACID	1.07	1.04	0.969	1.14
FUMAZENIL	1.03	1.03	0.711	1.03
Furan-2,5-dimethanoldiacetate	1.09	1.15	1.07	1.16
Furan-2,5-dimethanolmonoacetate	0.944	0.926	0.984	0.989
FURAZOLIDONE	1.07	1.03	1.15	1.09
FUROSEMIDE	1.04	1.04	1.16	1.18
FUSIDIC ACID	0.963	1.04	1.13	1.03
GABAPENTIN	1.1	1.07	1.15	0.957
GALANTHAMINE HYDROBROMIDE	0.946	1.06	0.966	1.22
GALLAMINE TRIETHIODIDE	0.96	0.984	1.08	0.976
GALLIC ACID	0.889	1.02	0.878	0.972
GAMBOGIC ACID	0.955	1.03	0.782	0.784
GAMBOGIC ACID AMIDE	0.933	0.934	0.796	0.916
gamma,delta-Dihydroxy-N-methyl-L-leucine4-cyclosporin A	1.01	0.975	0.875	1.06
gamma-AMINOBUTYRIC ACID	1.1	0.943	0.943	0.983
gamma-Hydroxy-butyric acid-[gamma-Hydroxy-N-methyl-L-leucine4]cyclosporin A	1.11	1.01	1.04	1.02
gamma-Hydroxy-L-leucine4-cyclosporin A	0.944	0.862	0.621	0.928
gamma-Hydroxy-N-methyl-L-leucine4-[gamma-Hydroxy-N-methyl-L-leucine9)]clyclosporin A	0.901	0.893	1.16	0.933
gamma-Hydroxy-N-methyl-L-leucine4-cyclosporin A	0.884	1.24	0.756	1.1
gamma-Hydroxy-N-methyl-L-leucine9-cyclosporin A	0.899	1.09	1.06	0.886
GANGALEOIDIN	1.05	1.03	0.97	0.918
GANGLEOIDIN ACETATE	1.08	0.956	0.988	0.98
GARDENIN A	1.13	0.991	0.736	1.06
GARDENIN B	1.09	0.988	0.991	0.841
GARLICIN	1.05	1.04	0.84	1.17
GATIFLOXACIN	0.853	0.969	0.843	0.822
GEDUNIN	1.1	1.04	1.15	1.02
GEDUNOL	1.02	1.15	0.937	1.15
GEMFIBROZIL	1.01	0.962	0.919	1.26
GEMIFLOXACIN MESYLATE	1.13	1.05	0.692	0.97
GENETICIN	1.02	1.07	1.02	1.17
Genistein (Biofocus)	1.1	0.972	0.859	0.915
GENISTEIN	1.07	1	1.22	1.22
GENTAMICIN SULFATE	0.934	1.06	1.33	1.11
GENTIAN VIOLET	0.261	0.501	0.13	0.594
GENTIOPICROSIDE	0.944	0.955	1.02	0.78
GENTISIC ACID	0.957	1.04	1.18	0.952
GERALDOL	1.07	1.18	1.21	1.2
Germicidin	0.896	0.944	1.09	1.04
GIBBERELLIC ACID	1.05	1.12	0.942	1.15
Gingkolid A (S000386)	1.03	1.15	0.945	0.908
Gingkolid B (S000387)	1.01	0.952	1.13	1.04
Gingkolid C (S000388)	0.946	1.12	0.997	1.02
GINKGETIN, K salt	0.871	0.928	0.744	1.37
GINKGOLIC ACID	1.06	1.1	0.89	1.01
GINKGOLIDE A	1.16	1.07	1.06	1.17
GITOXIGENIN DIACETATE	0.68	0.765	0.412	1.41
GITOXIN	0.504	0.795	0.166	1.68
GLAFENINE	1.02	1.01	0.997	0.834
GLICLAZIDE	1.03	0.967	0.648	0.604
GLUCITOL-4-GUCOPYANOSIDE	0.968	1.05	0.918	1.21
GLUCONOLACTONE	1.04	1.03	1.08	1.3
GLUCOSAMINE HYDROCHLORIDE	0.976	1.01	1.18	1.03
GLUCOSAMINIC ACID	0.965	0.935	0.912	0.995
GLUTAMINE	0.846	1	0.714	1.05
GLUTATHIONE	0.99	1.14	0.922	1.31
GLYBURIDE	0.904	1.02	1.13	1.11
GLYCYRRHIZIC ACID, AMMONIUM SALT	1.14	1.14	1.14	1.2
GMX-1778	0.988	1.03	0.832	1.27
GOSSYPETIN	1.16	1.04	1.01	0.82
GOSSYPIN	0.75	1.06	0.931	0.992
GOSSYPOL	0.938	1	0.955	0.912
GOSSYPOL-ACETIC ACID COMPLEX	1.15	1	1.14	0.928
GRAMICIDIN	0.86	0.946	0.446	1.06
GRAYANOTOXIN I	1.1	1.11	0.973	1.02
GRISEOFULVIC ACID	1.08	0.886	0.955	1.12
GRISEOFULVIN	1.06	0.979	1.16	0.928
Griseorhodin A	0.983	1.04	1.34	1.16
Griseoviridin	1.01	1.08	0.86	1.07
GUAIAZULENE	1.08	1.09	0.733	0.769
GUAIFENESIN	1.12	1.05	1.28	1.11
GUAIOL(-)	1.02	1.03	0.737	0.674
GUANABENZ ACETATE	1.05	0.99	1.27	0.839
GUANETHIDINE SULFATE	1.12	0.969	1.22	1.16
GUANIDINE CARBONATE	1.06	0.84	0.969	1.03
Guanosin	0.965	0.903	1.16	0.808
Gutingimycin	0.962	0.97	1.13	0.793
GUVACINE HYDROCHLORIDE	0.987	1.04	1.03	1.2
HAEMATOMMIC ACID	0.894	0.984	1.06	1.02
HAEMATOMMIC ACID, ETHYL ESTER	1.09	1.07	0.621	0.7
HAEMATOPORPHYRIN DIHYDROCHLORIDE	0.831	0.988	1.13	0.813
HAEMATOXYLIN	1.06	1.02	1.06	1.01
HAEMATOXYLIN PENTAACETATE	1.07	0.965	0.81	0.798
HALAZONE	1.02	0.98	0.952	0.85
HALCINONIDE	0.978	0.873	0.889	0.826
HALOPERIDOL	1.08	1.07	0.982	1.11
HALOTHANE	0.906	0.89	1.07	0.813
HARMALINE	1.02	0.922	1.26	1.13
HARMALOL HYDROCHLORIDE	1.09	0.936	1.28	1.06
HARMANE	1.02	0.939	1.03	0.895
HARMINE	0.876	0.932	0.826	0.897
HARMOL HYDROCHLORIDE	1.02	0.935	1.14	1.1
HARPAGOSIDE	0.94	1.1	1.21	0.972
HASTATOSIDE	0.762	0.998	0.704	1
HECOGENIN	0.998	0.866	0.625	0.943
HECOGENIN ACETATE	0.901	0.968	0.699	0.973
HEDERAGENIN	1.02	1.03	1.11	1.02
HELENINE	0.894	0.856	0.699	0.981
HEMATEIN	0.998	1.09	1.07	1.05
Heneicomycin (Isomere)	0.935	1.14	0.998	1.03
HEPTAMINOL HYDROCHLORIDE	0.9	1.01	1.12	1.08
Herbicidin A	0.811	0.875	0.876	0.909
Herbicidin B	1.1	0.985	0.765	0.918
Hericenon-Isomer	1.07	1.06	0.709	1.14
HERNIARIN	1.01	0.974	0.775	1.03
HESPERETIN	0.893	0.967	0.861	0.88
HESPERIDIN	0.946	1	1.08	1.08
HETACILLIN POTASSIUM	1.05	1.06	1.27	1.16
HETEROPEUCENIN, METHYL ETHER	1.12	1.01	0.862	0.955
HEXACHLOROPHENE	1.1	0.953	1.31	1.02
Hexahydrodihydroxyochromycinonepoxide	1.12	1.09	1.11	1.04
HEXAMETHONIUM BROMIDE	0.919	0.888	1.02	0.921
HEXAMETHYLQUERCETAGETIN	1.09	1.11	1.23	0.736
HEXESTROL	1.18	1.07	1.22	1.17
HEXETIDINE	0.965	1.01	1.13	1.13
HEXYLRESORCINOL	1.15	1.12	1.08	1.39
HIERACIN	1.1	1.02	0.992	1.12
HINOKITIOL	1.1	1.04	1.09	0.821
HISTAMINE DIHYDROCHLORIDE	1.04	1.01	1.2	1.22
HOMATROPINE BROMIDE	1.06	1.12	1.04	1.42
HOMATROPINE METHYLBROMIDE	0.885	0.997	1.05	1.18
HOMIDIUM BROMIDE	1.06	1.14	1.02	1.67
HOMOPTEROCARPIN	0.821	0.992	1.01	0.693
HUMULENE (alpha)	0.992	1.03	0.845	1.03
HUPERZINE A	0.94	0.963	0.944	1.11
HYCANTHONE	1.03	1.01	1.54	0.961
HYDRALAZINE HYDROCHLORIDE	1.02	1.1	1.57	1.27
HYDRASTINE (1S,9R)	1.05	1.16	1.02	1.25
HYDRASTININE HYDROCHLORIDE	0.993	1.06	0.861	0.876
HYDROCHLOROTHIAZIDE	1.02	1.02	1.08	1.24
HYDROCORTISONE	1.09	1.01	1.11	1.01
HYDROCORTISONE ACETATE	1.12	1.04	1.04	1.22
HYDROCORTISONE BUTYRATE	0.845	1.07	1.24	0.882
HYDROCORTISONE HEMISUCCINATE	1.11	1.11	0.869	1.06
HYDROCORTISONE PHOSPHATE TRIETHYLAMINE	0.928	1.02	0.865	0.884
HYDROCORTISONE VALERATE	1.1	0.95	0.984	1.16
HYDROFLUMETHIAZIDE	1.08	1.11	1.02	1.22
HYDROLYSIS PRODUCT OF BUSSEIN	1.02	0.949	1.1	0.983
HYDROQUINIDINE	1.04	1.11	1.08	1.39
HYDROQUINONE	0.84	0.871	0.972	1.31
HYDROXYCHLOROQUINE SULFATE	1.07	0.926	1.17	1.02
Hydroxypentalenamide	1.07	0.858	1.16	0.979
HYDROXYPROGESTERONE	0.882	0.971	0.809	0.986
HYDROXYPROGESTERONE CAPROATE	1	1.08	1.05	1.07
HYDROXYTACRINE MALEATE	1.1	1.14	0.845	0.983
HYDROXYTOLUIC ACID	0.989	0.879	1.05	0.845
HYDROXYUREA	1.02	1.08	1.25	0.951
HYDROXYZINE PAMOATE	1.08	1.06	1.39	0.952
HYGROMYCIN B	1	0.959	1.07	1.06
Hygromycine A	1.05	1.13	1.01	1.27
HYMECROMONE METHYL ETHER	0.977	0.946	0.955	0.847
HYOSCYAMINE	1.09	1.09	1.09	0.977
HYPOXANTHINE	1.04	1.04	0.869	1.21
IBUPROFEN	1.06	1.02	0.975	0.989
ICARIIN	1.16	1.04	0.925	0.984
ICHTHYNONE	1.07	1.05	0.881	0.973
IFOSFAMIDE	1.01	0.981	0.962	0.725
IMIPRAMINE HYDROCHLORIDE	0.917	1.06	0.827	0.963
IMPERATORIN	0.924	1.07	1.27	0.991
INDAPAMIDE	1.12	1.08	1.32	1.11
indisulam	0.796	0.697	0.88	1.15
Indol-2-carboxylic acid	0.909	0.931	0.715	0.722
INDOLE-2-CARBOXYLIC ACID	0.937	1.05	0.723	1.09
INDOLE-3-CARBINOL	0.909	0.951	0.917	0.804
Indole-3-carboxylic acid	0.809	0.927	0.736	0.867
INDOMETHACIN	1.02	0.55	1.09	1.18
INDOPROFEN	1.09	1.04	0.893	0.879
Inermoside	1.01	1.12	1.26	1.34
Inosin	1.02	0.801	0.655	0.995
INOSINE	1.05	1.05	1.02	0.896
INOSITOL	0.854	0.991	1.17	1.04
IODIPAMIDE	0.969	1.2	1.03	1.06
IODOQUINOL	0.906	0.956	1.15	1.01
IOPANIC ACID	1.08	1.03	1.35	0.91
IPRATROPIUM BROMIDE	0.878	1.1	0.812	1.33
IPRIFLAVONE	0.992	1.11	1	1.04
IPRONIAZID SULFATE	0.954	1.03	0.906	0.996
IRBESARTAN	0.928	0.95	1.19	1.07
IRETOL	0.929	0.458	1.15	1.13
IRIDIN	1.18	1.07	0.924	1.55
IRIGENIN TRIMETHYL ETHER	1.28	1.08	0.998	1.63
IRIGENOL	1.16	1.05	1.03	1.1
IRIGINOL HEXAACEATATE	1.23	0.954	1.17	0.881
Irumamycin	1.07	1.02	0.882	1.02
Irumamycin D	0.926	0.875	1.15	0.995
Irumamycin derivative (C42H67NO12, compound ID 7572)	1	0.921	1.01	0.795
Irumamycin derivative (C28H50O7)	0.914	0.931	0.731	1.08
Irumamycin derivative (C42H67NO11)	0.886	1.15	0.82	0.967
Irumamycin derivative (C40H64O10)	1.2	0.975	1.11	0.856
Irumamycin derivative (C42H67NO12, compound ID 7570)	1.1	0.941	1.01	0.866
ISOBERGAPTENE	0.861	1.02	0.704	1.11
ISOBUTYLMETHYLXANTHINE	1.01	1.08	0.996	1.16
Isochiisanoside (6)	0.932	0.936	1.02	0.808
Isochiisanoside methylester (7)	0.965	1.03	1.12	0.954
Isocollybolide	0.866	0.992	1.27	1.35
Isocumarin derivative	0.976	1.01	0.846	1.21
Isocumarin-glucoside	0.997	1.12	1.03	0.868
Isocumarin-glucoside (Anomere)	1.07	0.956	0.866	0.756
ISOEUGENITOL	0.897	0.849	0.798	0.966
Isoheneicomycin (Isomere)	1.02	1.15	0.927	1.06
ISOKOBUSONE	0.978	0.946	0.928	0.869
ISOLIQUIRITIGENIN	1.09	0.977	0.856	0.868
ISONIAZID	0.924	0.993	1.01	0.973
ISOPEONOL	0.959	0.98	1.22	0.842
ISOPILOCARPINE NITRATE	1.04	0.856	0.915	0.901
ISOPIMPINELLIN	0.852	1.08	0.756	0.821
ISOPROPAMIDE IODIDE	1.06	1.05	1.38	0.955
ISOPROTERENOL HYDROCHLORIDE	1.09	0.985	0.832	0.983
ISORESERPINE	1.08	0.922	0.931	0.979
ISOROTENONE	0.971	0.779	0.716	0.943
ISOSAFROLE	1.04	0.956	1.05	1.01
ISOSORBIDE DINITRATE	1.08	1.06	1.09	1.19
ISOSORBIDE MONONITRATE	1.04	1.08	0.994	1.01
ISOTECTORIGENIN, 7-METHYL ETHER	1.06	1.08	1.11	0.97
ISOTRETINON	0.877	1.02	0.976	1.03
ISOXICAM	0.855	0.906	1.31	0.973
ISOXSUPRINE HYDROCHLORIDE	1.03	0.901	1.29	0.799
IVERMECTIN	0.981	1.02	1.13	0.898
IWR-1	1.03	1.14	0.849	0.986
JUAREZIC ACID	0.969	0.956	0.863	0.796
JUGLONE	0.948	0.995	1.08	0.998
JW 24	0.887	0.788	1.01	0.842
Kadammycin A	0.869	1.01	0.799	1.01
Kaempferol-3-O-glucoside (6¾¾-p-coumaryl) (110)	0.794	0.836	0.995	0.536
KAINIC ACID	1.08	0.94	0.843	0.806
Kakkatin	1.16	0.961	1.14	0.858
KANAMYCIN A SULFATE	1.05	1.03	0.892	0.796
KARANJIN	1.15	1.04	1.01	1.3
KASUGAMYCIN HYDROCHLORIDE	1.09	1.04	1.08	0.913
KETOCONAZOLE	0.965	0.972	0.869	0.912
KETOPROFEN	0.906	0.956	0.901	0.983
KETOROLAC TROMETHAMINE	0.819	1.04	0.728	0.757
KETOTIFEN FUMARATE	1.1	0.982	0.869	0.913
Kettapeptin GW 99/1572	1.05	1.06	1.14	0.958
KHAYANTHONE	1.19	0.923	1.06	1.14
KHAYASIN	1.12	1.25	0.887	1.05
KHAYASIN C	1.06	0.995	1.09	1.17
KHELLIN	0.867	1.07	1.07	0.931
KHIVORIN	1.16	1.2	0.823	1.18
KINETIN	0.726	0.964	1.12	0.936
KOBUSONE	1.06	0.957	1.22	1.11
Kojic acid (Biofocus)	1.08	0.963	1.24	1.14
KOJIC ACID	1.2	1.06	1.35	1
KOPARIN	1.02	0.966	1.12	1.2
KOPARIN 2'-METHYL ETHER	1.07	0.981	0.889	0.767
KUHLMANNIN	1.05	1.01	0.873	0.852
KYNURAMINE	1.12	1.04	0.751	0.847
KYNURENIC ACID	1.08	0.855	1.34	0.913
KYNURENINE	1.12	0.975	1.08	1.32
Kynurenine 30% Phenylalanine	1.03	1.19	1.12	1.13
L()-ALLIIN	0.847	0.959	1.06	1.25
LABETALOL HYDROCHLORIDE	1.09	1.07	0.965	0.935
LACTULOSE	1.01	0.97	0.95	1.4
LAGOCHILIN	1.05	0.981	1.29	0.956
L-ALANINOL	0.869	0.935	0.866	1.1
LAMOTRIGINE	1.09	0.993	1.06	0.978
LANATOSIDE C	0.639	0.633	0.105	1.42
LANOSTEROL	1.09	0.921	0.683	0.957
LANOSTEROL ACETATE	0.996	0.918	0.948	0.991
LANSOPRAZOLE	1.06	0.974	0.813	1.09
LAPACHOL	1.03	1.12	1.3	1.34
LAPPACONITINE	1.01	0.965	0.964	0.816
LARIXINIC ACID	0.945	1	1.02	0.833
LARIXOL	0.935	0.794	0.999	0.877
LARIXOL ACETATE	0.879	0.937	0.729	0.719
LASALOCID SODIUM	0.962	1.1	1.08	1.05
LATHOSTEROL	1.15	1	0.836	0.727
LAWSONE	1.04	1.09	0.697	0.911
L-BUTHIONINE SULFOXIMINE	0.795	1.1	1.17	1.12
L-DEOXYALLIIN	0.872	1.08	0.946	0.93
LECANORIC ACID	1.06	1.01	1.02	1.04
LEFLUNOMIDE	1.15	1.15	1.13	1.1
LEOIDIN	0.876	0.853	0.81	0.97
LEUCOVORIN CALCIUM	1.03	1.03	1.11	1.19
LEVALBUTEROL HYDROCHLORIDE	0.887	0.973	1.15	1.14
LEVAMISOLE HYDROCHLORIDE	1.02	0.865	0.958	1.05
LEVOBUNOLOL HYDROCHLORIDE	1.08	0.974	0.894	0.916
LEVOCARNITINE	0.991	0.96	1	0.967
LEVODOPA	0.99	1.08	1.19	1.21
LEVOFLOXACIN	0.937	0.994	0.646	1.13
LEVONORDEFRIN	1.09	1.01	1.16	0.899
LEVOTHYROXINE	1.08	1.14	1.68	1.23
LEVULINIC ACID, 3-BENZYLIDENYL-	0.993	1.06	0.775	0.88
LGK974	0.997	0.952	0.547	0.934
LIDOCAINE HYDROCHLORIDE	1.09	1.12	1.19	0.966
LIGUSTILIDE	0.971	0.975	1.28	1.04
LIMONIN	1.12	1.03	1.05	0.939
LINALOOL ()	1.23	1.14	1.21	1.12
LINAMARIN	1.07	1.05	0.866	1.13
LINCOMYCIN HYDROCHLORIDE	1.02	1.05	1.1	1.1
LINDANE	1.04	1.03	1.09	0.963
LIOTHYRONINE	0.935	0.918	1.2	0.897
LIOTHYRONINE (L- isomer) SODIUM	1.1	0.971	1.38	0.964
LIQUIRITIGENIN DIMETHYL ETHER	1.1	1.07	1.22	1
LISINOPRIL	0.961	1.06	1.05	1.24
LITHIUM CITRATE	0.791	0.912	1.03	0.803
LITHOCHOL-11-ENIC ACID	1.03	0.855	1.1	0.837
LITHOCHOLIC ACID	1.27	1.06	1.11	1.27
LOBARIC ACID	0.876	1.07	0.577	0.927
LOBELINE HYDROCHLORIDE	0.943	1.03	1.27	1.07
LOBENDAZOLE	0.876	0.899	1.02	0.866
LOGANIC ACID	1.09	0.942	1.21	1.04
LOGANIN	1.05	0.984	1.29	1.29
LOMATIN	1.04	0.98	1.04	0.727
LOMEFLOXACIN HYDROCHLORIDE	1.09	1.01	1.01	0.849
LONCHOCARPIC ACID	1.03	0.94	0.719	1.02
LOPERAMIDE HYDROCHLORIDE	0.889	0.935	1.03	0.946
LORATADINE	0.942	0.851	0.985	1.02
LOSARTAN	0.958	0.885	0.974	0.979
LOVASTATIN	1.08	1.04	0.95	0.86
LOXAPINE SUCCINATE	1.01	0.932	1.05	0.89
L-PHENYLALANINOL	0.893	1.07	1.06	1.09
LUFENURON	0.937	1.03	1.28	0.812
LUNARINE	1.02	1.1	1.15	1.03
LUPANINE PERCHLORATE	0.993	0.918	1.25	0.824
LUPANYL ACID HYDROCHLORIDE	1.05	1.11	1.19	0.903
LUPININE	1.04	0.965	0.875	1.1
Luteolin-7-O-glucoside (102)	0.928	0.986	1.21	0.875
LYCOPODINE PERCHLORATE	1.03	0.986	1.21	1.13
Lymphostin	0.795	0.624	0.988	0.721
LYNESTRENOL	1.03	1.06	0.961	1.01
LYSYL-TYROSYL-LYSINE ACETATE	0.997	0.937	0.722	0.948
MADECASSIC ACID	1.16	1.02	0.922	0.655
MAFENIDE HYDROCHLORIDE	0.953	1.05	1.03	0.931
MANDELIC ACID, METHYL ESTER	1.11	1.11	1.03	0.77
MANGANESE TETRAKIS(4-CARBOXYPHENYL)PORPHYRIN CHLORDE	1.07	0.973	0.896	1.12
MANGIFERIN	1.04	1.05	0.845	0.662
MANGOSTIN TRIMETHYL ETHER	0.981	1.17	1.09	0.845
MAPROTILINE HYDROCHLORIDE	1.08	1.09	0.887	1.43
MARMESIN ACETATE	1.11	1.09	1.1	0.966
MEBENDAZOLE	0.73	0.872	0.564	0.927
MEBHYDROLIN NAPHTHALENESULFONATE	0.989	1.03	1.13	0.877
MECAMYLAMINE HYDROCHLORIDE	0.893	1.05	0.9	0.981
MECHLORETHAMINE	1.13	1.06	1.01	0.961
MECLIZINE HYDROCHLORIDE	1.07	1.03	1.09	0.912
MECLOCYCLINE SULFOSALICYLATE	1.05	0.99	0.912	0.683
MECLOFENAMATE SODIUM	1.12	0.999	1.15	0.861
MECLOFENOXATE HYDROCHLORIDE	0.932	1.05	0.933	1.18
MECYSTEINE HYDROCHLORIDE	0.9	1.03	0.907	0.897
MEDROXYPROGESTERONE ACETATE	0.982	0.996	0.922	0.898
MEDRYSONE	1.01	0.951	1.15	0.832
MEFENAMIC ACID	0.976	1.03	0.978	0.863
MEFEXAMIDE	0.953	0.903	0.807	0.965
MEFLOQUINE	1	1.01	1.13	1.03
MEGESTROL ACETATE	0.945	0.997	0.82	0.793
MELATONIN	1.15	1.08	0.942	0.831
MELENGESTROL ACETATE	0.924	1.08	0.999	0.941
MELEZITOSE	1.04	1.06	0.877	0.951
MELOXICAM SODIUM	1	1.11	1.16	1.06
MELPHALAN	1.05	0.993	1.07	1.08
MEMANTINE HYDROCHLORIDE	1.09	1.02	0.973	1.12
MENADIONE	0.909	1	0.865	0.947
MENTHOL(-)	1.04	1.04	0.928	1.12
MENTHONE	1.23	1.08	0.893	0.947
MENTHYL BENZOATE	0.989	1.07	1.01	0.907
MEPARTRICIN	0.951	0.967	0.81	0.944
MEPENZOLATE BROMIDE	0.892	0.981	0.885	1.31
MEPHENESIN	0.976	0.99	0.939	0.935
MEPHENTERMINE SULFATE	1.03	1	0.933	1.11
MEPIVACAINE HYDROCHLORIDE	1.03	0.888	1.02	0.984
MERBROMIN	1.05	0.872	0.924	0.818
MERCAPTOPURINE	1.06	0.918	1.1	0.989
MEROGEDUNIN	0.879	1.06	0.961	1.21
MESNA	1.05	1.07	1.21	0.936
MESTRANOL	1.04	1.01	1.22	1.1
METACETAMOL	1.12	1.08	0.949	1.02
Metacycloprodigiosin-Salt, Streptorubin A-Salt	0.954	1.02	1.42	0.917
METAMECONINE	1.12	1.12	1.29	1.18
METAPROTERENOL	0.996	0.911	1.18	0.77
METARAMINOL BITARTRATE	1.05	0.944	0.974	0.832
METAXALONE	0.996	1.14	1.12	0.883
METERGOLINE	1.08	0.983	0.871	1.21
METFORMIN HYDROCHLORIDE	1.01	0.996	0.94	1.05
METHACHOLINE CHLORIDE	1.09	0.977	1.13	1.26
METHACYCLINE HYDROCHLORIDE	0.837	1.02	1.18	1.13
METHAPYRILENE HYDROCHLORIDE	1.17	0.909	1.22	1.01
METHAZOLAMIDE	1	0.819	0.992	0.996
METHENAMINE	1.16	0.992	1.06	1.02
METHICILLIN SODIUM	1.2	1.14	1.09	1.06
METHIMAZOLE	1.03	1.06	1.19	1.13
METHOCARBAMOL	1.07	0.944	1.09	1.02
METHOMYL	0.857	0.999	1.05	1.14
METHOPRENE (S)	1.03	1.01	0.902	0.781
METHOTREXATE()	1.06	1.05	1	0.833
METHOXAMINE HYDROCHLORIDE	1	0.948	1.08	1.21
METHOXSALEN	0.954	1.08	1.1	1.04
METHOXYAMINE HYDROCHLORIDE	0.975	1.04	1.1	0.963
METHOXYVONE	0.943	0.826	1.21	1.03
METHSCOPOLAMINE BROMIDE	1.02	0.922	1.5	0.939
METHYL 7-DESHYDROXYPYROGALLIN-4-CARBOXYLATE	0.894	0.897	0.709	0.926
METHYL DEOXYCHOLATE	1.09	0.953	1.16	0.809
METHYL EVERNINATE	1.09	0.976	0.953	0.957
METHYL ORSELLINATE	0.674	1	1.01	1.25
METHYL ROBUSTONE	1.03	0.871	0.361	0.891
METHYLBENZETHONIUM CHLORIDE	1.03	0.923	0.848	0.914
METHYLDOPA	0.952	1.04	1.2	0.838
METHYLDOPATE HYDROCHLORIDE	1	0.861	1.04	1.2
METHYLENE BLUE	0.893	0.863	1.01	0.942
METHYLERGONOVINE MALEATE	1	1.04	0.985	1.39
METHYLMETHANE SULFONATE	0.887	0.916	0.904	0.878
METHYLPHENIDATE HYDROCHLORIDE	1.1	1.01	0.946	1.11
METHYLPREDNISOLONE	0.981	1.06	1.41	1.03
METHYLPREDNISOLONE SODIUM SUCCINATE	1.02	0.994	0.955	0.786
METHYLTHIOURACIL	1.06	0.958	1.39	0.917
METHYLXANTHOXYLIN	0.903	1.05	1.11	1.24
METOCLOPRAMIDE HYDROCHLORIDE	0.997	1.09	1.1	0.927
METOLAZONE	0.991	1.04	1.16	1.06
METOPROLOL TARTRATE	0.977	0.941	1.01	1.04
METRONIDAZOLE	1.11	1.01	0.969	0.917
Mevinolin, Lovastatin	0.897	0.965	1.1	0.984
MEXAMINE	0.999	1.12	1.1	1.06
MEXICANOLIDE	1.02	1	0.916	1.01
MEXILETINE HYDROCHLORIDE	1.07	0.896	1.15	1.08
MIANSERIN HYDROCHLORIDE	1.13	1.03	1.29	0.826
MICONAZOLE NITRATE	1.02	1	1.19	1.11
MIDODRINE HYDROCHLORIDE	0.957	0.867	1.1	1.35
MIFEPRISTONE	1.13	0.957	0.915	0.852
MIGLITOL	1.09	0.824	0.981	0.817
MILTEFOSINE	0.977	0.991	1.07	1.01
MIMOSINE	0.842	0.841	0.976	0.968
MINAPRINE HYDROCHLORIDE	1	0.891	1.14	0.865
MINOCYCLINE HYDROCHLORIDE	0.963	1.09	1.08	1
MINOXIDIL	0.933	1.01	0.913	1.11
MITOMYCIN C	1.01	1.01	1.06	0.823
MITOTANE	0.791	1	0.961	1.27
MITOXANTHRONE HYDROCHLORIDE	0.499	0.771	0.221	0.511
Mixture of Avilamycin G K	0.973	0.953	1.16	0.92
Mixture: 12-Hydroxy-13-methoxy-collybolide and 13-Hydroxy-12-methoxy-collybolide	1.17	1.11	1.05	0.885
MODAFINIL	1.14	1.07	0.894	1.12
MOLSIDOMINE	0.944	1.07	0.999	1.09
MONENSIN SODIUM (monensin A is shown)	0.904	0.918	0.652	0.852
MONOBENZONE	0.92	1.03	1.01	0.868
MONOCROTALINE	0.973	1.1	0.868	1.67
MORANTEL CITRATE	0.895	0.832	0.9	0.962
MORIN	1.15	1.16	1.28	1.3
MOXALACTAM DISODIUM	1.01	1.04	0.765	1.23
MOXIDECTIN	0.935	0.908	0.931	0.748
MOXIFLOXACIN HYDROCHLORIDE	1.02	1.02	1.43	1.19
MUCIC ACID	1.07	1	0.927	1.37
MUNDOSERONE	0.893	0.788	0.804	0.891
MUNDULONE	1.06	0.886	0.869	0.974
MUNDULONE ACETATE	0.833	0.942	1.33	1.03
MUPIROCIN	1.02	0.985	0.855	1.1
Mutactimycin A	0.926	1.02	1.43	1.07
MUUROLLADIE-3-ONE	0.911	1.03	0.829	0.796
MYCOPHENOLIC ACID	0.824	0.781	1.27	1.09
Mycophenolsäure	0.886	1.03	1.46	0.74
N- (3-TRIFLUOROMETHYLPHENYL)PIPERAZINE HYDROCHLORIDE (TFMPP)	0.988	1.11	0.934	0.937
N- (9-FLUORENYLMETHOXYCARBONYL)-L-LEUCINE	1.02	0.971	1.36	0.889
N (g)-NITRO-L-ARGININE	0.999	0.932	0.999	0.919
N-(2-Phenyl)ethylbutyramide	1.18	0.974	1.02	1.07
N-(p-Hydroxyphenyl)ethylacetamide	1.13	1.05	1.49	1.02
N, N-Bis(2-phenylethyl)urea	1.02	1	0.991	1.01
NABUMETONE	0.969	0.842	1.42	1.32
N-Acetyl-3-amino-2-piperidinon	0.885	0.856	0.69	0.816
N-Acetyl-beta-oxotryptamin	1.05	0.916	1.25	0.861
N-Acetyl-kynurenine	1.05	1.2	1.34	1.11
N-Acetyl-N2-formylkynurenine	0.928	1.07	1.59	1.11
N-Acetyl-phenylethylamine	0.927	1.1	1.14	1.09
N-Acetylquestiomycin A	1.14	1.06	1.3	1.02
N-Acetyl-tyramine	1.05	0.92	1.07	0.839
NADIDE	0.892	1.02	1.29	0.919
NADOLOL	0.919	0.94	0.928	1.2
NAFCILLIN SODIUM	1.04	1.03	1.01	1.11
NAFRONYL OXALATE	0.992	1.04	0.933	1.09
NALBUPHINE HYDROCHLORIDE	0.99	1.01	1.22	1.06
NALIDIXIC ACID	0.996	0.985	1.02	1.21
NALOXONE HYDROCHLORIDE	0.944	0.928	1.05	1.05
NALTREXONE HYDROCHLORIDE	1.05	0.778	1.11	0.962
NAPHAZOLINE HYDROCHLORIDE	1.11	1.07	1.03	1.1
NAPROXEN()	0.922	1.04	0.998	0.84
NAPROXOL	0.979	0.745	1.05	1.18
NARINGENIN	1.05	1.06	0.905	1.18
NARINGIN	0.841	0.991	0.515	1.21
NATAMYCIN	0.821	1.01	0.968	1.11
NATEGLINIDE	0.971	0.973	0.996	0.864
N-BENZYLTROPAN-4-OL	0.962	1.03	1.1	0.968
N-butylbenzenesulphonamide (AB2)	0.989	1.02	0.539	0.841
NEFOPAM	0.924	1.07	0.981	1.23
NEOHESPERIDIN DIHYDROCHALCONE	0.996	1.03	1.04	1.03
NEOMYCIN SULFATE	0.9	1.07	0.997	0.79
NEOSTIGMINE BROMIDE	0.967	0.991	1.08	1.05
Neoviridogrisein II (Isomere)	0.941	1.04	0.989	1.09
NEROL	0.991	1.05	0.986	1.28
NEROLIDOL	1.03	0.924	0.68	0.951
NETILMICIN SULFATE	0.94	0.867	0.911	0.8
N-Formylanthranilic acid	1.01	1.04	0.916	0.925
N-HYDROXYMETHYLNICOTINAMIDE	0.906	0.937	1.08	0.954
NIACIN	0.932	1.09	0.873	0.888
NIACINAMIDE	0.995	1.03	1.25	1.17
NICARDIPINE HYDROCHLORIDE	1.09	0.949	0.949	0.869
NICERGOLINE	0.999	0.952	1.06	1
NICLOSAMIDE	0.705	0.523	0.779	0.568
NICOTINYL ALCOHOL TARTRATE	1.17	0.926	0.858	0.753
NIFEDIPINE	1.07	0.92	1.31	1.13
NIFENAZONE	1.13	1.07	0.996	0.994
Nigaichigoside F1	0.968	1.07	0.875	1.07
NILUTAMIDE	0.946	1.02	1.09	0.886
NIMESULIDE	0.904	1.03	1.21	0.95
NIMODIPINE	0.803	1.03	0.778	1.18
NIMUSTINE	0.985	0.975	1.21	1.11
NIPECOTIC ACID	1.05	0.95	1.24	1.11
NISOLDIPINE	1.03	0.972	1.19	0.876
NITRENDIPINE	1.13	0.914	1.16	0.824
NITROFURANTOIN	1.05	0.998	0.715	0.988
NITROFURAZONE	0.735	0.918	1.2	1.16
NITROMIDE	0.949	1.08	1.13	1.09
N-METHYL (-)EPHEDRINE	1.02	1.01	1.11	0.989
N-METHYLANTHRANILIC ACID	0.764	0.936	0.716	0.917
N-METHYLBENZYLAMINE HYDROCHLORIDE	1.13	1.12	0.742	1.26
N-METHYL-D-ASPARTIC ACID (NMDA)	0.931	1	0.821	1.01
N-METHYLISOLEUCINE	0.964	0.882	0.793	0.848
NOBILETIN	0.956	0.873	1.01	0.949
Nocardamin, Desferrioxamin E	0.951	0.985	1.11	0.903
NOMIFENSINE MALEATE	1.16	1.13	1.1	1.06
NONIC ACID	0.886	1.02	0.912	0.976
NONOXYNOL-9	0.921	0.972	0.851	0.914
NORCANTHARIDIN	0.811	0.923	0.791	0.988
NOREPINEPHRINE	1	0.899	0.95	1.07
NORETHINDRONE	0.987	1	0.77	0.959
NORETHINDRONE ACETATE	0.897	1.03	0.997	0.968
NORETHYNODREL	1.07	0.878	0.888	1.15
NORFLOXACIN	1.11	0.85	1.13	1.27
NORGESTIMATE	1.03	1.02	0.769	1.07
NORGESTREL	0.888	0.863	1.34	1.28
NORHARMAN	0.991	1.02	0.817	0.835
Norsolorinic acid; 2-n-Hexanoyl-1,3,6,8-tetrahydroxyanthraquinone	0.907	0.896	1.27	1.38
NORSTICTIC ACID	1.11	1.11	1.06	1.19
NORSTICTIC ACID PENTAACETATE	0.957	0.993	1.06	0.895
NORSTICTIC ACID TRIACETATE	0.976	0.921	0.909	0.9
NORTRIPTYLINE	0.897	1.06	1.13	1.11
NOSCAPINE HYDROCHLORIDE	0.886	0.872	0.867	0.886
NOVOBIOCIN SODIUM	0.897	0.89	1.07	1.04
N-PHENYLANTHRANILIC ACID	0.932	1.13	0.922	1.3
NYLIDRIN HYDROCHLORIDE	0.948	0.861	1.28	1.01
NYSTATIN	0.923	0.89	0.806	0.876
Obatoclax Mesylat Bcl-2 family	0.302	0.783	0.426	1.28
O-BENZYL-l-SERINE	1.09	0.935	1.09	0.735
OBLIQUIN	0.986	0.949	1.09	1.17
Obscurolid A1	0.976	1.01	0.799	0.91
OBTUSAQUINONE	1.14	0.977	0.763	0.894
Ochromycinone (Isoform A, compound ID 7490)	1.01	1	0.907	1.12
Ochromycinone (Isoform B, compound ID 7489)	1	1	1.05	0.944
Ochromycinone (Isoform C, Compound ID 7613)	1.01	1.15	1	1.17
OCTODRINE	0.951	0.907	0.929	0.86
OCTOPAMINE HYDROCHLORIDE	0.934	0.913	0.83	0.731
ODORATONE	0.926	1.07	1.1	0.956
OFLOXACIN	1.16	0.93	1.06	1.05
OLANZAPINE	1.22	1.05	1.28	1.38
OLEANDOMYCIN PHOSPHATE	0.972	0.849	1.11	0.874
OLEANDRIN	0.265	0.707	0.0204	0.564
OLEANOIC ACID	1.18	1.05	0.813	1.02
OLEANOLIC ACID ACETATE	1.19	1.03	0.951	1.08
OLMESARTAN MEDOXOMIL	0.946	1.01	1.27	1.12
OMEPRAZOLE	0.972	1.04	0.967	1.1
ONONETIN	0.859	1.05	1.07	1.01
Oospoglycol	0.954	0.949	1.15	1.23
ORLISTAT	1.12	0.949	1.12	0.817
ORPHENADRINE CITRATE	1	0.789	1.32	0.988
ORSELLINIC ACID	0.998	1.14	0.968	0.839
ORSELLINIC ACID, ETHYL ESTER	1.07	0.942	1.08	1.12
OSAJIN	0.96	1	1.16	1.1
OSTHOL	0.993	1.03	1	0.946
OUABAIN	0.196	0.605	0.03	0.475
o-VERATRALDEHYDE	1.21	0.993	1.05	1.01
Oxachelin	1.19	0.96	0.988	1.12
Oxachelin hydrate	1.03	1.2	0.999	1.09
OXACILLIN SODIUM	0.965	0.818	1.15	1.05
OXAPROZIN	1.09	0.908	0.843	0.902
OXCARBAZEPINE	0.783	0.91	1.03	1.02
OXETHAZAINE	0.969	1.12	1.26	1.11
OXFENDAZOLE	0.831	0.907	0.944	0.72
OXIBENDAZOLE	1.22	0.933	1.08	1.11
OXICONAZOLE NITRATE	1.06	1.01	0.955	0.998
OXIDOPAMINE HYDROCHLORIDE	1.05	1.01	1.34	1.29
OXOLINIC ACID	0.971	0.927	0.949	0.975
OXONITINE	1.21	1.13	1.02	0.883
OXOTREMORINE SESQUIFUMARATE	1.09	1.13	0.961	1.05
OXYBENZONE	1.19	1.18	1.09	1.15
OXYMETAZOLINE HYDROCHLORIDE	0.907	0.884	1.39	1.07
OXYPHENBUTAZONE	0.846	0.9	1.16	0.99
OXYPHENCYCLIMINE HYDROCHLORIDE	1.23	1.06	0.872	1.35
OXYQUINOLINE HEMISULFATE	0.914	1.02	0.904	1.13
OXYTETRACYCLINE	1.02	1.12	0.704	0.705
p-(N-Methyl)-aminobenzaldehyde	1.12	1.12	1.05	1.23
p-(N-Methyl-N-Nitroso)-aminobenzaldehyde	0.925	0.924	0.78	0.818
PACHYRRHIZIN	0.987	0.911	1.02	0.73
PACLITAXEL	0.487	0.509	0.379	0.571
PAEONOL	0.973	1.1	1.11	1.08
PALMATINE CHLORIDE	0.782	1.01	1.28	0.816
PANCURONIUM BROMIDE	1.07	0.982	0.898	1.15
PANTHENOL	1.08	1.04	0.918	1.29
PANTOPRAZOLE	1.02	1.04	1.21	0.946
PAPAVERINE HYDROCHLORIDE	1.08	0.931	0.833	1.5
PARACHLOROPHENOL	0.91	0.875	1.19	1.27
PARAMETHADIONE	0.818	0.928	0.863	0.847
para-O-(4¾-Amino-2¾-carboxyphenyl)-cinnamic acid	0.803	0.863	0.622	0.844
para-O-(4¾-Amino-2¾-carboxyphenyl)-meta-methoxy-cinnamic acid	1.03	0.975	0.928	0.93
PARAROSANILINE PAMOATE	0.871	0.875	0.922	1.02
Parasorbosid (S000391)	1.07	0.962	0.93	0.795
PARAXANTHINE	1.03	1.06	1.03	1.17
PARGYLINE HYDROCHLORIDE	1.11	1.05	0.933	1.18
PAROMOMYCIN SULFATE	0.93	1.02	1.12	0.844
PAROXETINE HYDROCHLORIDE	1.1	0.933	1.01	0.935
PARTHENOLIDE	0.986	1.01	0.601	0.938
PATULIN	0.462	0.75	0.197	0.726
p-CHLOROPHENYLALANINE	1.19	1.08	1.25	1.05
PD-0325901	0.93	0.86	1.13	1.2
PECTOLINARIN	0.911	0.99	1.05	1.08
PEFLOXACINE MESYLATE	1.02	1.01	1.44	0.995
PELLETIERINE HYDROCHLORIDE	0.999	1.06	1.07	0.837
PEMPIDINE TARTRATE	0.848	1.03	1.05	1.02
PENFLURIDOL	1.13	1.03	1.07	1.24
PENICILLAMINE	1.05	0.861	0.953	1.09
PENICILLIN G POTASSIUM	0.985	0.95	0.967	0.64
PENICILLIN V POTASSIUM	1.05	1.05	1.03	1.33
Pentalenic acid	0.93	0.952	1.15	0.904
PENTAMIDINE ISETHIONATE	0.942	0.931	1.28	0.81
PENTOBARBITAL	0.967	0.995	0.834	1.08
PENTOLINIUM TARTRATE	1.04	0.985	0.711	1.09
PENTOXIFYLLINE	0.95	0.873	0.859	0.98
PENTYLENETETRAZOL	1.08	1.03	1.28	0.91
PEONIFLORIN	0.803	0.971	1.15	1.05
PEONOL METHYL ETHER	0.856	1.07	0.819	0.7
PERGOLIDE MESYLATE	0.951	1.02	0.806	0.514
PERHEXILINE MALEATE	1.02	0.946	0.913	0.968
PERICIAZINE	0.894	0.969	0.956	0.986
PERILLIC ACID (-)	0.969	1.12	1	1.19
PERILLYL ALCOHOL	0.884	1.06	0.995	0.964
PERINDOPRIL ERBUMINE	1.11	1.06	1.15	0.995
PERPHENAZINE	0.974	0.861	0.667	0.864
PERSEITOL	1.03	1.04	0.973	0.862
PERSITOL HEPTAACETATE	0.957	1.05	1.19	1.29
PEUCENIN	1.02	0.942	1.06	0.995
p-FLUOROPHENYLALANINE	1.15	0.932	0.947	0.881
PHENACEMIDE	1.13	1.18	0.985	1.05
PHENACETIN	1.07	1.06	0.92	1.05
PHENACYLAMINE HYDROCHLORIDE	0.957	1.04	0.944	1.14
Phenazinon-derivat	1.05	0.954	1.03	0.863
PHENAZOPYRIDINE HYDROCHLORIDE	1.1	1.05	1.44	1.45
PHENELZINE SULFATE	0.991	0.894	1.05	1.21
PHENETHICILLIN POTASSIUM	0.913	0.944	1.06	1.11
PHENETHYL CAFFEATE (CAPE)	0.912	0.967	0.978	1.07
PHENINDIONE	1.05	0.982	1.08	1.14
PHENIRAMINE MALEATE	1.13	0.87	0.971	1.11
PHENOLPHTHALEIN	0.946	1.11	1.16	1.12
PHENOTHRIN	1.05	0.997	1.07	1.01
PHENOXYBENZAMINE HYDROCHLORIDE	1.03	1.07	0.98	0.896
PHENTOLAMINE HYDROCHLORIDE	1.13	0.854	0.735	0.802
Phenyacetic acid	0.906	0.975	1.04	0.97
PHENYL AMINOSALICYLATE	1.2	1.11	1.39	1.21
Phenylacetamide	1	1.01	1.11	1.19
PHENYLACETOHYDROXAMIC ACID	0.789	0.967	0.801	0.94
PHENYLBUTAZONE	1.07	0.903	1.13	0.956
PHENYLBUTYRATE SODIUM	0.937	0.999	1.15	1.05
PHENYLBUTYRIC ACID	0.902	0.797	1.22	0.901
PHENYLEPHRINE HYDROCHLORIDE	1.05	1.14	0.926	1.3
PHENYLETHYL ALCOHOL	0.96	1.03	1.16	1.22
PHENYLMERCURIC ACETATE	0.0258	0.07	0.0211	0.0515
PHENYTOIN SODIUM	0.946	0.967	1.26	1.07
Phevalin	1.08	1.06	0.902	1.08
PHLORACETOPHENONE	1.01	1.06	1.14	1.37
PHLORETIN	0.847	0.914	0.871	0.708
PHLORIDZIN	0.997	1.02	1.15	0.934
PHTHALYLSULFACETAMIDE	0.811	1	0.948	1.06
PHTHALYLSULFATHIAZOLE	0.98	0.856	1.26	1.11
PHTHALYSULFATHIAZOLE	1.07	1.01	1.06	1.1
Phthoxazolin D derivative	0.855	0.88	0.773	0.961
PHYSCION	0.967	0.99	1.02	0.772
PHYSOSTIGMINE SALICYLATE	0.807	0.971	0.979	0.938
PHYTOL	1.04	0.992	1.03	1.09
PHYTONADIONE	1.03	0.945	0.938	0.617
PICEID METHYL ETHER	1.02	0.868	1.23	1.02
PICROPODOPHYLLOTOXIN	0.757	0.792	0.505	0.747
PICROPODOPHYLLOTOXIN ACETATE	0.885	0.923	0.774	0.875
PICROTIN	0.963	0.934	1.14	1
PILOCARPINE NITRATE	0.906	1	1.33	1.11
PIMETHIXENE MALEATE	0.936	0.891	1.2	0.76
PIMOZIDE	0.876	0.968	0.83	1.15
PIMPINELLIN	0.714	0.943	0.92	0.806
PINACIDIL	0.903	0.905	1.04	0.866
PIOGLITAZONE HYDROCHLORIDE	0.855	0.954	0.953	0.941
PIPEMIDIC ACID	1.03	0.856	0.891	0.9
PIPENZOLATE BROMIDE	1.01	0.887	0.926	0.811
PIPERACILLIN SODIUM	1.02	0.965	0.877	1.11
PIPERAZINE	0.909	1.01	1.12	0.972
PIPERIDOLATE HYDROCHLORIDE	1.01	1.01	0.986	1.05
PIPERINE	1.14	0.967	1.09	0.993
PIPERONYLIC ACID	1.15	1.04	1.12	0.901
PIPLARTINE	0.647	0.787	0.303	0.857
PIPOBROMAN	1.03	1.04	0.891	1.06
PIRACETAM	1.08	0.95	1.05	1.03
PIRENPERONE	1.1	0.96	1.14	1.04
PIRENZEPINE HYDROCHLORIDE	1.05	0.956	0.766	0.822
PIRFENIDONE	0.798	0.934	1.26	1.02
PIRINIXIC ACID	1.03	0.968	1.17	0.934
PIROMIDIC ACID	0.979	1.02	0.9	0.783
PIROXICAM	1	0.949	1.28	1.14
PISCIDIC ACID	1.02	0.904	0.905	0.831
PIZOTYLINE MALATE	1.26	1.02	1.3	0.996
PLUMBAGIN	0.0602	0.397	0.0223	0.305
PODOFILOX	0.499	0.605	0.324	0.811
PODOPHYLLOTOXIN ACETATE	0.537	0.597	0.508	0.605
PODOTOTARIN	0.997	1.14	1.1	1.28
POLYMYXIN B SULFATE	1.06	1.13	0.927	1.06
POMIFERIN	1.09	0.996	0.884	1.01
POTASSIUM p-AMINOBENZOATE	0.972	1.02	1.05	1.12
PRAMOXINE HYDROCHLORIDE	1.03	0.921	1	1.22
PRASTERONE ACETATE	0.972	1.09	1.11	1.1
PRAVASTATIN SODIUM	1	1.04	0.793	1.04
PRAZIQUANTEL	0.958	1.01	1.06	0.89
PRAZOSIN HYDROCHLORIDE	0.999	1.05	0.88	1.07
PREDNISOLONE	1.07	1.12	1.3	1.05
PREDNISOLONE ACETATE	0.793	0.934	1.33	1.25
PREDNISOLONE HEMISUCCINATE	1.08	0.95	1.03	0.833
PREDNISOLONE SODIUM PHOSPHATE	1	1	0.733	1.08
PREDNISONE	1.12	1.13	1.16	0.867
PREGABALIN	0.979	1.12	0.904	0.946
PREGNENOLONE	0.957	0.925	0.98	1.15
PREGNENOLONE SUCCINATE	1.02	0.994	0.956	1.12
PRENYLETIN	1.27	1.11	1.26	1.12
PRIDINOL METHANESULFONATE	0.88	0.952	0.97	0.683
PRILOCAINE HYDROCHLORIDE	1.04	0.904	0.908	0.987
PRIMIDONE	1.1	0.888	1.06	1.15
PRIMULETIN	1.09	0.986	1.08	0.945
PRISTIMERIN	1.19	1.12	1.01	0.946
PRISTIMEROL	1.04	1.05	1.32	1.22
PROADIFEN HYDROCHLORIDE	1	0.944	1.33	1.05
PROBENECID	1.16	1.05	1.2	1.11
PROBUCOL	1.03	0.944	1.02	1.02
PROCAINAMIDE HYDROCHLORIDE	0.945	1.03	0.882	1.29
PROCAINE HYDROCHLORIDE	1.07	1.03	1.2	0.934
PROCHLORPERAZINE EDISYLATE	0.872	1.01	1.12	1
PROCYCLIDINE HYDROCHLORIDE	0.979	1.04	1.38	1.19
PROGESTERONE	1.11	0.933	1.08	1.26
PROGLUMIDE	1.09	1.04	1.16	1.06
Prolyl-leucyl-diketopiperazine	0.985	1	0.715	0.992
Prolyl-phenylalanyl-diketopiperazine	1.05	1	0.703	0.999
Prolyl-valyl-diketopiperazine	1.2	1.07	0.953	1.03
PROMAZINE HYDROCHLORIDE	0.931	0.886	0.975	0.778
PROMETHAZINE HYDROCHLORIDE	1.15	1.06	1.03	1.01
PROMETRYN	0.842	0.999	0.983	1.08
PRONETALOL HYDROCHLORIDE	1.04	0.981	1.16	0.942
PROPAFENONE HYDROCHLORIDE	1.23	0.915	0.864	1.12
PROPANTHELINE BROMIDE	0.905	1.11	1.18	1.1
PROPARACAINE HYDROCHLORIDE	1.03	0.958	0.999	1.17
PROPAZINE	0.953	0.951	0.98	1.07
PROPOXUR	0.986	0.98	0.979	1.02
PROPRANOLOL HYDROCHLORIDE ()	1.03	0.963	0.885	1.13
PROPYLTHIOURACIL	1.06	1.07	0.915	0.965
PROTIONAMIDE	1.04	1.07	0.897	1.14
PROTOPORPHYRIN IX	0.878	1.05	1.22	0.965
PROTOVERATRINE B	1.23	1.11	1.17	1.07
PSEUDO-ANISATIN	0.984	1.08	1	1.35
PSEUDOEPHEDRINE HYDROCHLORIDE	1	1.05	1.02	1.11
PSEUDRELONE B	1.06	1.08	1.02	1.01
PTAEROXYLIN	0.993	1.04	0.712	0.959
PTERYXIN	0.941	0.9	0.865	0.908
PUNCTAPORONIN B	0.901	0.99	0.9	0.911
PUROMYCIN HYDROCHLORIDE	0.88	0.937	0.831	1.22
PURPURIN	0.859	1.06	1.17	1.1
PURPUROGALLIN	0.875	0.954	0.989	1.2
PURPUROGALLIN-4-CARBOXYLIC ACID	0.848	0.792	0.869	0.791
PUTRESCINE DIHYDROCHLORIDE	0.969	0.997	1.21	1.27
PYRANTEL PAMOATE	0.838	0.969	1	1.14
PYRAZINAMIDE	0.962	0.957	0.962	0.887
Pyridine derivative (Mixture of isobutyryl and 2-methyl-propyl)	1.06	0.957	0.977	0.868
Pyridine derivative (Mixture of isopropyl and propyl)	0.923	1.02	0.982	0.945
PYRIDOSTIGMINE BROMIDE	1.12	0.965	1.04	1.01
PYRIDOXINE	1.21	0.969	1.08	0.888
PYRILAMINE MALEATE	0.919	1.11	1.15	1.04
PYRIMETHAMINE	1.02	0.977	0.822	0.99
PYRITHIONE ZINC	0.11	0.27	0.0328	0.232
PYRITHYLDIONE	0.941	0.905	0.999	1.12
PYROCATECHUIC ACID	1.16	1.11	1.1	1.17
PYROGALLIN	0.917	1.07	1	1.1
PYRROMYCIN	0.528	0.569	0.205	0.741
PYRVINIUM PAMOATE	0.469	0.714	0.219	1.29
QUASSIN	1.01	0.933	1.19	0.931
QUEBRACHITOL	0.971	0.934	1.17	1.14
QUERCETIN	0.925	0.928	0.978	0.965
QUERCETIN PENTAMETHYL ETHER	1.12	1	1.23	0.754
QUERCETIN TETRAMETHYL (5,7,3',4') ETHER	1.02	0.986	1.17	1.06
QUETIAPINE	1.11	0.896	1.05	1.31
QUINACRINE HYDROCHLORIDE	0.753	1.02	0.758	0.669
QUINALIZARIN	0.861	0.894	0.763	0.871
QUINAMIDE ISOPROPYLIDENE	1.27	1.06	1.03	1.14
QUINAPRIL HYDROCHLORIDE	0.946	0.845	0.659	0.775
QUINIC ACID	1.16	0.931	0.977	1.14
QUINIDINE GLUCONATE	0.996	0.936	1.02	0.839
QUININE ETHYL CARBONATE	0.956	0.867	1.02	1.1
QUININE SULFATE	1.05	1.08	1.04	0.934
QUINOLINIC ACID	1.09	1.1	0.951	1.45
QUIPAZINE MALEATE	1.08	0.965	0.867	0.937
R-1	1.02	1.09	0.932	1.23
R-11	0.795	1.02	0.912	0.85
R-158	1.01	0.996	1.16	1.1
R-18	0.857	1.05	1.23	0.981
R-19	0.946	0.962	1.1	0.774
R-22	0.995	0.978	1.09	1.14
R-264	1.23	1.14	1.01	1.1
R-3	1.17	1.09	1.01	0.948
R-309	1.22	1.02	0.97	0.948
R-310	0.968	1.05	1.06	1.13
R-32	0.967	1.06	1.27	1.52
R-337	1	0.913	0.848	0.802
R-36	0.946	1.08	1.28	1.17
R-55	0.901	0.908	0.886	0.935
R-59	1.04	0.975	0.94	1.17
R-700	0.892	1.01	0.989	1.16
[truncated: 400 more rows]
