# Supplementary material for: MEK inhibitors activate Wnt signalling and induce stem cell plasticity in colorectal cancer
Source: Nat Commun. 2019 May 16;10:2197. doi: 10.1038/s41467-019-09898-0 (PMC6522484; doi:10.1038/s41467-019-09898-0)
Supplement: Supplementary file 5 — Supplementary Data 2 [file 41467_2019_9898_MOESM5_ESM.xlsx]

## Sheet: Supplementary Table 2
Supplementary Table 2: Library composition and results of the kinase inhibitor screen (related to Figure 1).
(A) Results of kinase inhibitor screen in DLD1 7TFP
(B) Results of kinase inhibitor screen in DLD1 TCF4
(C) Results of kinase inhibitor screen in HCT116 TCF4
(D) Results of kinase inhibitor screen in SW480 7TFP

## Sheet: (A) DLD1 7TFP
Compound	Target	CTG DLD 7TFP replicate 1	CTG DLD 7TFP replicate 2	Luciferase DLD 7TFP replicate 1	Luciferase DLD 7TFP replicate 2
3-Methyladenine	PI3K	1.02	1.13	1.07	1.26
A66	Akt, CDK, PKA	1.09	0.983	0.922	1.13
A-674563	AMPK	0.89	1.15	0.531	0.49
A-769662	PI3K	1.14	1.12	1.04	1.02
AEE788 (NVP-AEE788)	EGFR, Flt, VEGFR, HER2	0.811	1.03	0.913	0.898
Afatinib (BIBW2992)	EGFR, HER2	0.864	0.969	0.229	0.355
AG-1024	IGF-1R	0.769	0.811	1.26	1.13
AG-1478 (Tyrphostin AG-1478)	EGFR	0.991	0.907	0.825	0.868
AG-490	JAK, EGFR	0.829	0.918	0.763	0.55
AMG 900	Aurora Kinase	0.913	0.972	1.16	1
AMG-208	c-Met	1.2	1.13	1.31	1.27
AMG458	c-Met	1.01	1.28	1.17	0.67
Amuvatinib (MP-470)	c-Met, c-Kit, PDGFR, Flt, c-RET	1.03	0.963	1.14	1.01
Apatinib (YN968D1)	VEGFR	1.17	1.11	1.02	0.93
ARQ 197 (Tivantinib)	c-Met	0.87	1.12	0.807	0.457
ARRY334543	HER2	0.845	1.02	1.01	1.26
Arry-380	EGFR	0.855	0.947	0.8	0.851
AS-252424	PI3K	1.03	1.16	1	0.81
AS-604850	PI3K	1.29	1.28	1.19	0.697
AS-605240	PI3K	1.03	0.976	1.41	1.34
AS703026	MEK	1.09	1.2	1.38	2.03
AST-1306	EGFR	1.04	0.997	0.684	0.698
AT7519	CDK	0.924	1.39	0.59	0.445
AT7867	Akt, S6 kinase	0.995	1.03	1.04	1.22
AT9283	Bcr-Abl, JAK, Aurora Kinase	0.869	0.815	0.852	0.877
Aurora A Inhibitor I	Aurora Kinase	0.98	0.929	1.12	1.2
Axitinib	VEGFR, PDGFR, c-Kit	0.987	0.984	1.66	1.74
AZ 960	JAK	0.996	0.753	1.3	0.975
AZ628	Raf	1.17	1.24	1.27	0.809
AZD2014	mTOR	0.899	0.908	0.267	0.388
AZD4547	FGFR	0.894	1.04	0.765	0.824
AZD5438	CDK	1.14	1.37	0.518	0.481
AZD6244 (Selumetinib)	MEK	1.14	1.08	1.46	1.43
AZD7762	Chk	0.593	0.697	0.531	0.804
AZD8055	mTOR	0.84	1.04	0.31	0.37
AZD8330	MEK	1.22	1.16	1.64	1.63
AZD8931	EGFR, HER2	1.06	0.946	0.805	1.08
Barasertib (AZD1152-HQPA)	Aurora Kinase	1.21	1.23	1.12	0.719
Baricitinib (LY3009104)	JAK	1.03	1.02	0.979	1.21
BEZ235 (NVP-BEZ235)	mTOR, PI3K	1.11	0.867	0.358	0.456
BGJ398 (NVP-BGJ398)	FGFR	1.49	1.23	1.16	1.32
BI 2536	PLK	0.626	0.846	2.11	1.82
BI6727 (Volasertib)	PLK	0.521	0.967	1.55	1.81
BIBF1120 (Vargatef)	VEGFR, PDGFR, FGFR	1.33	1.08	1.33	1.38
BIRB 796 (Doramapimod)	p38 MAPK	1.11	1.19	0.982	0.986
BIX 02188	MEK	1.05	1.24	1.14	0.814
BIX 02189	MEK	1.09	1.17	0.882	1.05
BKM120 (NVP-BKM120)	PI3K	0.725	0.829	0.323	0.443
BMS 777607	c-Met	1.02	0.92	0.895	1.07
BMS 794833	c-Met, VEGFR	1.31	1	1.19	0.956
BMS-265246	CDK	1.08	1.07	0.486	0.493
BMS-599626 (AC480)	EGFR, HER2	1.04	1.04	1.34	1.2
Bosutinib (SKI-606)	Src	0.893	0.845	0.465	0.47
Brivanib (BMS-540215)	VEGFR	0.865	1.05	1	0.691
Brivanib alaninate (BMS-582664)	VEGFR	1.09	1.03	1.11	0.955
BS-181 HCl	CDK	1.05	0.956	1.2	1.35
BX-795	PDK-1	1.1	0.831	0.814	0.806
BX-912	PDK-1	1.11	1.04	1.52	1.96
BYL719	PI3K	1.01	0.943	0.514	0.602
CAL-101 (GS-1101)	PI3K	1.15	0.955	0.914	1.04
CAY10505	PI3K	1.16	1.01	1.26	1.23
CCT128930	Akt	1.21	1.14	0.996	1.06
CCT129202	Aurora Kinase	1.14	1.07	1.31	0.889
CCT137690	Aurora Kinase	1.25	0.923	1.31	1.52
Cediranib (AZD2171)	VEGFR, Flt	0.529	0.789	0.605	1.33
CEP33779	JAK	0.936	0.918	1.03	0.889
CH5424802	ALK	1	1.1	1.03	1.14
CHIR-124	Chk	1.01	0.997	2.32	2.21
CHIR-98014	GSK-3	1.08	0.985	1.32	1.41
CI-1033 (Canertinib)	EGFR, HER2	0.879	0.857	0.362	0.344
CI-1040 (PD184352)	MEK	1.17	1.21	1.23	1.17
CP 673451	PDGFR	0.877	1.03	1.66	1.43
CP-724714	EGFR, HER2	1.06	0.867	1.13	1.22
Crenolanib (CP-868596)	PDGFR	0.961	0.989	1.65	1.3
Crizotinib (PF-02341066)	c-Met, ALK	0.835	0.929	0.719	0.947
cx-4945 (Silmitasertib)	PKC	0.959	1.04	0.617	0.4
CYC116	Aurora Kinase, VEGFR	0.986	1.19	1.4	1.07
Cyt387	JAK	1.05	1.07	1.5	1.14
Dabrafenib (GSK2118436)	Raf	0.968	1.04	1.13	1.23
Dacomitinib (PF299804,PF-00299804)	EGFR	0.761	0.988	0.59	0.64
Danusertib (PHA-739358)	Aurora Kinase, FGFR, Bcr-Abl, c-RET, Src	1.02	1.17	1.18	1.27
Dasatinib (BMS-354825)	Src, Bcr-Abl, c-Kit	0.699	0.85	0.585	0.496
DCC-2036 (Rebastinib)	Bcr-Abl	1.01	1.2	0.802	0.832
Deforolimus (Ridaforolimus)	mTOR	0.918	1.04	0.859	0.828
Desmethyl Erlotinib (CP-473420)	EGFR	0.975	0.872	0.901	0.74
Dinaciclib (SCH727965)	CDK	0.89	1.08	0.441	0.482
Dovitinib (TKI-258)	FLT3	0.773	1.03	1.42	1.1
Dovitinib Dilactic acid (TKI258 Dilactic acid)	FLT3	0.724	0.99	1.17	1.03
E7080 (Lenvatinib)	VEGFR	1.13	1.01	1.38	1.49
ENMD-2076	Flt, Aurora Kinase, VEGFR	0.902	0.859	0.98	1.14
Enzastaurin (LY317615)	PKC	0.865	0.843	1.37	2.59
Erlotinib HCl	EGFR	1.04	1.03	0.905	0.872
Everolimus (RAD001)	mTOR	1.12	0.96	0.829	0.958
Flavopiridol hydrochloride	CDK	1.13	1.42	0.493	0.292
Foretinib (GSK1363089, XL880)	c-Met, VEGFR	0.813	0.876	0.69	0.899
GDC-0068	Akt	0.925	0.969	0.902	0.943
GDC-0879	Raf	1.15	0.943	1.13	1.88
GDC-0941	PI3K	1.13	0.866	0.83	1.03
GDC-0980 (RG7422)	mTOR, PI3K	0.908	1.09	0.248	0.327
Gefitinib (Iressa)	EGFR	0.962	0.865	1.01	1
Golvatinib (E7050)	c-Met	0.838	1.09	0.698	0.74
GSK1059615	PI3K, mTOR	1	0.946	0.325	0.299
GSK1070916	Aurora Kinase	0.918	1.07	0.934	1.09
GSK1120212 (Trametinib)	MEK	1.29	1.37	1.46	0.729
GSK1838705A	IGF-1, ALK	0.807	0.748	0.668	0.944
GSK1904529A	IGF-1R	0.967	0.884	0.914	0.964
GSK2126458	PI3K, mTOR	0.853	0.827	0.293	0.217
GSK461364	PLK	0.931	0.88	0.622	0.83
GSK690693	Akt	0.962	0.857	0.663	1.44
Hesperadin	Aurora Kinase	0.99	1.18	1.02	0.511
HMN-214	PLK	0.884	1.08	0.703	0.746
IC-87114	PI3K	1.09	1.02	1.01	1.04
Imatinib (Gleevec)	PDGFR	1.12	0.98	1.69	1.61
Imatinib Mesylate	PDGFR, c-Kit, Bcr-Abl	0.979	0.988	2.17	1.97
IMD 0354	IKK	0.407	0.554	0.398	0.549
INCB28060	c-Met	1.05	0.924	1.13	1.02
Indirubin	GSK-3	0.972	0.909	1.4	1.48
INK 128	mTOR	0.724	0.939	0.297	0.385
JNJ-38877605	c-Met	1.23	1.04	1.39	1.32
JNJ-7706621	CDK, Aurora Kinase	0.906	1.11	0.851	0.771
Ki8751	VEGFR, c-Kit, PDGFR	1.14	1.08	0.91	1.09
KRN 633	VEGFR, PDGFR	1.21	1.09	1.26	1.14
Ku-0063794	mTOR	0.885	0.99	0.35	0.433
KU-55933	ATM	1.09	0.948	1.33	1.51
KU-60019	ATM	0.797	0.798	1.37	1.24
KW 2449	Flt, Bcr-Abl, Aurora Kinase	1.17	1.14	0.831	1.68
KX2-391	Src	0.892	0.89	0.543	0.597
Lapatinib Ditosylate (Tykerb)	EGFR, HER2	1.12	1.01	1.22	1.33
LDN193189	TGF-beta/Smad	0.488	0.844	1.01	1.03
Linifanib (ABT-869)	PDGFR, VEGFR	0.877	0.788	0.988	1.11
Linsitinib (OSI-906)	IGF-1R	0.889	0.863	1.17	1.06
LY2228820	p38 MAPK	1.15	0.986	1.17	1.24
LY2603618 (IC-83)	Chk	0.72	0.946	1.02	1.1
LY2784544	JAK	0.975	0.839	1.25	1.29
LY294002	PI3K	1.07	0.94	1.06	1.17
Masitinib (AB1010)	c-Kit, PDGFR, FGFR, FAK	0.845	0.948	0.807	0.834
MGCD-265	c-Met, VEGFR, Tie-2	1.25	1.15	1.24	1.11
MK-2206 dihydrochloride	Akt	0.966	1.02	0.768	0.563
MK-2461	c-Met	0.945	0.87	1.03	0.889
MK-5108 (VX-689)	Aurora Kinase	1.15	1.02	0.781	0.867
MLN8054	Aurora Kinase	1.08	1.04	1.24	0.969
MLN8237 (Alisertib)	Aurora Kinase	1.02	0.953	1.07	1.09
Motesanib Diphosphate	VEGFR, PDGFR, c-Kit	1.01	1.02	1.22	1.05
Mubritinib (TAK 165)	HER2	0.958	1	1.07	0.937
Neratinib (HKI-272)	HER2, EGFR	0.838	0.796	0.311	0.731
Nilotinib (AMN-107)	Bcr-Abl	0.788	0.828	0.834	0.911
NU7441(KU-57788)	DNA-PK, PI3K	0.952	1.07	1.23	1.14
NVP-ADW742	IGF-1R	0.663	0.877	0.522	0.732
NVP-BGT226	PI3K	0.0537	0.146	0.054	0.0419
NVP-BHG712	VEGFR, Src, Raf, Bcr-Abl	1.1	1.05	1.3	1.42
NVP-BSK805	JAK	0.877	1.07	0.909	1.18
NVP-BVU972	c-Met	1.05	1.04	0.946	0.917
NVP-TAE226	FAK	0.822	0.823	0.631	0.645
ON-01910	PLK	0.935	1.04	0.718	0.734
OSI-027	mTOR	0.969	1.1	0.485	0.398
OSI-420 (Desmethyl Erlotinib)	EGFR	0.966	1.02	0.809	0.842
OSI-930	c-Kit, VEGFR	0.997	1.03	0.974	1.19
OSU-03012	PDK-1	0.814	0.953	1.03	1.15
Palomid 529	PI3K	1.1	1.06	1.09	1.12
Pazopanib HCl	VEGFR, PDGFR, c-Kit	1.27	0.944	1.12	1.13
PCI-32765 (Ibrutinib)	Src	1.1	0.991	0.675	0.439
PD 0332991 (Palbociclib) HCl	CDK	1.24	1.15	1.27	1.24
PD0325901	MEK	1.3	1.21	1.74	1.5
PD153035 HCl	EGFR	1.25	1.04	0.895	0.367
PD173074	FGFR	0.872	0.798	0.754	0.65
PD318088	MEK	1.25	1.08	1.45	1.99
PD98059	MEK	1.3	1.18	1.85	1.56
Pelitinib (EKB-569)	EGFR	1.02	1.02	0.723	0.95
PF-00562271	FAK	0.837	1.11	0.927	0.536
PF-03814735	Aurora Kinase	0.887	0.927	0.678	0.806
PF-04217903	c-Met	1.18	1.13	1.18	1.02
PF-04691502	mTOR, PI3K, Akt	0.87	0.909	0.28	0.416
PF-05212384 (PKI-587)	mTOR, PI3K	0.979	1.22	1	0.893
PH-797804	p38 MAPK	1.11	1.03	0.994	1.34
PHA-665752	c-Met	0.503	0.879	0.443	0.957
PHA-680632	Aurora Kinase	1.19	0.913	1.25	1.27
PHA-767491	CDK	0.934	1.13	0.573	0.65
PHA-793887	CDK	1.05	1.09	1.51	1.15
PHA-848125	CDK	0.871	1.16	0.336	0.211
Phenformin hydrochloride	AMPK	1.18	1.19	1.18	1.35
PHT-427	Akt	0.999	1.07	1.01	0.952
PI-103	DNA-PK, PI3K, mTOR	0.932	0.881	0.76	0.674
Piceatannol	Syk	1.15	1.09	1.33	1.54
PIK-293	PI3K	1.09	1.05	1.02	1.2
PIK-294	PI3K	0.944	0.934	1.1	1.04
PIK-75	PI3K, DNA-PK	0.819	0.956	0.306	0.411
PIK-90	PI3K	1	1.01	0.766	0.949
PIK-93	PI3K, VEGFR	1.03	0.847	0.874	0.926
PKI-402	PI3K	1.32	1.09	0.651	0.615
PLX-4720	Raf	0.977	1.09	1.01	0.541
Ponatinib (AP24534)	Bcr-Abl, VEGFR, FGFR, PDGFR, Flt	0.796	0.874	0.24	0.331
PP-121	DNA-PK, mTOR, PDGF	0.704	0.896	0.299	0.345
PP242	mTOR	0.733	0.986	0.546	0.568
Quercetin (Sophoretin)	PI3K, PKC, Src, Sirtuin	1.21	1.16	1.06	1.08
Quizartinib (AC220)	Flt	0.858	1.13	1.07	0.508
R406	Syk, Flt	1.22	0.977	0.955	1.14
R406(free base)	Syk	1.33	1.07	1.28	1.24
R788 (Fostamatinib)	Syk	0.801	0.98	0.933	0.63
R935788 (Fostamatinib disodium, R788 disodium)	Syk	0.928	0.863	0.929	0.791
Raf265 derivative	VEGFR, Raf	1.1	1.1	1.05	1.17
Rapamycin (Sirolimus)	mTOR	1.14	0.994	1.02	1.12
Regorafenib (BAY 73-4506)	c-Kit, Raf, VEGFR	1.03	1.06	0.665	0.966
Roscovitine (Seliciclib, CYC202)	CDK	0.898	0.806	1.39	0.89
Ruxolitinib (INCB018424)	JAK	1.12	1.11	0.942	1.16
SAreplicate 131675	VEGFR	0.959	1.11	0.865	1.01
Saracatinib (AZD0530)	Src, Bcr-Abl	0.97	0.902	0.743	0.905
SB 202190	p38 MAPK	1.04	1.13	0.938	0.555
SB 203580	p38 MAPK	0.92	1.06	0.934	0.706
SB 216763	GSK-3	1.18	0.929	1.36	1.44
SB 415286	GSK-3	1.27	0.981	1.46	1.8
SB 431542	TGF-beta/Smad	1.05	0.823	0.959	1.02
SB 525334	TGF-beta/Smad	1.18	1.09	1.13	1.07
SB590885	Raf	0.99	1.09	1.37	1.24
Semaxanib (SU5416)	VEGFR	0.94	0.962	1.45	1.48
SGX-523	c-Met	0.971	0.994	1.01	1.24
SNS-032 (BMS-387032)	CDK	1.01	1.18	0.495	0.428
SNS-314	Aurora Kinase	0.854	0.886	0.852	0.633
Sorafenib (Nexavar)	VEGFR, PDGFR, Raf	1.13	1.09	1.1	0.817
Sotrastaurin (AEB071)	PKC	1.02	1.15	1.51	1.58
SP600125	JNK	1.13	0.99	0.974	1.17
Staurosporine	PKC	0.583	0.65	0.156	0.253
SU11274	c-Met	1.13	1.13	1.12	0.596
Sunitinib Malate (Sutent)	VEGFR, PDGFR, c-Kit, Flt	0.793	0.94	0.975	0.903
TAE684 (NVP-TAE684)	ALK	0.751	0.848	1.06	0.758
TAK-285	EGFR	1.15	0.921	1.05	1.26
TAK-733	MEK	1.2	1.27	1.7	1.62
TAK-901	Aurora Kinase	1.11	1.01	1.31	1.2
Tandutinib (MLN518)	Flt	1.06	1.13	1.04	0.871
Telatinib (BAY 57-9352)	VEGFR, PDGFR, c-Kit	1.29	0.961	1.36	1.29
Temsirolimus (Torisel)	mTOR	1.14	1.13	1.14	1.02
TG 100713	PI3K	1.1	1.08	1.21	1.58
TG100-115	PI3K	1.04	1.09	1.03	1.13
TG101209	Flt, JAK, c-RET	0.805	0.861	1.23	1.51
TG101348 (SAR302503)	JAK	1.12	1.03	1.02	1.38
TGX-221	PI3K	1.09	0.904	1.07	1.23
Thiazovivin	ROCK	1.2	1.08	1.13	1.13
Tideglusib	GSK-3	1.09	0.976	1.3	1.35
Tie2 kinase inhibitor	Tie-2	1.06	1.03	1.13	1.09
Tivozanib (AV-951)	VEGFR, c-Kit, PDGFR	1	0.873	0.761	0.75
Tofacitinib (CP-690550, Tasocitinib)	JAK	0.985	1.05	0.951	1.17
Tofacitinib citrate (CP-690550 citrate)	JAK	1.18	1.01	0.948	1.14
Torin 1	mTOR	0.798	1.03	0.221	0.283
Torin 2	mTOR	0.927	0.971	0.336	0.374
TPCA-1	IKK	0.927	0.974	0.69	0.648
Triciribine (Triciribine phosphate)	Akt	0.685	0.631	0.207	0.288
TSU-68	VEGFR, PDGFR , FGFR	0.921	0.96	1.66	2.19
TWS119	GSK-3	1.23	1.11	0.892	1.03
Tyrphostin AG 879 (AG 879)	HER2	0.923	0.778	0.79	0.624
U0126-EtOH	MEK	1.13	1.04	1.8	1.65
Vandetanib (Zactima)	VEGFR	0.792	1.05	0.96	0.965
Vatalanib dihydrochloride (PTK787)	VEGFR, c-Kit, Flt	0.969	0.966	0.879	0.825
Vemurafenib (PLX4032)	Raf	1.28	1.09	1.12	1.16
VX-680 (MK-0457, Tozasertib)	Aurora Kinase	1.25	1	0.774	0.772
VX-702	p38 MAPK	0.955	0.977	0.918	0.891
WAY-600	mTOR	1.11	0.874	0.515	0.55
WHI-P154	JAK	1.13	0.952	1.13	1.1
Wortmannin	PI3K	0.855	0.833	0.686	0.639
WP1066	JAK	0.521	0.637	0.0489	0.033
WP1130	DUB, Bcr-Abl	0.3	0.542	0.0495	0.0403
WYE-125132	mTOR	0.84	0.964	0.303	0.41
WYE-354	mTOR	1.14	1.12	1.11	1.03
WYE-687	mTOR	0.748	0.845	0.327	0.417
WZ3146	EGFR	0.936	1	0.743	0.837
WZ4002	EGFR	1.23	1.25	1.21	1.1
WZ8040	EGFR	1.13	1.08	1.62	1.97
XL147	VEGFR, c-Met, Flt, Tie-2, c-Kit	1.08	0.982	0.966	1.01
XL-184 free base (Cabozantinib)	PI3K	1.06	0.947	1.04	1.24
XL765	PI3K, mTOR	1.28	1.12	0.846	0.498
Y-27632 2HCl	ROCK	1	1.07	1.15	1.28
YM201636	PI3K	0.863	0.801	0.735	0.781
ZM 336372	Raf	1.23	1	1.01	1.14
ZM-447439	Aurora Kinase	0.811	0.804	1.07	1.19
ZSTK474	PI3K	0.763	0.876	0.66	0.687

## Sheet: (B) DLD1 TCF4
Compound	Target	CTG DLD TCF4 replicate 1	CTG DLD TCF4 replicate 2	Luciferase DLD TCF4 replicate 1	Luciferase DLD TCF4 replicate 2
3-Methyladenine	PI3K	1.03	1.2	1.04	1.2
A66	Akt, CDK, PKA	0.998	1.17	1.1	1.25
A-674563	AMPK	1.13	1.2	0.203	0.174
A-769662	PI3K	1.08	1.18	1.1	0.819
AEE788 (NVP-AEE788)	EGFR, Flt, VEGFR, HER2	0.927	1.07	0.693	1.01
Afatinib (BIBW2992)	EGFR, HER2	0.836	0.849	0.408	0.406
AG-1024	IGF-1R	0.933	0.676	0.943	1.2
AG-1478 (Tyrphostin AG-1478)	EGFR	1.04	0.965	0.68	0.821
AG-490	JAK, EGFR	0.924	0.968	1.29	1.11
AMG 900	Aurora Kinase	1.01	1.06	0.957	0.775
AMG-208	c-Met	1.13	0.999	1.29	1.25
AMG458	c-Met	0.997	1.02	1.03	0.95
Amuvatinib (MP-470)	c-Met, c-Kit, PDGFR, Flt, c-RET	1.09	0.961	1.27	1.19
Apatinib (YN968D1)	VEGFR	1.03	1.02	1.09	1.1
ARQ 197 (Tivantinib)	c-Met	1.02	0.996	1.01	0.567
ARRY334543	HER2	0.953	0.993	1.2	1.83
Arry-380	EGFR	0.902	1.11	0.889	0.836
AS-252424	PI3K	1.19	1.23	1.68	1.01
AS-604850	PI3K	1.08	1.11	1.23	0.888
AS-605240	PI3K	1.08	0.991	1.46	1.49
AS703026	MEK	1.19	1.09	2.11	1.35
AST-1306	EGFR	1	1.12	0.739	1.02
AT7519	CDK	1.03	1.28	1.27	0.325
AT7867	Akt, S6 kinase	1.1	1.06	0.807	0.959
AT9283	Bcr-Abl, JAK, Aurora Kinase	0.832	0.801	1.58	1.57
Aurora A Inhibitor I	Aurora Kinase	1.05	1.13	1.18	1.14
Axitinib	VEGFR, PDGFR, c-Kit	1.04	0.966	2.2	1.73
AZ 960	JAK	0.799	0.887	1.32	0.972
AZ628	Raf	1.08	1.08	0.877	0.809
AZD2014	mTOR	0.906	0.842	0.435	0.539
AZD4547	FGFR	0.979	0.922	0.71	0.725
AZD5438	CDK	1.25	1.39	0.232	0.321
AZD6244 (Selumetinib)	MEK	1.06	1.11	1.53	1.31
AZD7762	Chk	0.708	0.651	0.721	0.937
AZD8055	mTOR	0.944	0.898	0.481	0.478
AZD8330	MEK	1.12	1.18	1.76	1.41
AZD8931	EGFR, HER2	0.966	1.05	0.613	1.11
Barasertib (AZD1152-HQPA)	Aurora Kinase	0.966	1	0.837	0.959
Baricitinib (LY3009104)	JAK	1.04	1.01	0.635	0.893
BEZ235 (NVP-BEZ235)	mTOR, PI3K	0.894	0.981	0.522	0.465
BGJ398 (NVP-BGJ398)	FGFR	1.01	1.11	0.7	1.42
BI 2536	PLK	0.834	0.891	2.31	2.2
BI6727 (Volasertib)	PLK	0.844	0.944	1.63	2.33
BIBF1120 (Vargatef)	VEGFR, PDGFR, FGFR	1.03	1.05	0.901	1.15
BIRB 796 (Doramapimod)	p38 MAPK	1	1.24	0.932	1.17
BIX 02188	MEK	1.05	1.13	0.894	1.07
BIX 02189	MEK	0.948	0.946	0.807	0.893
BKM120 (NVP-BKM120)	PI3K	0.909	0.92	0.8	0.699
BMS 777607	c-Met	0.931	1.01	0.809	0.977
BMS 794833	c-Met, VEGFR	1.06	0.962	0.837	0.814
BMS-265246	CDK	1.02	1.02	0.567	0.667
BMS-599626 (AC480)	EGFR, HER2	1.09	0.849	1.46	1.18
Bosutinib (SKI-606)	Src	0.904	0.901	0.549	0.519
Brivanib (BMS-540215)	VEGFR	0.991	1.03	0.961	1.14
Brivanib alaninate (BMS-582664)	VEGFR	0.974	0.901	1.14	1.13
BS-181 HCl	CDK	0.917	1.02	1.5	1.54
BX-795	PDK-1	1.12	0.82	1.11	0.654
BX-912	PDK-1	1.07	0.97	1.12	1.65
BYL719	PI3K	0.972	1.02	0.619	0.803
CAL-101 (GS-1101)	PI3K	0.938	1.06	0.805	0.771
CAY10505	PI3K	1.07	1.16	1.67	1.44
CCT128930	Akt	1.1	1.11	0.831	0.941
CCT129202	Aurora Kinase	1.06	1.03	1.32	0.883
CCT137690	Aurora Kinase	1	1.03	1.36	1.62
Cediranib (AZD2171)	VEGFR, Flt	0.731	0.807	0.572	1.03
CEP33779	JAK	0.926	0.866	0.99	1.07
CH5424802	ALK	1.04	0.95	1.14	0.968
CHIR-124	Chk	1.1	1.03	2.14	2.39
CHIR-98014	GSK-3	1.01	1.05	0.933	1.13
CI-1033 (Canertinib)	EGFR, HER2	0.902	0.806	0.669	0.533
CI-1040 (PD184352)	MEK	1.07	1.06	1.2	0.876
CP 673451	PDGFR	1.05	1.22	2.46	1.88
CP-724714	EGFR, HER2	1.03	1.04	1.31	1.07
Crenolanib (CP-868596)	PDGFR	1.06	1.22	1.77	1.68
Crizotinib (PF-02341066)	c-Met, ALK	1.01	1.07	0.776	0.885
cx-4945 (Silmitasertib)	PKC	1.01	0.899	0.791	0.511
CYC116	Aurora Kinase, VEGFR	1.03	1.15	0.974	1.49
Cyt387	JAK	1.11	1.14	1.07	1.25
Dabrafenib (GSK2118436)	Raf	1.01	0.951	1.09	1.02
Dacomitinib (PF299804,PF-00299804)	EGFR	0.918	1.09	0.466	0.596
Danusertib (PHA-739358)	Aurora Kinase, FGFR, Bcr-Abl, c-RET, Src	1.07	1.17	1.42	1.4
Dasatinib (BMS-354825)	Src, Bcr-Abl, c-Kit	0.807	0.989	0.509	0.465
DCC-2036 (Rebastinib)	Bcr-Abl	1.26	1.27	0.722	0.789
Deforolimus (Ridaforolimus)	mTOR	1.02	1.15	1.19	0.846
Desmethyl Erlotinib (CP-473420)	EGFR	1.02	0.956	0.92	0.717
Dinaciclib (SCH727965)	CDK	1.05	1.08	0.283	0.326
Dovitinib (TKI-258)	FLT3	0.885	0.932	1.24	1.37
Dovitinib Dilactic acid (TKI258 Dilactic acid)	FLT3	0.927	0.985	1.04	1.27
E7080 (Lenvatinib)	VEGFR	0.981	0.884	1.23	1.16
ENMD-2076	Flt, Aurora Kinase, VEGFR	0.985	0.899	1.16	0.867
Enzastaurin (LY317615)	PKC	0.973	0.889	1.25	1.5
Erlotinib HCl	EGFR	0.91	0.958	0.734	0.726
Everolimus (RAD001)	mTOR	1	1.04	0.946	1.15
Flavopiridol hydrochloride	CDK	1.17	1.3	0.276	0.178
Foretinib (GSK1363089, XL880)	c-Met, VEGFR	0.845	0.905	0.53	0.606
GDC-0068	Akt	1.12	1.09	1.17	0.731
GDC-0879	Raf	1.07	0.914	1.39	1.51
GDC-0941	PI3K	1	1.07	1.06	0.834
GDC-0980 (RG7422)	mTOR, PI3K	0.914	0.923	0.497	0.341
Gefitinib (Iressa)	EGFR	0.953	0.982	0.943	0.681
Golvatinib (E7050)	c-Met	0.912	0.896	0.748	0.708
GSK1059615	PI3K, mTOR	1.02	1.12	0.768	0.359
GSK1070916	Aurora Kinase	0.995	0.998	0.996	1.11
GSK1120212 (Trametinib)	MEK	1.2	1.39	1.77	1
GSK1838705A	IGF-1, ALK	0.861	0.964	0.969	1.27
GSK1904529A	IGF-1R	0.91	1.08	1.01	0.943
GSK2126458	PI3K, mTOR	0.892	0.995	0.286	0.191
GSK461364	PLK	0.957	0.911	0.443	0.687
GSK690693	Akt	1	0.908	1.04	1.4
Hesperadin	Aurora Kinase	1.08	1.2	0.978	0.827
HMN-214	PLK	1.07	1.27	1.1	0.903
IC-87114	PI3K	0.984	0.943	0.96	0.922
Imatinib (Gleevec)	PDGFR	1.03	1.04	1.47	1.63
Imatinib Mesylate	PDGFR, c-Kit, Bcr-Abl	1.03	0.785	1.23	1.8
IMD 0354	IKK	0.61	0.626	0.998	1.95
INCB28060	c-Met	0.962	0.901	1.02	1.25
Indirubin	GSK-3	0.837	0.801	1.42	0.979
INK 128	mTOR	0.905	0.927	0.559	0.459
JNJ-38877605	c-Met	1.05	0.893	1.17	1.62
JNJ-7706621	CDK, Aurora Kinase	1.1	0.993	2.08	1.1
Ki8751	VEGFR, c-Kit, PDGFR	1.12	1.2	0.943	1.16
KRN 633	VEGFR, PDGFR	0.998	1.04	1.05	1.17
Ku-0063794	mTOR	0.907	0.849	0.61	0.583
KU-55933	ATM	1.02	0.978	1.27	1.08
KU-60019	ATM	0.909	0.848	1.24	1.4
KW 2449	Flt, Bcr-Abl, Aurora Kinase	1.19	1.09	1	1.92
KX2-391	Src	1.01	1	1.09	0.727
Lapatinib Ditosylate (Tykerb)	EGFR, HER2	0.997	1.04	1.13	1.07
LDN193189	TGF-beta/Smad	0.94	0.808	1.21	0.959
Linifanib (ABT-869)	PDGFR, VEGFR	1.02	0.875	1.11	1.55
Linsitinib (OSI-906)	IGF-1R	0.959	0.752	1.17	1.5
LY2228820	p38 MAPK	0.994	0.868	0.897	1.04
LY2603618 (IC-83)	Chk	0.915	1.05	1.1	1.14
LY2784544	JAK	1.01	1.1	0.867	1.47
LY294002	PI3K	1.06	1.07	1.3	0.998
Masitinib (AB1010)	c-Kit, PDGFR, FGFR, FAK	1.03	0.978	1.2	1.31
MGCD-265	c-Met, VEGFR, Tie-2	1.13	1.2	0.868	0.926
MK-2206 dihydrochloride	Akt	1.05	1.07	0.947	0.67
MK-2461	c-Met	0.857	0.919	1.1	1.05
MK-5108 (VX-689)	Aurora Kinase	1.01	1.03	1	0.713
MLN8054	Aurora Kinase	0.945	1.04	1.14	1.08
MLN8237 (Alisertib)	Aurora Kinase	0.997	0.903	1.27	1.04
Motesanib Diphosphate	VEGFR, PDGFR, c-Kit	1.03	0.925	1.07	0.834
Mubritinib (TAK 165)	HER2	1.01	0.882	0.967	1
Neratinib (HKI-272)	HER2, EGFR	0.948	0.806	0.728	0.798
Nilotinib (AMN-107)	Bcr-Abl	0.906	0.964	0.621	0.795
NU7441(KU-57788)	DNA-PK, PI3K	0.927	1	1.28	1.04
NVP-ADW742	IGF-1R	0.747	0.872	0.789	0.722
NVP-BGT226	PI3K	0.0568	0.175	0.0889	0.0694
NVP-BHG712	VEGFR, Src, Raf, Bcr-Abl	1.06	1.06	0.781	1.07
NVP-BSK805	JAK	0.942	1.02	1.08	0.954
NVP-BVU972	c-Met	0.997	1.13	0.915	0.623
NVP-TAE226	FAK	0.885	0.982	0.705	0.94
ON-01910	PLK	1.03	0.995	0.771	0.773
OSI-027	mTOR	1.06	0.981	0.379	0.518
OSI-420 (Desmethyl Erlotinib)	EGFR	0.961	0.946	0.844	1.01
OSI-930	c-Kit, VEGFR	0.942	0.906	1.03	0.91
OSU-03012	PDK-1	1.1	0.896	1.55	1.07
Palomid 529	PI3K	1.08	1.11	1.23	1.09
Pazopanib HCl	VEGFR, PDGFR, c-Kit	0.977	1.08	0.924	1.19
PCI-32765 (Ibrutinib)	Src	1.11	1.12	1.13	0.633
PD 0332991 (Palbociclib) HCl	CDK	1.05	1.04	1.32	1.5
PD0325901	MEK	1.06	1.04	1.47	1.1
PD153035 HCl	EGFR	1.03	1.12	0.671	0.489
PD173074	FGFR	0.99	1.03	0.646	0.749
PD318088	MEK	1.05	0.87	1.58	1.35
PD98059	MEK	1.03	1.02	2	1.25
Pelitinib (EKB-569)	EGFR	0.932	0.817	0.882	1.13
PF-00562271	FAK	1.11	1.01	1.89	1.43
PF-03814735	Aurora Kinase	0.987	1.1	1.3	1.17
PF-04217903	c-Met	0.959	1.06	1.17	0.98
PF-04691502	mTOR, PI3K, Akt	0.924	0.963	0.494	0.573
PF-05212384 (PKI-587)	mTOR, PI3K	1.11	0.995	0.881	0.985
PH-797804	p38 MAPK	1.02	1.01	0.973	1.06
PHA-665752	c-Met	0.346	0.951	0.978	0.757
PHA-680632	Aurora Kinase	1.06	1.05	1.05	1.13
PHA-767491	CDK	0.993	1.07	0.517	0.363
PHA-793887	CDK	1.17	1.38	2.57	2.05
PHA-848125	CDK	0.906	0.975	0.369	0.364
Phenformin hydrochloride	AMPK	1.1	1.02	1.02	1.4
PHT-427	Akt	0.992	0.939	1.01	1.26
PI-103	DNA-PK, PI3K, mTOR	0.89	0.944	1.02	0.888
Piceatannol	Syk	1.03	1.11	1.92	1.4
PIK-293	PI3K	1.03	1.03	0.786	0.755
PIK-294	PI3K	1.01	0.963	0.905	0.876
PIK-75	PI3K, DNA-PK	1.02	1.13	0.24	0.238
PIK-90	PI3K	0.962	0.925	0.975	1.12
PIK-93	PI3K, VEGFR	0.946	0.948	0.947	1.06
PKI-402	PI3K	1.03	1.16	1.16	1.22
PLX-4720	Raf	0.889	0.994	0.817	0.674
Ponatinib (AP24534)	Bcr-Abl, VEGFR, FGFR, PDGFR, Flt	0.793	0.807	0.464	0.468
PP-121	DNA-PK, mTOR, PDGF	0.817	0.906	0.57	0.451
PP242	mTOR	0.957	1.01	0.756	0.748
Quercetin (Sophoretin)	PI3K, PKC, Src, Sirtuin	0.985	1.05	1.07	1.02
Quizartinib (AC220)	Flt	0.928	1.05	1.05	1.03
R406	Syk, Flt	1.02	0.944	0.909	0.972
R406(free base)	Syk	1.05	0.93	1.25	1.06
R788 (Fostamatinib)	Syk	0.926	0.991	0.886	0.775
R935788 (Fostamatinib disodium, R788 disodium)	Syk	0.948	0.845	0.856	0.982
Raf265 derivative	VEGFR, Raf	1.06	1.08	1.22	1.1
Rapamycin (Sirolimus)	mTOR	1.01	0.798	0.908	1.28
Regorafenib (BAY 73-4506)	c-Kit, Raf, VEGFR	0.92	1.05	0.722	0.715
Roscovitine (Seliciclib, CYC202)	CDK	0.915	0.929	1.3	1.62
Ruxolitinib (INCB018424)	JAK	1.09	1.17	1.03	1.02
SAreplicate 131675	VEGFR	0.991	1.13	1.04	1.09
Saracatinib (AZD0530)	Src, Bcr-Abl	0.92	0.827	0.905	0.854
SB 202190	p38 MAPK	1.03	1.05	0.878	0.821
SB 203580	p38 MAPK	1.04	1	1.04	0.728
SB 216763	GSK-3	0.993	0.911	1.05	1.66
SB 415286	GSK-3	1.05	1.1	1.54	2.17
SB 431542	TGF-beta/Smad	0.958	0.978	1.14	1.26
SB 525334	TGF-beta/Smad	0.96	1.16	1.12	0.945
SB590885	Raf	1.09	1.18	1.31	1.25
Semaxanib (SU5416)	VEGFR	1.05	0.996	1.34	1.33
SGX-523	c-Met	0.916	0.927	1.22	1.16
SNS-032 (BMS-387032)	CDK	0.898	1.23	1.71	0.403
SNS-314	Aurora Kinase	0.85	0.859	0.972	0.931
Sorafenib (Nexavar)	VEGFR, PDGFR, Raf	1.11	0.971	0.941	0.826
Sotrastaurin (AEB071)	PKC	1.05	1.04	1.72	1.33
SP600125	JNK	1.02	0.997	1.19	1.17
Staurosporine	PKC	0.654	0.748	0.171	0.228
SU11274	c-Met	0.997	1.09	1.05	0.857
Sunitinib Malate (Sutent)	VEGFR, PDGFR, c-Kit, Flt	0.966	0.971	0.744	0.996
TAE684 (NVP-TAE684)	ALK	0.889	0.879	1.11	1.16
TAK-285	EGFR	1.09	0.964	1.2	0.944
TAK-733	MEK	1.2	1.2	2.05	1.17
TAK-901	Aurora Kinase	1.06	1.14	1.21	1.22
Tandutinib (MLN518)	Flt	1.04	1.16	1.05	1.01
Telatinib (BAY 57-9352)	VEGFR, PDGFR, c-Kit	0.964	1.01	1.19	1
Temsirolimus (Torisel)	mTOR	1.11	1.12	0.94	1.05
TG 100713	PI3K	1.07	1.1	1.09	1.21
TG100-115	PI3K	0.999	1.04	1.21	1.13
TG101209	Flt, JAK, c-RET	0.784	1.04	2.15	2.2
TG101348 (SAR302503)	JAK	1.02	1.25	1.27	1.01
TGX-221	PI3K	0.937	0.881	1.24	1.17
Thiazovivin	ROCK	1.08	1.18	0.65	0.91
Tideglusib	GSK-3	0.944	0.951	1.17	1.17
Tie2 kinase inhibitor	Tie-2	0.905	0.907	0.994	0.951
Tivozanib (AV-951)	VEGFR, c-Kit, PDGFR	0.974	1.02	0.693	0.758
Tofacitinib (CP-690550, Tasocitinib)	JAK	1.07	1.08	0.892	0.856
Tofacitinib citrate (CP-690550 citrate)	JAK	1.01	1.2	0.919	0.831
Torin 1	mTOR	0.979	0.96	0.346	0.277
Torin 2	mTOR	0.956	0.963	0.501	0.546
TPCA-1	IKK	0.983	0.877	1.03	1.28
Triciribine (Triciribine phosphate)	Akt	0.653	0.84	0.719	0.626
TSU-68	VEGFR, PDGFR , FGFR	1.04	0.953	0.969	1.55
TWS119	GSK-3	1.01	1.12	1.02	1
Tyrphostin AG 879 (AG 879)	HER2	0.842	0.981	1.07	1.01
U0126-EtOH	MEK	0.996	1.01	1.32	1.23
Vandetanib (Zactima)	VEGFR	1.04	1.12	0.707	0.839
Vatalanib dihydrochloride (PTK787)	VEGFR, c-Kit, Flt	0.97	0.986	0.87	1.06
Vemurafenib (PLX4032)	Raf	0.992	0.959	0.928	0.949
VX-680 (MK-0457, Tozasertib)	Aurora Kinase	1.03	0.92	0.736	0.816
VX-702	p38 MAPK	1.05	1.04	0.755	0.757
WAY-600	mTOR	0.956	0.963	0.636	0.577
WHI-P154	JAK	1	0.959	0.909	0.754
Wortmannin	PI3K	0.83	0.839	0.779	0.862
WP1066	JAK	0.523	0.535	0.0679	0.046
WP1130	DUB, Bcr-Abl	0.505	0.559	0.0772	0.055
WYE-125132	mTOR	0.966	1.03	0.466	0.642
WYE-354	mTOR	1.11	1.15	1.01	0.935
WYE-687	mTOR	0.846	0.897	0.604	0.661
WZ3146	EGFR	1.05	1.04	1.05	0.888
WZ4002	EGFR	1.05	1.11	1.09	1.02
WZ8040	EGFR	1.13	0.919	0.993	1.3
XL147	VEGFR, c-Met, Flt, Tie-2, c-Kit	0.869	0.878	0.871	1.25
XL-184 free base (Cabozantinib)	PI3K	0.99	1.06	0.791	0.901
XL765	PI3K, mTOR	1.02	1.15	0.797	0.718
Y-27632 2HCl	ROCK	1	1.07	1.36	1.28
YM201636	PI3K	0.876	0.84	0.606	0.703
ZM 336372	Raf	1.1	1.09	1.11	1.13
ZM-447439	Aurora Kinase	0.902	0.842	1.33	1.04
ZSTK474	PI3K	0.824	0.846	0.971	0.812

## Sheet: (C) HCT116 TCF4
Compound	Target	CTG HCT116 TCF4 replicate 1	CTG HCT116 TCF4 replicate 2	Luciferase HCT116 TCF4 replicate 1	Luciferase HCT116 TCF4 replicate 2
3-Methyladenine	PI3K	1.14	1.12	1.08	0.987
A66	Akt, CDK, PKA	0.955	0.981	0.9	1.48
A-674563	AMPK	0.73	0.781	0.162	0.229
A-769662	PI3K	1.25	1.25	1.13	1.04
AEE788 (NVP-AEE788)	EGFR, Flt, VEGFR, HER2	0.939	0.937	1.02	1.14
Afatinib (BIBW2992)	EGFR, HER2	0.504	0.767	0.195	0.0668
AG-1024	IGF-1R	1.08	0.852	1.2	1.55
AG-1478 (Tyrphostin AG-1478)	EGFR	1.13	1.11	1.01	1.02
AG-490	JAK, EGFR	1.06	1.1	1.12	1.09
AMG 900	Aurora Kinase	1.21	1.11	1.65	1.85
AMG-208	c-Met	1.15	1.08	1.24	1.29
AMG458	c-Met	1.12	1.12	1.16	1.27
Amuvatinib (MP-470)	c-Met, c-Kit, PDGFR, Flt, c-RET	1.27	1.03	0.925	1.34
Apatinib (YN968D1)	VEGFR	1.24	1.19	1	0.454
ARQ 197 (Tivantinib)	c-Met	0.489	0.697	0.222	0.261
ARRY334543	HER2	1.06	1.05	1.49	1.55
Arry-380	EGFR	1.12	1.09	1.17	1.2
AS-252424	PI3K	1.25	1.12	1.19	2.2
AS-604850	PI3K	1.05	1.24	1.02	1.33
AS-605240	PI3K	1.07	1.01	1.83	2.08
AS703026	MEK	0.791	0.842	0.954	1.41
AST-1306	EGFR	1.01	0.986	0.916	0.456
AT7519	CDK	0.677	0.909	0.213	0.239
AT7867	Akt, S6 kinase	0.931	1.12	0.888	0.854
AT9283	Bcr-Abl, JAK, Aurora Kinase	0.491	0.64	0.182	0.196
Aurora A Inhibitor I	Aurora Kinase	0.994	1.19	1.26	1.16
Axitinib	VEGFR, PDGFR, c-Kit	0.963	0.967	2.16	0.905
AZ 960	JAK	0.82	0.841	1.99	0.45
AZ628	Raf	0.924	0.986	0.981	1.41
AZD2014	mTOR	0.833	0.755	0.486	0.613
AZD4547	FGFR	1.08	0.998	0.741	0.264
AZD5438	CDK	0.553	0.98	0.126	0.186
AZD6244 (Selumetinib)	MEK	0.961	0.868	1.36	0.619
AZD7762	Chk	0.207	0.379	0.329	0.544
AZD8055	mTOR	0.737	0.909	0.51	0.623
AZD8330	MEK	0.836	0.942	1.07	1.26
AZD8931	EGFR, HER2	1.07	1.03	0.959	0.353
Barasertib (AZD1152-HQPA)	Aurora Kinase	1.19	1.11	1.59	1.48
Baricitinib (LY3009104)	JAK	1.28	1.15	1.05	0.898
BEZ235 (NVP-BEZ235)	mTOR, PI3K	0.671	0.741	0.666	0.389
BGJ398 (NVP-BGJ398)	FGFR	1.22	1.09	0.959	0.744
BI 2536	PLK	0.471	0.649	1.64	0.326
BI6727 (Volasertib)	PLK	0.423	0.685	0.86	0.872
BIBF1120 (Vargatef)	VEGFR, PDGFR, FGFR	1.04	1.08	1.13	0.368
BIRB 796 (Doramapimod)	p38 MAPK	0.994	1.13	1.02	1.33
BIX 02188	MEK	1.07	1.11	1.12	0.986
BIX 02189	MEK	1.06	1.2	0.999	1.23
BKM120 (NVP-BKM120)	PI3K	0.512	0.609	0.462	0.543
BMS 777607	c-Met	1.15	1.17	1.02	1.35
BMS 794833	c-Met, VEGFR	1.26	0.974	0.995	0.538
BMS-265246	CDK	1.19	1.07	0.948	0.81
BMS-599626 (AC480)	EGFR, HER2	1.29	0.976	0.989	1.04
Bosutinib (SKI-606)	Src	0.875	0.853	0.399	0.0857
Brivanib (BMS-540215)	VEGFR	1.15	1.17	0.882	1.04
Brivanib alaninate (BMS-582664)	VEGFR	0.952	1.01	0.739	0.964
BS-181 HCl	CDK	0.962	1.04	0.886	1.09
BX-795	PDK-1	1.24	0.393	1.88	0.25
BX-912	PDK-1	0.944	0.921	2.04	1.89
BYL719	PI3K	1.01	0.866	0.89	1.08
CAL-101 (GS-1101)	PI3K	1.14	1.08	0.987	0.568
CAY10505	PI3K	1.17	1.01	1.03	1.56
CCT128930	Akt	0.839	0.735	0.794	1.24
CCT129202	Aurora Kinase	1.12	1.16	1.14	1.38
CCT137690	Aurora Kinase	1.03	1.05	2.04	1.39
Cediranib (AZD2171)	VEGFR, Flt	0.672	0.644	0.25	0.458
CEP33779	JAK	0.893	0.849	1.81	0.823
CH5424802	ALK	1.36	1	1.13	0.892
CHIR-124	Chk	0.347	0.696	0.322	0.555
CHIR-98014	GSK-3	1.1	1.13	1.24	1.89
CI-1033 (Canertinib)	EGFR, HER2	0.926	1.01	1.14	0.87
CI-1040 (PD184352)	MEK	1.09	1.13	0.989	1
CP 673451	PDGFR	0.443	0.669	0.34	0.504
CP-724714	EGFR, HER2	1.07	1.05	0.979	0.594
Crenolanib (CP-868596)	PDGFR	0.442	0.631	0.21	0.367
Crizotinib (PF-02341066)	c-Met, ALK	0.604	0.745	1.18	0.775
cx-4945 (Silmitasertib)	PKC	0.868	0.809	0.879	0.375
CYC116	Aurora Kinase, VEGFR	1.03	1.12	1.86	1.58
Cyt387	JAK	1.31	1.2	1.49	1.14
Dabrafenib (GSK2118436)	Raf	1.05	1.06	0.603	1.26
Dacomitinib (PF299804,PF-00299804)	EGFR	0.976	1.01	0.549	0.547
Danusertib (PHA-739358)	Aurora Kinase, FGFR, Bcr-Abl, c-RET, Src	0.616	1.03	0.401	0.374
Dasatinib (BMS-354825)	Src, Bcr-Abl, c-Kit	0.99	1.04	0.651	0.761
DCC-2036 (Rebastinib)	Bcr-Abl	1.01	0.96	0.75	1.04
Deforolimus (Ridaforolimus)	mTOR	0.947	1.01	1.1	0.498
Desmethyl Erlotinib (CP-473420)	EGFR	1.26	1.17	0.813	0.796
Dinaciclib (SCH727965)	CDK	0.62	0.998	0.172	0.0835
Dovitinib (TKI-258)	FLT3	0.555	0.94	0.94	1
Dovitinib Dilactic acid (TKI258 Dilactic acid)	FLT3	0.873	1.06	1.15	0.419
E7080 (Lenvatinib)	VEGFR	1.14	0.98	1.1	1.53
ENMD-2076	Flt, Aurora Kinase, VEGFR	0.665	0.692	1.46	1
Enzastaurin (LY317615)	PKC	1.13	1.03	2.51	3.28
Erlotinib HCl	EGFR	1.19	1.08	1.01	0.447
Everolimus (RAD001)	mTOR	0.907	1.04	1.06	0.841
Flavopiridol hydrochloride	CDK	0.659	1.07	0.162	0.229
Foretinib (GSK1363089, XL880)	c-Met, VEGFR	0.759	0.93	1	1.39
GDC-0068	Akt	0.911	0.924	0.886	1.27
GDC-0879	Raf	1.02	0.937	1.3	1.94
GDC-0941	PI3K	1.07	1.1	1.2	1.12
GDC-0980 (RG7422)	mTOR, PI3K	0.569	0.79	0.425	0.729
Gefitinib (Iressa)	EGFR	0.924	0.997	0.934	0.587
Golvatinib (E7050)	c-Met	1.03	1.12	0.832	0.998
GSK1059615	PI3K, mTOR	0.553	0.64	0.595	0.24
GSK1070916	Aurora Kinase	0.878	0.948	1.73	1.69
GSK1120212 (Trametinib)	MEK	1	0.999	0.912	1.73
GSK1838705A	IGF-1, ALK	0.886	0.626	1.05	1.1
GSK1904529A	IGF-1R	1.12	1.08	1.21	1.28
GSK2126458	PI3K, mTOR	0.314	0.277	0.147	0.117
GSK461364	PLK	0.786	0.778	0.303	0.367
GSK690693	Akt	0.809	0.801	1.36	1.94
Hesperadin	Aurora Kinase	0.413	0.699	0.47	0.514
HMN-214	PLK	0.42	0.817	0.283	0.273
IC-87114	PI3K	1.14	1.23	1.14	1.22
Imatinib (Gleevec)	PDGFR	0.976	1.01	1.26	1.58
Imatinib Mesylate	PDGFR, c-Kit, Bcr-Abl	0.927	0.893	0.991	1.65
IMD 0354	IKK	0.215	0.392	0.0816	0.184
INCB28060	c-Met	1.36	1.08	0.885	0.913
Indirubin	GSK-3	1.19	1	0.897	0.974
INK 128	mTOR	0.55	0.697	0.388	0.749
JNJ-38877605	c-Met	1.19	1.12	0.942	1.55
JNJ-7706621	CDK, Aurora Kinase	0.63	0.79	0.271	0.297
Ki8751	VEGFR, c-Kit, PDGFR	1.23	1.19	1.37	1.41
KRN 633	VEGFR, PDGFR	1.17	1.12	1.07	1.01
Ku-0063794	mTOR	0.788	0.896	0.603	0.261
KU-55933	ATM	1.14	1.09	1.32	1.89
KU-60019	ATM	0.965	0.948	0.864	1.79
KW 2449	Flt, Bcr-Abl, Aurora Kinase	1.01	0.878	1.77	1.13
KX2-391	Src	0.561	0.928	0.172	0.169
Lapatinib Ditosylate (Tykerb)	EGFR, HER2	1	0.943	1.12	1.37
LDN193189	TGF-beta/Smad	0.517	0.722	0.423	0.846
Linifanib (ABT-869)	PDGFR, VEGFR	0.743	0.785	1.01	0.802
Linsitinib (OSI-906)	IGF-1R	0.827	0.813	1.21	1.38
LY2228820	p38 MAPK	0.979	0.878	1.18	1.71
LY2603618 (IC-83)	Chk	0.694	0.916	0.649	1.14
LY2784544	JAK	0.89	1.06	1.26	0.392
LY294002	PI3K	1.13	1.1	1.41	1.83
Masitinib (AB1010)	c-Kit, PDGFR, FGFR, FAK	0.943	0.995	0.562	0.703
MGCD-265	c-Met, VEGFR, Tie-2	1.16	1.08	0.995	1.2
MK-2206 dihydrochloride	Akt	1.07	0.934	0.941	1.43
MK-2461	c-Met	1.03	0.822	1.25	0.693
MK-5108 (VX-689)	Aurora Kinase	0.919	0.999	0.878	0.258
MLN8054	Aurora Kinase	0.979	0.985	1.38	1.37
MLN8237 (Alisertib)	Aurora Kinase	1.04	0.867	1.09	0.922
Motesanib Diphosphate	VEGFR, PDGFR, c-Kit	1.1	1.07	1.05	1.32
Mubritinib (TAK 165)	HER2	0.794	0.749	0.473	0.805
Neratinib (HKI-272)	HER2, EGFR	1.04	0.923	0.296	0.765
Nilotinib (AMN-107)	Bcr-Abl	0.968	0.975	0.875	0.914
NU7441(KU-57788)	DNA-PK, PI3K	0.937	1.07	1.27	2.18
NVP-ADW742	IGF-1R	0.603	0.737	0.546	0.953
NVP-BGT226	PI3K	0.0236	0.0386	0.0508	0.0267
NVP-BHG712	VEGFR, Src, Raf, Bcr-Abl	0.774	1.05	1.19	1.05
NVP-BSK805	JAK	1.05	0.972	0.913	1.02
NVP-BVU972	c-Met	1.17	1.13	1.42	0.562
NVP-TAE226	FAK	0.93	0.861	1.02	1.42
ON-01910	PLK	0.533	0.729	0.207	0.188
OSI-027	mTOR	0.819	0.813	0.61	0.611
OSI-420 (Desmethyl Erlotinib)	EGFR	1.08	1.07	0.675	0.254
OSI-930	c-Kit, VEGFR	1.23	1.18	1.28	0.404
OSU-03012	PDK-1	0.927	0.738	0.48	0.731
Palomid 529	PI3K	1.19	1.06	0.942	1.46
Pazopanib HCl	VEGFR, PDGFR, c-Kit	1.07	1.06	1.12	1.16
PCI-32765 (Ibrutinib)	Src	1.3	1.42	1.23	1.43
PD 0332991 (Palbociclib) HCl	CDK	1.12	1.08	1.59	1.69
PD0325901	MEK	0.866	0.948	1.04	1.08
PD153035 HCl	EGFR	0.999	1.12	0.833	0.99
PD173074	FGFR	1.05	1.06	0.822	0.74
PD318088	MEK	0.924	0.858	1.61	2.28
PD98059	MEK	1.24	1.14	1.98	0.512
Pelitinib (EKB-569)	EGFR	0.893	0.864	0.618	0.718
PF-00562271	FAK	0.549	0.846	0.173	0.226
PF-03814735	Aurora Kinase	0.166	0.345	0.148	0.151
PF-04217903	c-Met	1.07	1.11	1.23	1.27
PF-04691502	mTOR, PI3K, Akt	0.572	0.789	0.563	0.618
PF-05212384 (PKI-587)	mTOR, PI3K	0.613	0.685	0.446	0.775
PH-797804	p38 MAPK	1.08	1.03	0.778	0.843
PHA-665752	c-Met	0.591	1.06	0.0799	1.32
PHA-680632	Aurora Kinase	0.888	1.02	1.13	0.862
PHA-767491	CDK	0.57	0.761	0.228	0.216
PHA-793887	CDK	0.703	0.884	0.23	0.155
PHA-848125	CDK	0.529	0.79	0.131	0.162
Phenformin hydrochloride	AMPK	1.34	1.08	0.945	1.66
PHT-427	Akt	1.13	1.18	1.09	1.32
PI-103	DNA-PK, PI3K, mTOR	0.969	0.754	0.877	0.86
Piceatannol	Syk	1.29	1.09	1.45	1.46
PIK-293	PI3K	1.37	1.07	0.899	0.309
PIK-294	PI3K	1.29	1	1.15	0.532
PIK-75	PI3K, DNA-PK	0.597	0.93	0.197	0.113
PIK-90	PI3K	0.977	0.938	1.03	1.22
PIK-93	PI3K, VEGFR	1.01	0.938	1.03	1.15
PKI-402	PI3K	0.603	0.763	0.454	0.726
PLX-4720	Raf	1.07	1.17	0.979	1.13
Ponatinib (AP24534)	Bcr-Abl, VEGFR, FGFR, PDGFR, Flt	0.535	0.728	0.204	0.38
PP-121	DNA-PK, mTOR, PDGF	0.381	0.598	0.186	0.235
PP242	mTOR	0.65	0.745	0.59	0.504
Quercetin (Sophoretin)	PI3K, PKC, Src, Sirtuin	1.16	1.29	1.11	1.21
Quizartinib (AC220)	Flt	1.07	1.22	1.09	1.34
R406	Syk, Flt	1.2	1.03	1.09	1.38
R406(free base)	Syk	1.23	1.16	1.12	1.64
R788 (Fostamatinib)	Syk	0.827	0.949	3.04	2.73
R935788 (Fostamatinib disodium, R788 disodium)	Syk	0.839	0.761	3.13	0.919
Raf265 derivative	VEGFR, Raf	1.35	1.05	1.11	0.714
Rapamycin (Sirolimus)	mTOR	0.962	0.938	1.08	1.68
Regorafenib (BAY 73-4506)	c-Kit, Raf, VEGFR	1.02	0.986	0.983	0.501
Roscovitine (Seliciclib, CYC202)	CDK	0.836	1.01	1.65	1.04
Ruxolitinib (INCB018424)	JAK	1.09	1.09	1.16	1.1
SAreplicate 131675	VEGFR	1.17	1.08	0.851	1.12
Saracatinib (AZD0530)	Src, Bcr-Abl	0.971	0.965	0.977	0.621
SB 202190	p38 MAPK	1.12	1.15	1.03	1.08
SB 203580	p38 MAPK	1.14	1.09	1	1.53
SB 216763	GSK-3	1.07	0.946	1.13	1.99
SB 415286	GSK-3	1.1	1.03	3.24	1.88
SB 431542	TGF-beta/Smad	1.07	1.12	1.15	1.27
SB 525334	TGF-beta/Smad	1.15	1.19	0.939	1.13
SB590885	Raf	1.27	1.12	1.02	1.36
Semaxanib (SU5416)	VEGFR	1.15	1.25	0.832	0.989
SGX-523	c-Met	1.11	1.04	1.29	1.53
SNS-032 (BMS-387032)	CDK	0.662	0.91	0.233	0.223
SNS-314	Aurora Kinase	0.968	0.925	1.45	1.45
Sorafenib (Nexavar)	VEGFR, PDGFR, Raf	1.13	1.14	1.01	1.12
Sotrastaurin (AEB071)	PKC	0.931	1.12	1.92	0.75
SP600125	JNK	1.14	1.11	1.18	1.51
Staurosporine	PKC	0.136	0.324	0.0988	0.108
SU11274	c-Met	1	1.19	0.687	0.826
Sunitinib Malate (Sutent)	VEGFR, PDGFR, c-Kit, Flt	0.442	0.877	0.373	0.837
TAE684 (NVP-TAE684)	ALK	0.693	0.773	1.11	1.28
TAK-285	EGFR	1.27	1.07	1.09	0.714
TAK-733	MEK	0.968	0.973	1.02	1.61
TAK-901	Aurora Kinase	0.363	0.681	0.394	0.736
Tandutinib (MLN518)	Flt	1.07	1.11	1.06	1.11
Telatinib (BAY 57-9352)	VEGFR, PDGFR, c-Kit	1.11	0.998	1.26	0.908
Temsirolimus (Torisel)	mTOR	1.13	1.12	1.17	1.16
TG 100713	PI3K	0.983	0.957	1.11	1.55
TG100-115	PI3K	1.19	1.24	1.15	1.31
TG101209	Flt, JAK, c-RET	0.394	0.634	3.67	2.3
TG101348 (SAR302503)	JAK	1.14	1.14	1.16	1.47
TGX-221	PI3K	1.12	1.11	1.21	1.08
Thiazovivin	ROCK	1.14	1.17	1.76	1.8
Tideglusib	GSK-3	1.08	0.986	1.29	1.28
Tie2 kinase inhibitor	Tie-2	1.04	1.08	1.32	1.39
Tivozanib (AV-951)	VEGFR, c-Kit, PDGFR	1.13	1.1	1.08	1.22
Tofacitinib (CP-690550, Tasocitinib)	JAK	1.31	1.1	1.14	1.22
Tofacitinib citrate (CP-690550 citrate)	JAK	1.18	1.1	1.21	1.52
Torin 1	mTOR	0.795	0.859	0.372	0.507
Torin 2	mTOR	0.621	0.741	0.59	0.693
TPCA-1	IKK	1.16	1.04	1.24	1.53
Triciribine (Triciribine phosphate)	Akt	0.97	1	0.838	0.953
TSU-68	VEGFR, PDGFR , FGFR	1.17	0.992	0.981	1.81
TWS119	GSK-3	1.03	1.07	1.22	1.34
Tyrphostin AG 879 (AG 879)	HER2	1.05	0.907	0.879	0.703
U0126-EtOH	MEK	0.907	0.968	0.899	1
Vandetanib (Zactima)	VEGFR	1.08	1.2	0.859	0.974
Vatalanib dihydrochloride (PTK787)	VEGFR, c-Kit, Flt	0.99	1.18	0.823	0.976
Vemurafenib (PLX4032)	Raf	1.23	1.16	1.16	1.15
VX-680 (MK-0457, Tozasertib)	Aurora Kinase	1	1.04	1.47	1.65
VX-702	p38 MAPK	1.19	1.07	0.871	0.971
WAY-600	mTOR	0.821	0.895	0.784	1.01
WHI-P154	JAK	1.33	0.93	0.992	1.23
Wortmannin	PI3K	0.797	0.668	0.714	0.684
WP1066	JAK	0.181	0.185	0.0466	0.0181
WP1130	DUB, Bcr-Abl	0.0833	0.176	0.0407	0.0299
WYE-125132	mTOR	0.729	0.881	0.514	0.719
WYE-354	mTOR	1.11	1.1	1.14	1.31
WYE-687	mTOR	0.717	0.801	0.547	0.643
WZ3146	EGFR	0.778	1.01	1.48	0.881
WZ4002	EGFR	1.17	1.1	1.11	0.333
WZ8040	EGFR	1.02	1.02	1.16	2.11
XL147	VEGFR, c-Met, Flt, Tie-2, c-Kit	1.12	1.11	0.943	1.11
XL-184 free base (Cabozantinib)	PI3K	1.1	1.09	1.21	0.887
XL765	PI3K, mTOR	1.05	1.09	0.708	0.777
Y-27632 2HCl	ROCK	1.08	1.11	1.58	1.49
YM201636	PI3K	0.784	0.853	0.733	0.448
ZM 336372	Raf	1.31	1.15	1.07	1.02
ZM-447439	Aurora Kinase	0.982	1.04	1.26	1.58
ZSTK474	PI3K	0.799	0.858	0.964	1.05

## Sheet: (D) SW480 7TFP
Compound	Target	CTG SW480 7TFP replicate 1	CTG SW480 7TFP replicate 2	Luciferase SW480 7TFP replicate 1	Luciferase SW480 7TFP replicate 2
3-Methyladenine	PI3K	0.938	0.795	0.906	0.559
A66	Akt, CDK, PKA	1.07	0.981	1	1.11
A-674563	AMPK	1.12	1.26	0.792	0.851
A-769662	PI3K	0.885	0.959	0.862	1.09
AEE788 (NVP-AEE788)	EGFR, Flt, VEGFR, HER2	1.12	1.11	1.2	1.28
Afatinib (BIBW2992)	EGFR, HER2	1.15	1.21	0.578	0.315
AG-1024	IGF-1R	0.885	0.935	1.22	1.38
AG-1478 (Tyrphostin AG-1478)	EGFR	0.936	0.943	0.923	1
AG-490	JAK, EGFR	0.917	0.962	0.822	0.845
AMG 900	Aurora Kinase	1.07	0.986	0.935	1.03
AMG-208	c-Met	0.929	0.889	1.05	1.26
AMG458	c-Met	0.865	0.978	1	1.11
Amuvatinib (MP-470)	c-Met, c-Kit, PDGFR, Flt, c-RET	0.878	0.86	0.866	1.04
Apatinib (YN968D1)	VEGFR	0.906	0.919	0.984	0.539
ARQ 197 (Tivantinib)	c-Met	1.06	1.08	0.67	0.731
ARRY334543	HER2	1.01	0.966	1.39	1.04
Arry-380	EGFR	0.918	1.01	1.21	1.17
AS-252424	PI3K	0.937	1.14	1.16	1.65
AS-604850	PI3K	0.858	0.906	0.889	1.18
AS-605240	PI3K	0.815	0.893	1.07	1.53
AS703026	MEK	1.12	1.16	2.25	2.09
AST-1306	EGFR	1.05	0.951	1.17	1.01
AT7519	CDK	1.19	1.43	0.746	0.851
AT7867	Akt, S6 kinase	1.11	1.19	1.32	1.35
AT9283	Bcr-Abl, JAK, Aurora Kinase	0.916	1.12	0.803	0.876
Aurora A Inhibitor I	Aurora Kinase	0.993	0.861	1	1.05
Axitinib	VEGFR, PDGFR, c-Kit	0.942	0.87	2.01	0.71
AZ 960	JAK	1.05	1	1.07	0.539
AZ628	Raf	1.16	1.2	1.51	1.34
AZD2014	mTOR	1.07	1.07	0.88	0.378
AZD4547	FGFR	1.04	1.11	1	0.86
AZD5438	CDK	1.43	1.5	0.769	0.818
AZD6244 (Selumetinib)	MEK	1.13	1.12	1.85	0.828
AZD7762	Chk	0.744	0.931	0.884	1.08
AZD8055	mTOR	1.1	1.24	0.804	0.854
AZD8330	MEK	1.11	1.1	2.04	1.73
AZD8931	EGFR, HER2	0.896	0.89	0.898	0.799
Barasertib (AZD1152-HQPA)	Aurora Kinase	0.971	0.995	1.03	1.17
Baricitinib (LY3009104)	JAK	0.942	0.944	0.97	1
BEZ235 (NVP-BEZ235)	mTOR, PI3K	1.13	1.18	0.81	0.404
BGJ398 (NVP-BGJ398)	FGFR	0.944	0.898	0.833	1.01
BI 2536	PLK	0.85	0.945	1.02	1.7
BI6727 (Volasertib)	PLK	0.88	1.11	1.2	1.58
BIBF1120 (Vargatef)	VEGFR, PDGFR, FGFR	1.13	1.12	1.27	0.521
BIRB 796 (Doramapimod)	p38 MAPK	1.02	0.93	1.02	1.13
BIX 02188	MEK	1.08	1.09	1.11	1.16
BIX 02189	MEK	1.16	1.21	1.12	1.1
BKM120 (NVP-BKM120)	PI3K	1.11	1.1	0.678	0.729
BMS 777607	c-Met	0.991	0.991	0.956	1
BMS 794833	c-Met, VEGFR	0.899	0.873	0.738	0.361
BMS-265246	CDK	0.909	0.814	0.307	0.475
BMS-599626 (AC480)	EGFR, HER2	1.08	0.95	1.25	1.36
Bosutinib (SKI-606)	Src	0.97	1.02	0.812	0.485
Brivanib (BMS-540215)	VEGFR	0.927	0.956	0.956	1
Brivanib alaninate (BMS-582664)	VEGFR	1.28	1.18	1.35	1.21
BS-181 HCl	CDK	0.892	0.95	1.08	1.32
BX-795	PDK-1	1.16	0.967	1.05	1.08
BX-912	PDK-1	1.19	1.12	1.24	1.42
BYL719	PI3K	1.11	1.07	0.774	0.808
CAL-101 (GS-1101)	PI3K	1.01	0.982	0.934	0.568
CAY10505	PI3K	0.864	1.01	1.01	1.2
CCT128930	Akt	1.05	1	0.931	1.09
CCT129202	Aurora Kinase	1	0.919	1.11	1.2
CCT137690	Aurora Kinase	1.12	1.04	1.62	1.06
Cediranib (AZD2171)	VEGFR, Flt	0.846	0.941	0.615	0.782
CEP33779	JAK	1.06	1.05	1.74	0.941
CH5424802	ALK	0.876	0.83	0.857	0.419
CHIR-124	Chk	1.01	0.974	1.87	1.73
CHIR-98014	GSK-3	0.904	0.9	1.08	1.12
CI-1033 (Canertinib)	EGFR, HER2	1.01	1.06	0.996	0.547
CI-1040 (PD184352)	MEK	1.02	1.18	1.39	0.938
CP 673451	PDGFR	1.11	0.994	1.89	1.53
CP-724714	EGFR, HER2	0.993	0.91	1.23	0.624
Crenolanib (CP-868596)	PDGFR	1.03	1.01	1.65	1.63
Crizotinib (PF-02341066)	c-Met, ALK	1.03	0.962	0.578	0.786
cx-4945 (Silmitasertib)	PKC	0.94	1.07	0.54	0.683
CYC116	Aurora Kinase, VEGFR	1.08	1.04	1.03	0.519
Cyt387	JAK	1.12	1.07	1.16	0.686
Dabrafenib (GSK2118436)	Raf	1.11	1.02	1.76	1.74
Dacomitinib (PF299804,PF-00299804)	EGFR	1.05	1.27	0.885	0.986
Danusertib (PHA-739358)	Aurora Kinase, FGFR, Bcr-Abl, c-RET, Src	1.13	1.07	0.598	0.715
Dasatinib (BMS-354825)	Src, Bcr-Abl, c-Kit	1.01	1.11	0.664	0.565
DCC-2036 (Rebastinib)	Bcr-Abl	1.15	1.01	0.703	0.788
Deforolimus (Ridaforolimus)	mTOR	1.26	1.29	1.39	0.84
Desmethyl Erlotinib (CP-473420)	EGFR	0.951	0.97	0.982	1.12
Dinaciclib (SCH727965)	CDK	1.31	1.37	0.84	0.379
Dovitinib (TKI-258)	FLT3	0.949	1.1	1.81	0.965
Dovitinib Dilactic acid (TKI258 Dilactic acid)	FLT3	1.14	1.19	1.58	0.601
E7080 (Lenvatinib)	VEGFR	0.922	1.01	1.17	0.685
ENMD-2076	Flt, Aurora Kinase, VEGFR	0.906	0.911	0.884	0.49
Enzastaurin (LY317615)	PKC	0.874	0.989	1.33	1.57
Erlotinib HCl	EGFR	1.01	0.991	1.08	0.655
Everolimus (RAD001)	mTOR	1.28	1.24	1.46	1.38
Flavopiridol hydrochloride	CDK	1.28	1.44	0.876	0.862
Foretinib (GSK1363089, XL880)	c-Met, VEGFR	0.936	1.12	0.555	1.12
GDC-0068	Akt	1.07	1.01	1.01	0.988
GDC-0879	Raf	1.15	1.14	1.63	1.76
GDC-0941	PI3K	1.03	0.98	0.984	1.09
GDC-0980 (RG7422)	mTOR, PI3K	1.04	1.17	0.752	0.776
Gefitinib (Iressa)	EGFR	0.938	0.896	1.05	0.995
Golvatinib (E7050)	c-Met	1.11	1.2	0.978	1.15
GSK1059615	PI3K, mTOR	0.926	1.11	0.522	0.621
GSK1070916	Aurora Kinase	1	1.14	0.909	1.14
GSK1120212 (Trametinib)	MEK	1.16	1.22	2.05	1.99
GSK1838705A	IGF-1, ALK	1.09	1.05	1.51	1.03
GSK1904529A	IGF-1R	1.02	0.927	1.3	1.18
GSK2126458	PI3K, mTOR	1.06	1.12	0.552	0.565
GSK461364	PLK	1.09	1.01	0.862	1.02
GSK690693	Akt	1.01	1.08	1.23	1.55
Hesperadin	Aurora Kinase	0.763	0.982	0.445	0.67
HMN-214	PLK	1.08	1.2	0.641	0.758
IC-87114	PI3K	0.966	0.928	0.952	0.945
Imatinib (Gleevec)	PDGFR	0.994	0.978	1.54	1.23
Imatinib Mesylate	PDGFR, c-Kit, Bcr-Abl	0.937	1.03	1.62	1.83
IMD 0354	IKK	0.499	0.456	0.366	0.369
INCB28060	c-Met	0.885	0.876	0.836	0.469
Indirubin	GSK-3	0.886	0.838	1.05	1.11
INK 128	mTOR	0.988	1.09	0.598	0.81
JNJ-38877605	c-Met	0.887	0.804	1.02	1.11
JNJ-7706621	CDK, Aurora Kinase	1.19	1.29	1	1.18
Ki8751	VEGFR, c-Kit, PDGFR	1.01	0.948	0.902	1.01
KRN 633	VEGFR, PDGFR	0.918	0.911	0.879	1.07
Ku-0063794	mTOR	1.19	1.16	1.02	0.604
KU-55933	ATM	0.872	0.878	1.09	1.27
KU-60019	ATM	0.993	0.911	1.18	1.28
KW 2449	Flt, Bcr-Abl, Aurora Kinase	1.12	1.07	1.68	1.39
KX2-391	Src	1.14	1.15	0.758	0.824
Lapatinib Ditosylate (Tykerb)	EGFR, HER2	0.938	0.889	1.12	1.2
LDN193189	TGF-beta/Smad	0.885	0.894	1.28	1.43
Linifanib (ABT-869)	PDGFR, VEGFR	0.854	0.913	1.17	0.574
Linsitinib (OSI-906)	IGF-1R	0.98	1.01	1.23	1.31
LY2228820	p38 MAPK	1.11	1.11	1.37	1.35
LY2603618 (IC-83)	Chk	0.954	1.08	0.946	0.929
LY2784544	JAK	0.877	0.686	0.896	0.825
LY294002	PI3K	0.986	0.94	1.11	1.18
Masitinib (AB1010)	c-Kit, PDGFR, FGFR, FAK	1.03	0.955	0.96	1.06
MGCD-265	c-Met, VEGFR, Tie-2	0.997	0.91	0.977	1.13
MK-2206 dihydrochloride	Akt	1.16	1.1	1.12	1.07
MK-2461	c-Met	0.979	0.988	1.28	0.77
MK-5108 (VX-689)	Aurora Kinase	1.15	1.13	0.747	0.737
MLN8054	Aurora Kinase	1.05	0.972	0.958	0.957
MLN8237 (Alisertib)	Aurora Kinase	0.953	0.933	1.02	0.927
Motesanib Diphosphate	VEGFR, PDGFR, c-Kit	0.882	0.879	0.892	1.05
Mubritinib (TAK 165)	HER2	0.985	0.837	1.16	0.471
Neratinib (HKI-272)	HER2, EGFR	0.0312	1.05	0.0153	1
Nilotinib (AMN-107)	Bcr-Abl	1.01	0.935	1.02	1.06
NU7441(KU-57788)	DNA-PK, PI3K	1.05	1.03	1.07	1.13
NVP-ADW742	IGF-1R	0.843	1.06	0.66	1.13
NVP-BGT226	PI3K	0.144	0.402	0.0501	0.246
NVP-BHG712	VEGFR, Src, Raf, Bcr-Abl	1.08	1.02	1.29	0.614
NVP-BSK805	JAK	0.967	1.13	1.52	1.52
NVP-BVU972	c-Met	0.934	0.889	0.783	0.391
NVP-TAE226	FAK	0.966	1.07	1.07	1.09
ON-01910	PLK	1.04	1.04	0.645	0.743
OSI-027	mTOR	1.11	1.26	0.781	0.879
OSI-420 (Desmethyl Erlotinib)	EGFR	0.953	1.02	0.942	0.395
OSI-930	c-Kit, VEGFR	1.06	0.881	1.2	0.527
OSU-03012	PDK-1	0.356	1	1.34	1.26
Palomid 529	PI3K	0.908	0.846	1	1.14
Pazopanib HCl	VEGFR, PDGFR, c-Kit	0.833	0.858	0.87	0.993
PCI-32765 (Ibrutinib)	Src	1.11	1.2	1.14	1.08
PD 0332991 (Palbociclib) HCl	CDK	1.17	1.14	1.47	1.44
PD0325901	MEK	1.09	1.13	1.82	1.69
PD153035 HCl	EGFR	0.98	1.08	0.774	0.902
PD173074	FGFR	1.05	1.15	0.918	1.17
PD318088	MEK	1.17	1.21	2.28	2.37
PD98059	MEK	1.02	0.987	1.73	0.806
Pelitinib (EKB-569)	EGFR	1.18	1.38	1.07	1.1
PF-00562271	FAK	1.11	1.26	0.907	0.916
PF-03814735	Aurora Kinase	0.827	0.927	1.13	1.28
PF-04217903	c-Met	0.926	0.885	1.02	1.08
PF-04691502	mTOR, PI3K, Akt	1.03	1.17	0.755	0.694
PF-05212384 (PKI-587)	mTOR, PI3K	1.13	1.2	0.885	1.03
PH-797804	p38 MAPK	0.834	0.901	0.943	1.1
PHA-665752	c-Met	0.556	1.04	1.23	1.19
PHA-680632	Aurora Kinase	1.16	1.05	0.767	0.822
PHA-767491	CDK	1.16	1.31	0.845	0.813
PHA-793887	CDK	1.27	1.37	0.79	0.881
PHA-848125	CDK	1.07	1.21	0.777	0.912
Phenformin hydrochloride	AMPK	0.862	0.984	1.02	1.32
PHT-427	Akt	0.922	0.899	0.877	1.04
PI-103	DNA-PK, PI3K, mTOR	1.16	1.09	1.27	0.929
Piceatannol	Syk	0.857	0.869	1.35	1.52
PIK-293	PI3K	1.03	0.979	1.02	0.738
PIK-294	PI3K	0.973	0.961	0.981	1.15
PIK-75	PI3K, DNA-PK	1.05	1.21	0.703	0.358
PIK-90	PI3K	1.07	1.01	0.904	0.437
PIK-93	PI3K, VEGFR	1.1	1.1	0.92	0.967
PKI-402	PI3K	1.16	1.12	0.783	0.859
PLX-4720	Raf	0.828	0.846	0.739	0.834
Ponatinib (AP24534)	Bcr-Abl, VEGFR, FGFR, PDGFR, Flt	0.892	1.12	0.599	0.737
PP-121	DNA-PK, mTOR, PDGF	0.863	1.07	0.517	0.608
PP242	mTOR	1.21	1.09	0.822	0.45
Quercetin (Sophoretin)	PI3K, PKC, Src, Sirtuin	0.93	0.911	0.926	1.03
Quizartinib (AC220)	Flt	1.1	1.09	1.25	1.28
R406	Syk, Flt	1.04	0.987	1.32	0.509
R406(free base)	Syk	0.994	0.941	1.26	1.32
R788 (Fostamatinib)	Syk	0.897	0.949	0.824	0.935
R935788 (Fostamatinib disodium, R788 disodium)	Syk	0.939	0.9	0.783	0.393
Raf265 derivative	VEGFR, Raf	1.06	0.89	1.12	0.5
Rapamycin (Sirolimus)	mTOR	1.25	1.23	1.72	1.57
Regorafenib (BAY 73-4506)	c-Kit, Raf, VEGFR	1.14	1.12	1.25	0.807
Roscovitine (Seliciclib, CYC202)	CDK	0.805	0.86	1	1.04
Ruxolitinib (INCB018424)	JAK	0.977	0.974	1.06	1.12
SAreplicate 131675	VEGFR	0.923	0.893	0.865	1.05
Saracatinib (AZD0530)	Src, Bcr-Abl	1.06	0.994	0.839	0.386
SB 202190	p38 MAPK	0.907	0.926	0.685	0.9
SB 203580	p38 MAPK	0.906	0.92	0.89	0.981
SB 216763	GSK-3	0.945	1.04	1.24	1.47
SB 415286	GSK-3	0.91	0.808	1.16	0.985
SB 431542	TGF-beta/Smad	0.855	0.802	0.837	1.05
SB 525334	TGF-beta/Smad	0.883	0.822	0.736	0.971
SB590885	Raf	1.16	1.06	1.5	1.04
Semaxanib (SU5416)	VEGFR	0.899	0.86	1.03	1.06
SGX-523	c-Met	0.852	0.872	0.986	1.06
SNS-032 (BMS-387032)	CDK	1.23	1.37	0.822	0.858
SNS-314	Aurora Kinase	0.931	0.914	0.863	0.777
Sorafenib (Nexavar)	VEGFR, PDGFR, Raf	1.06	1.03	1.15	1.23
Sotrastaurin (AEB071)	PKC	0.988	0.841	1.43	0.536
SP600125	JNK	0.943	0.92	1.08	1.05
Staurosporine	PKC	0.505	0.855	0.214	0.478
SU11274	c-Met	1.14	0.979	1.01	0.918
Sunitinib Malate (Sutent)	VEGFR, PDGFR, c-Kit, Flt	0.912	1.12	0.999	1.29
TAE684 (NVP-TAE684)	ALK	0.885	0.961	0.727	0.807
TAK-285	EGFR	1	0.918	1.23	0.528
TAK-733	MEK	1.15	1.2	2.27	2.12
TAK-901	Aurora Kinase	0.946	0.983	0.76	0.908
Tandutinib (MLN518)	Flt	1.11	1.11	1.37	1.3
Telatinib (BAY 57-9352)	VEGFR, PDGFR, c-Kit	0.989	0.955	1.18	0.989
Temsirolimus (Torisel)	mTOR	0.936	0.932	0.871	1.03
TG 100713	PI3K	1.09	1	1.37	1.31
TG100-115	PI3K	0.976	0.941	0.947	1.14
TG101209	Flt, JAK, c-RET	0.571	0.833	0.402	0.824
TG101348 (SAR302503)	JAK	0.899	0.843	1.01	1.12
TGX-221	PI3K	0.959	0.859	0.89	0.468
Thiazovivin	ROCK	1.15	1.14	1.2	1.21
Tideglusib	GSK-3	0.953	0.939	1.16	1.07
Tie2 kinase inhibitor	Tie-2	0.9	0.846	0.831	0.982
Tivozanib (AV-951)	VEGFR, c-Kit, PDGFR	1.09	1.06	1	0.551
Tofacitinib (CP-690550, Tasocitinib)	JAK	0.931	0.869	0.888	0.584
Tofacitinib citrate (CP-690550 citrate)	JAK	1.03	0.913	0.907	1.05
Torin 1	mTOR	1.09	1.24	0.56	0.761
Torin 2	mTOR	1.07	1.16	0.81	0.824
TPCA-1	IKK	1.09	1.11	1.42	1.34
Triciribine (Triciribine phosphate)	Akt	0.775	0.674	0.458	0.559
TSU-68	VEGFR, PDGFR , FGFR	0.929	0.991	1.11	1.33
TWS119	GSK-3	0.933	0.908	0.938	0.994
Tyrphostin AG 879 (AG 879)	HER2	0.856	0.831	0.849	0.907
U0126-EtOH	MEK	1.1	1.03	1.7	1.48
Vandetanib (Zactima)	VEGFR	1.17	1.22	1.13	1.26
Vatalanib dihydrochloride (PTK787)	VEGFR, c-Kit, Flt	0.917	0.933	0.894	1.02
Vemurafenib (PLX4032)	Raf	0.908	0.849	0.788	0.943
VX-680 (MK-0457, Tozasertib)	Aurora Kinase	1.17	1.14	1.27	0.944
VX-702	p38 MAPK	0.928	0.893	0.696	0.809
WAY-600	mTOR	1.13	1.24	1.17	1.15
WHI-P154	JAK	1.01	1.01	1.18	1.16
Wortmannin	PI3K	0.987	0.938	1.24	0.472
WP1066	JAK	0.903	0.895	0.0317	0.0152
WP1130	DUB, Bcr-Abl	0.747	0.905	0.0404	0.0336
WYE-125132	mTOR	1.14	1.18	0.806	0.947
WYE-354	mTOR	1.13	1.09	1.05	1.17
WYE-687	mTOR	1.05	1.06	0.812	0.719
WZ3146	EGFR	1.01	1.13	1.11	0.557
WZ4002	EGFR	0.967	0.877	0.93	0.49
WZ8040	EGFR	1.19	1.2	1.73	0.913
XL147	VEGFR, c-Met, Flt, Tie-2, c-Kit	0.872	0.817	0.937	1.06
XL-184 free base (Cabozantinib)	PI3K	0.949	0.944	0.959	1.1
XL765	PI3K, mTOR	0.872	0.986	0.728	0.927
Y-27632 2HCl	ROCK	1.05	1.04	1.14	1.22
YM201636	PI3K	0.999	1.01	1.11	0.544
ZM 336372	Raf	0.931	0.884	0.89	1.02
ZM-447439	Aurora Kinase	1.13	1.1	1.47	1.39
ZSTK474	PI3K	1.07	1.06	1.15	0.913
