# Supplementary material for: MEK inhibitors activate Wnt signalling and induce stem cell plasticity in colorectal cancer
Source: Nat Commun. 2019 May 16;10:2197. doi: 10.1038/s41467-019-09898-0 (PMC6522484; doi:10.1038/s41467-019-09898-0)
Supplement: Supplementary file 7 — Source Data [file 41467_2019_9898_MOESM7_ESM.zip]

Archive with 2 entries (2 files):
- 172892_2_related_ms_3666552_pp64x3 (1).xlsx
- 172892_2_related_ms_3666553_pp6vx3.pdf
