# Supplementary material for: MEK inhibitors activate Wnt signalling and induce stem cell plasticity in colorectal cancer
Source: Nat Commun. 2019 May 16;10:2197. doi: 10.1038/s41467-019-09898-0 (PMC6522484; doi:10.1038/s41467-019-09898-0)
Supplement: Supplementary file 7 — Source Data [file 41467_2019_9898_MOESM7_ESM.zip › 172892_2_related_ms_3666552_pp64x3 (1).xlsx]

## Sheet: Figure 1B
Figure 1B
	Normalized Wnt activity
Compound	HCT116 TCF4	DLD1 7TFP	SW480 7TFP
Biofocus Compound 1 (C11H9NO2)	1.03901	0.915727	0.937411
Biofocus Compound 1B (C21H20O4)	0.916602	0.820432	0.891014
Biofocus Compound 2 (C18H16O8)	1.09068	0.958998	0.954504
Biofous Compound 4 (C27H30O14)	1.1237	1.18153	1.13686
Biofocus Compound 5 (C19H20O4)	0.907975	0.914588	0.946426
Biofocus Compound 20 (C19H26O6)	1.01723	0.902331	1.02833
Biofocus Compound 21 (C16H24O9)	0.90991	0.864314	1.06939
Biofocus Compound 44 (C24H30O4)	1.01655	0.829242	0.903352
Biofocus Compound 45 (C24H30O3)	0.893879	1.13922	0.963531
Biofocus Compound 56 (C15H10O5)	0.815862	1.00467	0.993503
Biofocus Compound 65 (C16H12O6)	1.06175	1.07468	1.03605
1-(2-TRIFLUOROMETHYLPHENYL)IMIDAZOLE	0.975283	1.01421	0.913243
1-(3-Indolyl)-2,3-dihydroxypropan-1-one	0.948428	1.13443	1.04301
1,2alpha-EPOXYDEACETOXYDIHYDROGEDUNIN	0.97535	0.954608	0.954433
1,2-DIMETHYLHYDRAZINE HYDROCHLORIDE	0.98155	1.10544	0.945349
1,3,5-TRIMETHOXYBENZENE	1.01923	1.09712	1.08906
1,3-DIDEACETYL-7-DEACETOXY-7-OXOKHIVORIN	0.935222	1.01336	1.02975
1,3-DIDEACETYLDEOXYKHIVORIN	0.895406	1.12445	0.965955
1,3-DIDEACETYLKHIVORIN	1.03221	1.10405	0.913024
1,3-DIPROPYL-8-CYCLOPENTYLXANTHINE [DPCPX]	0.94705	1.03876	0.947213
1,4,5,8-TETRAHYDROXY-2,6-DIMETHYLANTHROQUINONE	1.02528	0.98447	1.0265
1,4-NAPHTHOQUINONE	0.882625	1.13412	0.977535
1,6-Phenazinediol	1.05701	1.00032	1.11386
1,7-DIDEACETOXY-1,7-DIOXO-3-DEACETYLKHIVORIN	0.838667	0.904329	0.955063
1,7-DIDEACETOXY-1,7-DIOXOKHIVORIN	0.860865	0.961888	1.07115
10-HYDROXYCAMPTOTHECIN	1.5004	0.834136	0.817093
10-Hydroxygingkolid (S000385)	0.955911	0.97992	0.97236
11(S)-Hydroxy-borrelidin	1.00749	1.1038	0.976489
11a-ACETOXYPROGESTERONE	1.01887	1.07999	0.988937
11alpha-ACETOXYKHIVORIN	1.50108	1.03298	1.12266
11-Deoxy-3- demethyl-inermogenin (8)	1.1722	0.94783	1.09939
11-deoxyisochiisanogenin (10)	0.851644	0.965556	1.01307
11-deoxyisochiisanoside (3)	1.0212	0.838213	1.05108
11-OXOURSOLIC ACID ACETATE	0.868571	0.994505	1.09845
12(S)-Hydroxy-borrelidin	0.939085	1.12882	0.964899
12a-HYDROXY-5-DEOXYDEHYDROMUNDUSERONE	1.08176	0.973339	0.824197
12a-HYDROXY-9-DEMETHYLMUNDUSERONE-8-CARBOXYLIC ACID	0.930212	0.867233	0.909899
12-HYDROXY-4,4-BISNOR-4,8,11,13-PODOCARPATETRAEN-3-ONE	0.965048	1.03689	0.981223
12-METHOXY-4,4-BISNOR-5alpha-8,11,13-PODOCARPATRIEN-3-OL	0.892244	1.01062	0.953001
12-Oxo-isostreptazolin	0.909562	1.05153	0.998232
13-METHYL-4,4-BISNOR-8,11,13-PODOCARPATRIEN-3-ONE	0.968523	0.907631	1.0219
14-METHOXY-4,4-BISNOR-4,8,11,13-PODOCARPATETRAEN-3-ONE	1.07386	0.872718	0.935518
14-METHOXY-4,4-BISNOR-8,11,13-PODOCARPATRIEN-3-ONE	1.1976	0.916693	1.01429
15-NORCARYOPHYLLEN-3-ONE	1.22149	0.941532	1.07047
17-AAG	1.17264	0.819715	0.752775
18-AMINOABIETA-8,11,13-TRIENE SULFATE	1.08898	1.13596	0.969943
19-HYDROXYTOTAROL	0.878711	1.00099	0.953581
1-Deoxychiisanogenin (9)	1.12037	0.842021	0.932511
1-HYDROXY-3,6,7-TRIMETHOXY-2,8-DIPRENYLXANTHONE	1.09091	1.04572	0.949168
1-Hydroxy-epi-collybolide	1.03784	0.923252	1.0698
1-METHYLXANTHINE	1.0016	0.945209	0.956218
1-MONOPALMITIN	1.06183	0.941639	0.986241
1-Phenazinecarboxylic acid	0.791429	0.879328	0.782661
1-PHENYLBIGUANIDE HYDROCHLORIDE	1.06683	0.985399	1.03382
1R,9S-HYDRASTINE	0.861479	1.02765	1.0401
2-(4-Chlorobenzoyl)-3,5-dimethylfuro[3,2-g]quinolin-7-one (VFT-02)	0.975675	0.863729	0.863828
2,2'-AZO-bis-2-AMINOPROPANE	0.955154	1.0143	0.978809
2',2'-BISEPIGALLOCATECHIN DIGALLATE	1.01741	0.94744	0.97233
2,3,4-TRIHYDROXY-4'-ETHOXYBENZOPHENONE	1.21732	1.05622	1.0958
2,3,4'-TRIHYDROXY-4-METHOXYBENZOPHENONE	1.09204	1.01471	1.01919
2,3,5,7,3',4'-PENTAHYDROXYFLAVAN	0.824543	0.958932	1.03978
2,3-DICHLORO-5,8-DIHYDROXYNAPTHOQUINONE	1.00478	1.03847	1.00161
2',3-DIHYDROXY-4,4',6'-TRIMETHOXYCHALCONE	1.16214	0.920077	0.763737
2,3-DIHYDROXY-4-METHOXY-4'-ETHOXYBENZOPHENONE	1.08536	0.954227	1.03306
2,3-DIMERCAPTOSUCCINIC ACID	0.932292	0.864132	0.996164
2,4-DICHLOROPHENOXYBUTYRIC ACID, METHYL ESTER	0.892733	1.11815	0.939892
2',4-DIHYDROXY-3,4',6'-TRIMETHOXYCHALCONE	0.960046	0.860151	0.815963
2',4'-DIHYDROXY-3,4-DIMETHOXYCHALCONE	1.01356	1.08035	0.914801
2',4'-DIHYDROXY-4-METHOXYCHALCONE	1.08832	1.16214	0.767471
2',4'-DIHYDROXYCHALCONE	1.19047	1.11723	1.08145
2',4-DIHYDROXYCHALCONE	1.05612	1.1573	1.05558
2',4'-DIHYDROXYCHALCONE 4'-GLUCOSIDE	1.1165	1.08226	1.15672
2,4-DINITROPHENOL	1.10222	0.982691	1.14766
2,5-DIHYDROXY-3,4-DIMETHOXY-4'-ETHOXYBENZOPHENONE	0.990088	1.11226	0.954138
2',5'-DIHYDROXY-4-METHOXYCHALCONE	1.19393	1.2062	1.07601
2,5-DI-t-BUTYL-4-HYDROXYANISOLE	1.10058	1.01085	1.02083
2,6-DI-t-BUTYL-4-METHYLPHENOL	1.16243	1.12352	0.965211
2',beta-DIHYDROXYCHALCONE	0.85	0.970048	1.02311
2¾,3¾-Dihydrosorbicillin	0.894479	0.987319	0.963896
21-ACETOXYPREGNENOLONE	1.09713	0.966314	0.938208
22alpha-hydroxychiisanogenin (11)	1.01434	0.972061	0.942603
22alpha-hydroxychiisanoside (4)	1.03264	0.925002	1.01556
24-hydroxychiismoside	1.01385	0.83199	1.11393
2-Acetyl-3,5,9-trimethylfuro[3,2-g]-chromen-7-one (VFT-04)	1.11059	1.13923	1.03712
2-Acetyl-3,5-dimethylfuro[3,2-g]quinolin-7-one (VFT-05)	0.92364	1.04624	1.10523
2-ACETYLPYRROLE	0.860277	0.873542	0.779017
2-AMINOGUANIDINE HEMISULFATE	0.95128	0.852472	0.919826
2-BENZOYL-5-METHOXYBENZOQUINONE	0.923217	1.06369	1.06343
2-Desoxy-thymidin	0.963099	1.15185	1.01396
2-ETHOXYCARBONYL-2-ETHOXYOXALOYLOXYDIHYDROCHRYSIN DIMETHYL ETHER	1.13291	0.961884	1.01462
2-ethyl-1,2,3,4,6,11-hexohydro-2,4,5,7,12-pentahydroxy-6,11-dioxo-1-Naphthacenecarboxylic acid methyl ester	0.853159	0.873052	0.937233
2-ETHYL-2-THIOPSEUDOUREA HYDROBROMIDE	0.996902	1.03877	0.963471
2-HYDROXY-3,4-DIMETHOXYBENZOIC ACID	0.917702	0.809601	0.984854
2-HYDROXY-5 (6)EPOXY-TETRAHYDROCARYOPHYLLENE	1.07969	1.08024	1.02953
2-HYDROXY-8-METHOXYLEPIDINE	0.952966	1.00853	1.10061
2-ISOPRENYL-3-HYDROXY-5-METHYL-a-PYRONE	0.995881	1.01588	0.976078
2-ISOPROPYL-3-METHOXYCINNAMIC ACID	0.894868	1.13305	1.02636
2-METHOXY-5 (6)EPOXY-TETRAHYDROCARYOPHYLLENE	1.05835	0.850415	0.944595
2'-METHOXYFORMONETIN	0.876872	1.04724	0.973364
2-METHOXYRESORCINOL	0.975937	1.16667	1.05446
2-METHOXYXANTHONE	1.2091	1.07018	1.00856
2-METHYL GRAMINE	0.833109	1.02411	0.986026
2-Methyl-3H-quinazoline-4-on	1.02928	1.01572	1.13095
2-METHYL-5,7,8-TRIMETHOXYISOFLAVONE	0.929491	0.947996	0.943528
2-Methylbutyramide	1.12419	1.09384	1.03797
2-METHYLENE-5-(2,5-DIOXOTETRAHYDROFURAN-3-YL)-6-OXO--10,10-DIMETHYLBICYCLO[7: 2: 0]UNDECANE	0.97254	1.005	0.941142
2-THIOURACIL	0.889036	1.00446	1.07155
3-(4-Hydroxy-3-methoxyphenyl)-2-propionic acid amide	0.962419	1.08912	0.938077
3,16-DIDEOXYMEXICANOLIDE-3beta-DIOL	1.10285	0.937666	0.865954
3,4',5,6,7-PENTAMETHOXYFLAVONE	0.960166	1.08111	0.896192
3,4-DIDESMETHYL-5-DESHYDROXY-3'-ETHOXYSCLEROIN	0.96168	1.00777	0.867786
3,4-DIHYDROXYCARANE	0.923465	0.967435	0.888386
3,4'-DIHYDROXYFLAVONE	0.788393	1.07905	0.952617
3',4'-DIHYDROXYFLAVONE	0.842047	1.24381	0.881001
3,4-DIMETHOXYCINNAMIC ACID	1.03339	1.12774	0.965755
3,4-DIMETHOXYDALBERGIONE	1.16459	0.78806	0.83975
3',4'-DIMETHOXYFLAVONE	1.02475	0.843473	0.976916
3,5-DIHYDROXYFLAVONE	1.0227	1.03893	0.96224
3,5-DINITROCATECHOL (OR-486)	0.918812	0.950118	0.831523
3,5-DIPRENYL-4-HYDROXYACETOPHENONE	0.997381	1.03061	1.19522
3',6-DIHYDROXYFLAVONE	1.42847	1.14322	1.18796
3,7-DIHYDROXYFLAVONE	0.954768	1.00627	0.893895
3,7-EPOXYCARYOPHYLLAN-6-OL	1.17415	0.980288	0.936414
3,7-EPOXYCARYOPHYLLAN-6-ONE	1.03751	0.977877	0.995558
3,8-dihydroxy-1-methylanthraquinone-2-carboxylic acid	0.942929	1.02492	1.01591
3-ACETOXYPREGN-16-EN-12,20-DIONE	0.980449	1.07854	1.02916
3-Acetylaleuritolic acid	0.874491	0.873308	1.01067
3alpha-ACETOXYDIHYDRODEOXYGEDUNIN	1.04085	1.24673	1.16173
3alpha-HYDROXY-3-DEOXYANGOLENSIC ACID METHYL ESTER	1.02057	1.04927	0.949803
3alpha-HYDROXY-4,4-BISNOR-8,11,13-PODOCARPATRIENE	1.29143	0.942679	1.11218
3-alpha-HYDROXYDEOXYGEDININ	0.695722	0.967161	0.876259
3-AMINO-1,2,4-TRIAZOLE	0.983232	0.983243	0.978575
3-AMINOBENZAMIDE	0.867965	0.979441	0.880064
3-AMINO-beta-PINENE	0.909485	0.920718	0.967965
3-AMINOPROPANESULPHONIC ACID	1.12924	0.967248	1.1457
3-Benzyl-2-phenyl-butyrolactone	1.03053	0.855402	1.12923
3beta-ACETOXY-23-BROMO-ISOALLOSPIROST-9 (11)-ENE-12-ONE	0.933253	1.07588	1.06967
3beta-ACETOXYDEOXODIHYDROGEDUNIN	0.803161	0.988876	1.10047
3beta-ACETOXYDEOXYANGOLENSIC ACID, METHYL ESTER	0.886016	1.08925	0.901655
3beta-CHLOROANDROSTANONE	1.11703	0.989435	1.05401
3beta-HYDROXY-23,24-BISNORCHOL-5-ENIC ACID	0.913636	0.931943	1.09155
3beta-HYDROXYDEOXODIHYDRODEOXYGEDUNIN	1.09847	1.14321	1.09827
3beta-HYDROXYISOALLOSPIROST-9(11)-ENE	1.02723	0.997439	1.03807
3-BROMO-7-NITROINDAZOLE	1.00495	0.98956	1.01301
3-DEACETYLKHIVORIN	1.09149	1.00582	1.03573
3-DEOXO-3beta-ACETOXYDEOXYDIHYDROGEDUNIN	0.93626	1.05609	0.879133
3-DEOXO-3beta-HYDROXYMEXICANOLIDE 16-ENOL ETHER	1.18025	1.02748	1.00303
3-DEOXY-3beta-HYDROXYANGOLENSIC ACID METHYL ESTER	0.964023	1.06161	0.912752
3-DESHYDROXYSAPPANOL TRIMETHYL ETHER	1.01784	0.970388	1.01249
3-HYDROXY-3',4'-DIMETHOXYFLAVONE	1.14552	0.957339	1.12381
3-HYDROXY-4-(SUCCIN-2-YL)-CARYOLANE delta-LACTONE	1.0691	1.06243	1.02551
3-HYDROXYCOUMARIN	0.935956	0.772515	0.881765
3-HYDROXYFLAVONE	0.967626	1.11189	0.97727
3-HYDROXYTYRAMINE	0.865455	1.02123	0.987355
3-METHOXYCATECHOL	1.0087	1.02932	1.03808
3-METHYL-1-PHENYL-2-PYRAZOLIN-5-ONE (MCI-186)	0.996202	0.946264	0.987796
3-METHYLORSELLINIC ACID	0.994934	0.799007	0.951136
3-METHYLXANTHINE	1.07999	1.14174	1.20013
3-NOR-3-OXOPANASINSAN-6-OL	1.02782	0.913959	1.03125
3-O-Succinoyl-Lanost-8-ene-3,17,24,25,26-pentol, Arundifungin	1.17878	0.97395	1.08225
3-OXOURSAN (28-13)OLIDE	0.885378	0.854371	0.963738
3-PINANONE OXIME	0.927643	1.0097	0.895038
4-(3-BUTOXY-4-METHOXYBENZYL)IMIDAZOLIDIN-2-ONE	1.06497	1.01608	1.13421
4,4'-DIISOTHIOCYANOSTILBENE-2,2'-SUFONIC ACID SODIUM SALT	1.13222	1.03454	1.04563
4,4'-DIMETHOXYDALBERGIONE	1.03365	0.927285	0.977372
4,6-DIMETHOXY-5-METHYLISOFLAVONE	0.980273	1.16797	1.17576
4-ACETOXYPHENOL	0.892619	1.03445	0.995331
4-AMINOETHYLBENZENESULFONYL FLUORIDE HYDROCHLORIDE	0.818092	0.769466	0.942569
4-Chlor-3,5-dimethoxy-benzoic acid	0.856339	1.07416	0.99834
4'-DEMETHYLEPIPODOPHYLLOTOXIN	0.913804	0.835984	0.695595
4-Hydroxy-3-methoxy-benzoic acid amide, Vanillic acid amide	1.13879	1.11146	0.889159
4-HYDROXY-6-METHYLPYRAN-2-ONE	1.09619	0.935284	0.997299
4'-HYDROXYCHALCONE	1.06059	1.05719	1.08807
4-Hydroxy-N-methyl-L-BMT-cyclosporin A	0.968588	0.981683	0.972331
4'-METHOXYCHALCONE	1.27979	0.970898	0.96866
4-METHOXYDALBERGIONE	0.737173	1.00147	0.978039
4'-METHOXYFLAVONE	1.2487	1.28721	1.0966
4-METHYLDAPHNETIN	0.976186	0.910999	1.02099
4-METHYLESCULETIN	1.11485	0.752535	1.1092
4-NAPHTHALIMIDOBUTYRIC ACID	0.850197	0.969342	0.961813
4-NONYLPHENOL	1.16767	1.14969	1.23134
5-(1,2-Dihydroxypropyl)-2-isopropenyl-2,3-dihydrobenzofuran; K-369a	0.972176	0.984069	1.01459
5,6-Epoxy-N-methyl-L-BMT-cyclosporin A	1.05757	1.06049	1.10252
5,6-Epoxy-N-methyl-L-BMT-cyclosporin A (Isomere)	0.9493	1.03741	1.01262
5,7-DICHLOROKYNURENIC ACID	0.88704	0.890549	0.936011
5,7-DIHYDROXY-4-METHYLCOUMARIN	0.851163	0.849101	0.970237
5,7-DIHYDROXYISOFLAVONE	1.01268	0.99975	1.05674
5,7-DIMETHOXYISOFLAVONE	0.956813	1.10709	1.07791
5alpha-ANDROSTAN-3,17-DIONE	0.890187	1.08268	0.994844
5alpha-CHOLESTAN-3beta-OL-6-ONE	0.895206	0.923806	0.860449
5-AMINOPENTANOIC ACID HYDROCHLORIDE	0.99469	1.12943	0.932087
5beta-12-METHOXY-4,4-BISNOR-8,11,13-PODOCARPATRIEN-3-ONE	1.09988	1.18332	1.0372
5-FLUOROINDOLE-2-CARBOXYLIC ACID	0.997884	0.943221	1.01568
5-Heneicosyl-1,3-benzenediol, 5-Heneicosylresorcinol	1.12558	1.08472	1.00514
5-HYDROXY-2',4',7,8-TETRAMETHOXYFLAVONE	0.796734	0.927294	0.874727
5-HYDROXYIMINOISOCARYOPHYLLENE	1.18391	1.05871	0.904145
5-Methoxysterigmatocystin; 7-Hydroxy-6,10-dimethoxydifuroxanthone; 5-MS	0.843302	0.961586	0.979192
5-METHYLFURMETHIDE	0.782234	0.862344	0.885562
5-Nonadecyl-1,3-benzenediol, 5-Nonadecylresorcinol	0.65114	0.977982	0.960774
6-(2-i-Propyl)-3-ethyl-4-hydroxy-2-pyron	1.03814	0.900766	0.807071
6,4'-DIHYDROXYFLAVONE	1.08721	0.934074	1.08696
6,4'-DIMETHOXYFLAVONE	1.23975	1.20961	1.33461
6,7-DICHLORO-3-HYDROXY-2-QUINOXALINECARBOXYLIC ACID	1.04605	0.8865	0.92495
6,7-DIHYDROXYFLAVONE	0.989956	0.781632	0.978962
6,7-Dimethoxymellein	1.15656	0.853672	1.03775
6-ACETOXYANGOLENSIC ACID METHYL ESTER	0.936239	1.13192	0.826423
6alpha-METHYLPREDNISOLONE ACETATE	0.977304	0.871863	0.941932
6-AMINONICOTINAMIDE	0.934545	0.930635	0.911161
6-deoxyclitoriacetal PK-010244	1.28922	1.15406	1.03762
6-Desoxy-5a-hydroxypentalenic acid amide	1.10025	0.998722	1.06119
6-HYDROXYANGOLENSIC ACID METHYL ESTER	1.04396	1.05	1.02599
6-Hydroxymellein	0.975082	0.945563	0.959265
6-PHENYL-4-AZOBICYCLO[5.4.0]UNDECA-7,9,11-TRIENE-9,10-DIOL	1.02417	1.1063	1.12904
7,2'-DIHYDROXYFLAVONE	1.05649	1.16144	1.25954
7,4'-DIHYDROXYFLAVONE	1.04308	0.864024	1.0538
7,8-DIHYDROXYFLAVONE	1.256	1.0266	1.1338
7beta-HYDROXY-7-DESACETOXYKHIVORINIC ACID, METHYL ESTER	1.09355	1.08794	0.980952
7-DEACETOXY-7-OXODEOXYGEDUNIN	0.889488	0.992925	0.979951
7-DEACETOXY-7-OXOKHIVORIN	0.967302	1.07947	1.01506
7-DEACETYLKHIVORIN	1.04206	0.939072	1.00941
7-DESACETOXY-6,7-DEHYDROGEDUNIN	0.839851	0.94514	0.917619
7-DESHYDROXYPYROGALLIN-4-CARBOXYLIC ACID	1.1612	1.03423	1.01964
7-HYDROXYETHYLTHEOPHYLLINE	0.999581	1.19099	1.10388
7-Hydroxy-N-methyl-L-BMT-[gamma-Hydroxy-N-methyl-L-leucine9]cyclosporin A	1.05314	1.09665	0.843909
7-Hydroxy-N-methyl-L-BMT-gamma-Hydroxy-N-methyl-L-leucine4 cyclosporin A	0.939978	1.14736	1.09501
7-METHOXYCHROMONE	1.07738	1.0603	1.11032
7-NITROINDAZOLE	1.14569	1.08362	1.18176
7-OXOCALLITRISIC ACID, METHYL ESTER	1.16789	0.995703	1.01942
7-OXOCHOLESTEROL	0.922727	0.871581	0.978872
8,12-Dihydroxy-streptazolin	0.885751	1.05255	0.957212
8-Acetyl-4,9-demethylfuro[2,3-h]-chromen-2-one (VFT-01)	0.997163	0.907008	0.944866
8beta-HYDROXYCARAPIN, 3,8-HEMIACETAL	0.898667	0.849068	0.824279
8-CYCLOPENTYLTHEOPHYLLINE	0.89244	0.946312	0.951452
8-HYDROXY-15,16-BISNOR-11-LABDEN-13-ONE	0.874709	1.16314	0.881896
8-hydroxy-3,4-bis-(hydroxymethyl)-isocumarin	1.03998	1.20229	1.08784
8-Hydroxy-4-hydroxymethyl-3-methyl-isocumarin	1.09356	1.09313	1.01361
8-HYDROXYCARAPINIC ACID	0.815386	1.02336	0.926636
8-IODOCATECHIN TETRAMETHYL ETHER	1.17981	1.05243	1.07512
8-Methyl-averufin	1.24895	1.18614	1.11159
8-Methylaverufin; PB-8	1.27001	0.95768	1.02152
9-Hydroxy-collybolide	0.808879	1.11713	0.968981
A 26771 B	1.20764	1.12804	1.06923
ABAMECTIN	1.1078	1.1028	0.977228
ABIETIC ACID	0.963061	1.14314	1.01692
ABRINE (L)	1.29731	0.962888	0.976437
ABSCISIC ACID (cis,trans; )	1.11656	1.02952	1.13847
ACACETIN	1.07019	0.88655	0.95743
ACACETIN DIACETATE	1.23526	1.04555	1.03302
ACADESINE	0.958639	1.01291	0.977745
ACAMPROSATE CALCIUM	1.12225	1.10141	1.03393
ACARBOSE	1.20978	1.05428	1.0329
ACEBUTOLOL HYDROCHLORIDE	0.873972	1.03028	1.15314
ACECAINIDE HYDROCHLORIDE	1.12455	1.07652	1.07123
ACEDAPSONE	1.14955	1.14223	1.12701
ACEMETACIN	1.31111	1.11535	1.12618
ACEPROMAZINE MALEATE	0.829308	1.08892	0.946644
ACETAMINOPHEN	0.897065	0.990132	1.05372
ACETAMINOSALOL	0.922573	1.00339	0.912978
ACETANILIDE	1.00197	1.07712	1.00875
ACETARSOL	1.1087	1.08583	0.953922
ACETAZOLAMIDE	0.852004	0.883917	1.10805
ACETOHYDROXAMIC ACID	1.21225	1.11599	1.02548
ACETOSYRINGONE	1.1382	0.918447	0.950894
ACETRIAZOIC ACID	1.15431	1.01509	1.15113
ACETYL ISOGAMBOGIC ACID	0.699824	0.871217	0.906219
ACETYLCARNITINE	0.810004	0.881977	1.04358
ACETYLCHOLINE	1.08974	1.0376	1.00987
ACETYLCYSTEINE	1.28489	1.11067	1.07469
ACETYLGLUCOSAMINE	1.11753	1.12498	1.26955
ACETYL-L-LEUCINE	1.03328	0.993107	1.17409
ACETYLTRYPTOPHAN	0.94596	0.949553	0.975175
ACETYLTRYPTOPHANAMIDE	1.16952	0.963696	0.834229
ACEXAMIC ACID	1.01026	1.02869	1.00557
ACONITIC ACID	0.899999	1.06177	0.975929
ACONITINE	0.869444	0.98811	0.945295
ACRIFLAVINIUM HYDROCHLORIDE	1.14995	1.33173	0.940605
ACRISORCIN	1.13421	1.91528	0.770871
ACTINONIN	1.35581	1.05691	1.19629
ACYCLOVIR	0.901291	0.990351	1.02398
ADENINE	1.04369	0.817083	0.90779
ADENOSINE	0.968309	1.01059	1.10157
ADENOSINE PHOSPHATE	1.00472	1.13876	0.945124
ADIPHENINE HYDROCHLORIDE	0.910054	0.927565	1.01344
ADONITOL	1.17716	1.10498	1.17623
ADRENALINE BITARTRATE	1.00629	1.11554	1.22343
AESCULIN	1.23994	1.04264	1.1886
AGELASINE (stereochemistry of diterpene unknown)	0.86086	1.16508	1.14502
AGMATINE SULFATE	0.914247	1.01985	1.07339
AJMALINE	1.2456	1.04917	1.11146
AKLAVINE HYDROCHLORIDE	1.05419	1.31663	0.706989
AKLOMIDE	0.866948	0.876147	0.967627
ALAPROCLATE	1.04717	0.851291	0.856712
ALBENDAZOLE	1.15819	1.14082	1.0541
ALBUTEROL ()	0.965937	1.1184	1.0791
ALCLOMETAZONE DIPROPIONATE	1.13213	0.96599	0.950127
ALENDRONATE SODIUM	0.965822	0.9925	1.05771
ALEXIDINE HYDROCHLORIDE	1.3959	1.17415	1.07796
ALFLUZOSIN	1.03516	0.969114	0.920849
ALGESTERONE ACETOPHENIDE	0.976949	1.01408	0.96198
ALISKIREN HYDROCHLORIDE	1.2823	1.00248	1.10378
ALIZARIN	1.03412	1.0937	1.13002
ALLANTOIN	0.933076	0.989838	1.04648
ALLOPREGNANOLONE	1.04134	0.937185	0.920878
ALLOPURINOL	1.16821	1.09997	0.896138
ALLOXAN	0.891379	0.82243	0.953042
ALMOTRIPTAN	1.03322	1.33371	1.06635
ALOIN	1.09479	1.14345	1.05931
alpha-CYANO-3-HYDROXYCINNAMIC ACID	0.836266	1.09314	0.980947
alpha-CYANO-4-HYDROXYCINNAMIC ACID	0.833442	0.986	0.972719
alpha-DIHYDROGEDUNOL	0.807107	0.983946	0.926214
alpha-HYDROXYDEOXYCHOLIC ACID	1.05193	0.912785	0.918803
alpha-MANGOSTIN	0.850709	0.989398	0.931199
alpha-METHYL-L-TYROSINE	0.883615	0.828875	1.03233
alpha-TOCHOPHEROL	0.992308	1.11168	1.00146
alpha-TOCHOPHERYL ACETATE	1.10589	1.06607	1.02875
ALPRENOLOL	0.849345	1.07497	0.888543
ALRESTATIN	1.19058	0.966352	1.08446
Alternariol	1.00843	0.94344	0.985039
Alternariol-9-methylether	1.18818	0.969658	1.05671
Altersetin	1.29167	0.995287	0.921521
ALTHIAZIDE	0.933431	0.992745	0.985434
ALTRENOGEST	1.05948	0.867267	1.02902
ALTRETAMINE	1.05833	1.06513	0.958571
ALVERINE CITRATE	0.93664	1.01985	0.843859
AMANTADINE HYDROCHLORIDE	1.06151	0.932916	0.980995
AMBROXOL HYDROCHLORIDE	0.78777	1.04252	0.938317
AMCINONIDE	1.07499	0.83116	0.796573
AMIFOSTINE	0.929427	1.08442	0.990476
AMIKACIN SULFATE	0.813223	0.812216	0.913287
AMILORIDE HYDROCHLORIDE	1.05535	0.975009	0.989813
AMINACRINE	0.802063	1.59739	0.973501
AMINOBENZTROPINE	1.06402	1.03008	0.845417
AMINOCAPROIC ACID	0.915005	1.13529	1.04242
AMINOCYCLOPROPANECARBOXYLIC ACID	0.8044	0.890704	0.938569
AMINOETHOXYDIPHENYLBORANE	1.02373	1.17323	1.08336
AMINOETHYLISOTHIOUREA DIHYDROBROMIDE	0.923676	1.08598	1.07696
AMINOHIPPURIC ACID	0.973778	1.01414	1.00215
AMINOHYDROXYBUTYRIC ACID	1.0296	1.00957	1.11393
AMINOLEVULINIC ACID HYDROCHLORIDE	0.941627	1.08325	1.05913
AMINOPENTAMIDE	0.870908	1.00593	0.999213
AMINOPYRINE	1.12671	1.22588	0.828486
AMINOSALICYLATE SODIUM	0.982607	1.02427	1.06715
AMINOTHIAZOLE	1.0139	1.08577	0.970352
AMIODARONE HYDROCHLORIDE	0.979251	1.00507	1.07491
AMIPRILOSE	1.00861	0.959008	1.01338
AMITRAZ	0.952036	1.08456	0.950205
AMITRIPTYLINE HYDROCHLORIDE	0.84146	0.99565	0.973447
AMLODIPINE BESYLATE	0.927061	1.02487	1.01315
AMODIAQUINE DIHYDROCHLORIDE	0.719284	1.05697	0.968323
AMOXAPINE	0.907255	0.755229	0.910704
AMOXICILLIN	1.0691	1.20513	1.06387
AMPHOTERICIN B	1.03406	1.03421	0.995239
AMPICILLIN SODIUM	0.925344	1.03907	0.95347
AMPROLIUM	0.990226	0.963951	1.01545
AMRINONE	0.912565	0.877292	1.01239
AMSACRINE	1.32858	0.886364	0.814384
AMYGDALIN	0.902623	0.755733	0.908701
ANABASAMINE HYDROCHLORIDE	1.20443	1.07483	0.970898
ANABASINE HYDROCHLORIDE	0.873456	0.977792	0.961965
ANAGRELIDE HYDROCHLORIDE	1.08173	1.13201	0.977389
ANCITABINE HYDROCHLORIDE	1.11315	0.93843	0.956811
ANDIROBIN	1.16441	1.04287	0.97143
ANDROGRAPHOLIDE	1.09974	1.02479	0.967024
ANDROSTA-1,4-DIEN-3,17-DIONE	1.01723	1.0183	0.921303
ANDROSTERONE ACETATE	1.20124	1.11722	1.07052
ANDROSTERONE SODIUM SULFATE	0.878023	0.729958	0.931553
ANETHOLE	0.925965	0.861736	0.920839
ANGOLENSIC ACID, METHYL ESTER	1.18568	1.07104	1.17579
ANGOLENSIN (R)	1.03973	0.987348	1.0428
ANHYDROBRAZILIC ACID	1.00906	1.03951	1.01876
ANIRACETAM	1.03137	1.07745	1.02399
ANISINDIONE	0.870511	0.940455	0.932527
ANISODAMINE	1.03333	0.989419	0.983368
ANISOMYCIN	0.560434	0.298769	0.336853
annocherin	0.979083	0.929855	0.950221
annocherinone	1.25366	1.1239	1.21997
annonacin	1.02177	1.07218	1.0098
ANTAZOLINE PHOSPHATE	1.10238	1.19818	0.97859
ANTHOTHECOL	0.627233	0.985414	0.753805
ANTHRACENE-9-CARBOXYLIC ACID	0.716602	0.976922	0.859606
ANTHRALIN	0.879401	1.04685	0.860446
Anthramycin derivative (C16H14N2O5)	0.995076	0.777896	0.878444
Anthramycin derivative (C15H14N2O3)	0.910498	1.01076	0.876961
Anthramycin derivative (C16H15N3O4)	0.921838	0.805117	1.03093
Anthramycin derivative (C15H14N2O3, compound ID 7624)	0.983919	0.968987	0.966005
Anthranilic acid	1.08803	0.994259	1.06093
ANTIAROL	1.04831	0.934401	1.04189
Antibiotic A 83586C	0.970723	1.03178	0.986111
Antibiotic A73A	1.03927	1.01615	0.979065
Antibiotic X 14952B	1.025	0.818967	0.983753
ANTIMYCIN A (A1 shown)	1.02839	0.879035	1.00531
Antimycine A2b	0.91284	0.830639	1.04512
ANTIPYRINE	1.10268	1.06725	1.06932
APHYLLIC ACID	1.09735	1.0473	1.0241
APIGENIN	0.9391	1.12632	1.01447
APIGENIN TRIACETATE	0.874424	1.02332	0.989366
APIIN	1.01722	1.09163	1.03565
APIOLE	1.04664	0.931149	0.98176
APOMORPHINE HYDROCHLORIDE	0.889814	1.15416	0.986851
APOTOXICAROL	0.92694	1.24125	1.06475
APRAMYCIN	1.0406	1.20946	0.911303
ARABITOL(D)	0.98065	0.939151	1.10321
ARBUTIN	1.04601	1.00137	1.04168
ARCAINE SULFATE	1.12006	1.07828	1.0816
ARECOLINE HYDROBROMIDE	1.17378	1.08735	0.960377
Argisolecin derivative	0.861839	1.02395	0.942297
Arglecin derivative A (Compound ID 7658)	0.923834	0.924917	0.946396
Arglecin derivative B (Compound ID 7707)	0.664924	1.03478	0.929644
Argvalin derivative	1.09706	0.97663	0.946931
ARISTOLOCHIC ACID	1.2458	1.30582	1.09309
ARSANILIC ACID	0.906867	0.960646	1.02316
ARTEMISININ	0.980057	0.964904	0.858791
ARTENIMOL	0.838564	0.738997	0.820469
ARTHONIOIC ACID	1.16686	1.07792	1.17542
Arthrobactin	1.30909	0.989176	1.03547
ASARININ (-)	1.01958	1.06363	0.974181
ASARYLALDEHYDE	0.991043	0.951604	0.978222
ASCORBIC ACID	0.925422	0.884448	0.962526
Ascosteroid derivative	0.932203	1.04906	1.06585
ASIATIC ACID	0.956301	0.936578	0.95462
ASPARTAME	0.9755	1.1021	0.929706
ASPIRIN	0.892823	1.03487	0.94684
Aspirochlorine	0.861849	1.36533	1.19695
ASTAXANTHIN	0.773392	1.01619	0.822146
ASTEMIZOLE	1.06046	1.03683	0.971958
ASTRAGALOSIDE IV	1.08721	1.01661	1.09526
ATENOLOL	1.2664	0.910111	1.05049
ATOMOXETINE HYDROCHLORIDE	1.10627	1.07799	1.11584
ATORVASTATIN CALCIUM	0.915895	0.9739	0.906671
ATRACTYLOSIDE POTASSIUM	0.8119	1.02599	0.948808
ATRANORIN	0.946604	0.941402	0.979067
ATRAZINE	0.925776	0.983775	1.0321
ATROPINE SULFATE	1.07015	1.02252	0.948751
AURIN TRICARBOXYLIC ACID	0.879632	0.98351	0.944086
AUROTHIOGLUCOSE	0.850536	0.952546	0.238017
Averantin	1.01882	0.979286	0.944589
Aversin	0.936323	0.776681	0.906816
Averufanin-6,8-Dimethylether	0.963288	0.81059	0.881469
Averufin (Isoform A, Compound ID 7507)	1.05598	0.903484	0.943205
Averufin (Isoform B, Compound ID 7395)	0.912745	0.948869	0.918058
Averufin-8-methylether	0.92027	1.07659	0.986842
Avilamycin A	1.23487	1.05531	1.04751
AVOBENZONE	0.926337	1.1813	1.03468
AVOCADANOFURAN	0.900518	0.917619	0.961453
AVOCADENE	1.00722	0.877409	0.978323
AVOCADENE ACETATE	0.991193	0.870737	0.956812
AVOCADENOFURAN	0.956513	0.875146	0.942944
AVOCADYNE ACETATE	0.91267	1.05557	0.887962
AVOCADYNOFURAN	1.00441	1.14954	0.886358
AVOCATIN A	0.892625	0.976324	0.972772
AVOCATIN B	1.1295	1.03388	0.964429
AZACITIDINE	1.16811	1.01544	1.01272
AZADIRACHTIN	0.95057	0.974645	1.00514
AZAPERONE	0.982648	0.95752	1.01668
AZASERINE	1.2608	1.39841	0.924705
AZATHIOPRINE	1.23237	1.08889	0.854301
AZELAIC ACID	1.00847	1.14775	0.92226
AZELASTINE HYDROCHLORIDE	0.98196	1.15471	1.01456
AZINPHOS METHYL	1.01994	1.00654	0.94557
AZITHROMYCIN	1.06085	0.910659	1.03634
AZLOCILLIN SODIUM	1.05298	0.843938	0.964774
AZOBENZENE	0.978809	1.0035	0.94914
B-27	0.894075	0.973958	1.11656
B-32	1.0391	1.01757	0.9692
B-56	0.87005	0.964933	0.97108
B-64	0.999486	0.983483	0.892053
B-75	1.11764	1.11181	1.01135
B-77	0.89482	1.08952	0.835536
B-79	1.14661	1.0359	1.07154
B-82	0.951346	0.97815	0.91016
BACAMPICILLIN HYDROCHLORIDE	1.02247	1.04372	1.07412
BACCATIN III	0.857199	0.999237	0.901805
Bacircine 2	0.952204	0.875963	1.01032
Bacircine 5	1.11081	1.04418	0.998424
Bacircine derivative (C53H93N7O13)	1.10436	1.2316	1.07907
Bacircine derivative (C52H91N7O13)	1.0096	0.959718	0.968491
BACITRACIN	1.02367	0.976435	1.0443
BACLOFEN	0.997111	0.907396	0.986681
BAEOMYCESIC ACID	0.972477	1.0053	1.08692
BAICALEIN	1.01078	0.855658	0.910751
BAMBUTEROL HYDROCHLORIDE	1.12762	0.923484	1.08932
BATYL ALCOHOL	1.16121	1.04902	0.981255
Baumycin C1	1.2061	1.00153	1.05465
Baumycin C2	1.09946	1.13929	1.04622
BECLOMETHASONE DIPROPIONATE	0.91878	0.981363	0.931683
BEKANAMYCIN SULFATE	1.10052	0.932329	0.992948
BENAZEPRIL HYDROCHLORIDE	1.20408	1.20898	0.989381
BENDROFLUMETHIAZIDE	0.849991	0.842326	0.896598
BENFLUOREX HYDROCHLORIDE	1.19975	1.2415	1.19014
BENSERAZIDE HYDROCHLORIDE	0.90966	1.0438	1.05855
BENURESTAT	1.09693	1.04933	1.214
BENZALKONIUM CHLORIDE	0.71224	0.850573	0.584674
BENZAMIL HYDROCHLORIDE	1.0207	1.09439	1.04507
BENZANTHRONE	1.3231	0.917637	0.996815
BENZETHONIUM CHLORIDE	1.00888	0.918017	0.850571
BENZOCAINE	1.00758	0.935736	0.892876
BENZOIC ACID	0.927275	1.05539	0.931698
BENZOXYQUINE	1.07123	0.859721	0.841962
BENZOYL PEROXIDE	0.951059	0.946078	1.03424
BENZOYLPAS	0.967885	0.779408	1.06675
BENZTHIAZIDE	0.956075	0.888574	1.05898
BENZTROPINE	0.937336	0.90098	0.928571
BENZYL BENZOATE	0.905099	0.91954	1.07814
BENZYL ISOTHIOCYANATE	0.711541	0.784416	0.856668
BENZYLHYDRAZINE HYDROCHLORIDE	0.901526	0.99448	0.975125
BEPRIDIL HYDROCHLORIDE	1.12753	0.851709	0.920027
BERBAMINE HYDROCHLORIDE	0.937165	0.93526	0.999723
BERBERINE CHLORIDE	1.11786	1.05202	0.940395
BERGAPTEN	1.10995	0.970138	1.03315
BERGAPTOL	1.07257	0.921545	0.8685
BERGENIN	1.14509	1.02102	1.07456
beta-AMYRIN	0.943245	0.908753	0.933088
beta-AMYRIN ACETATE	1.12915	1.16754	1.03417
beta-CAROTENE	0.866642	0.96537	0.999023
beta-CARYOPHYLLENE ALCOHOL	0.979058	1.21136	1.03985
beta-DIHYDROGEDUNOL	0.808342	1.04952	1.13755
beta-ESCIN	0.993196	1.14384	1.04118
BETAHISTINE HYDROCHLORIDE	0.949035	1.30746	1.15317
BETAINE HYDROCHLORIDE	0.862319	0.909454	0.995224
BETAMETHASONE	0.937917	0.963938	0.945068
BETAMETHASONE 17,21-DIPROPIONATE	0.880237	0.863162	0.977193
BETAMETHASONE ACETATE	0.98524	0.951123	0.877303
BETAMETHASONE VALERATE	0.85618	0.830418	0.949593
BETAMETHAZONE SODIUM PHOSPHATE	1.05669	1.10897	1.115
BETAMIPRON	0.934135	0.930837	1.00393
beta-Rubromycin; Tuoromycin; 9020; 7453; 16569	0.965346	0.886259	1.02135
beta-SITOSTEROL	0.9143	0.824126	0.906955
BETHANECHOL CHLORIDE	1.66879	0.816329	0.952381
BETONICINE	0.981487	1.03384	0.898055
BETULIN	1.1328	1.1439	1.06881
BETULINIC ACID	0.855505	1.01961	1.00495
BEZAFIBRATE	0.904067	0.875218	0.987516
Bhimamycin A	0.90024	0.870731	0.880665
Bhimamycin B	0.952629	1.07445	1.1573
Bhimamycin D	1.14707	1.03249	1.11928
Bhimamycin E	0.902012	0.933824	1.01559
Bhimanone	0.862479	1.04808	1.08332
BICUCULLINE ()	1.04919	0.849203	0.99177
BIFONAZOLE	0.826947	0.907066	0.95674
BILIRUBIN	0.970874	0.925463	0.955915
Bilobalid (S000394)	1.07738	1.26995	1.06245
Bio	1.61308	1.87969	1.53588
BIOCHANIN A	1.179	0.968248	1.04795
BIOCHANIN A DIACETATE	1.18092	1.33089	1.26073
BIOCHANIN A, DIMETHYL ETHER	1.03846	0.943153	1.00495
BIOTIN	1.09616	0.958243	1.01584
BIPERIDEN	0.919421	1.00573	0.882187
bipinnapterolide A	0.919163	0.832084	0.905288
bipinnatin H	0.822884	0.827083	0.80498
bipinnatolide F	1.11441	0.989423	1.06177
bipinnatolide G	0.847717	0.850719	0.966362
BISABOLOL	0.973049	0.996113	0.905471
BISABOLOL ACETATE	1.10096	1.01354	1.09163
BISACODYL	1.20148	0.804775	0.932158
BISANHYDRORUTILANTINONE	1.26848	0.99002	0.859072
BISMUTH SUBSALICYLATE	0.994633	0.829177	0.97816
BISOPROLOL FUMARATE	0.957723	1.08707	1.03259
BITHIONATE SODIUM	0.96113	0.950826	0.969038
BIXIN	0.927674	0.934095	1.03051
BK 223-A	1.0233	0.904145	1.05224
BK 223-C	1.16178	1.06923	0.908409
BLEOMYCIN (bleomycin B2 shown)	1.03223	0.621061	0.710037
BOLDINE	0.911716	0.864864	0.893212
Bonactin	0.917222	1.01977	0.892797
Borrelidin	1.22179	1.10632	1.05594
Borrelidin derivative (C30H49NO7)	0.953818	0.951964	1.04108
Borrelidin derivative (C28H43NO7)	0.900697	1.028	0.884362
Borrelidin derivative (C30H49NO8)	1.14009	1.05436	0.903607
BOVINOCIDIN (3-nitropropionic acid)	0.914297	1.06354	1.06257
Branimycin	1.10758	1.37622	1.06909
BRAZILEIN	1.15663	1.00164	1.04149
BRAZILIN	1.17042	1.13413	0.971136
BROMHEXINE HYDROCHLORIDE	0.823937	0.866232	0.95836
BROMO-3-HYDROXY-4-(SUCCIN-2-YL)-CARYOLANE gamma-LACTONE	1.11642	1.14501	1.11074
BROMOCRIPTINE MESYLATE	1.00445	0.937836	0.869846
BROMOPRIDE	1.04286	0.967765	1.13513
BROMPHENIRAMINE MALEATE	0.874946	1.19864	1.147
BROXYQUINOLINE	1.14364	1.20987	1.16479
BRUCINE	0.880205	0.82598	0.932087
BS-46	1.11747	0.901228	0.977596
BUCLADESINE	1.04955	1.1686	1.10433
BUDDLEOFLAVONOLOSIDE	1.13657	1.02949	0.970042
BUDESONIDE	1.03093	1.05788	0.887436
BUMETANIDE	1.15592	1.01377	1.01402
BUPIVACAINE HYDROCHLORIDE	0.864808	0.886402	0.83883
BUPROPION	0.951728	1.08625	0.995997
BUSPIRONE HYDROCHLORIDE	1.39081	1.05327	1.09093
BUSSEIN	1.16364	1.0294	1.06427
BUSULFAN	1.06927	0.851477	0.925291
BUTACAINE	1.19117	1.26617	1.04282
BUTAMBEN	1.14142	0.917811	1.07457
C11H18N2O4	0.944393	0.953396	1.03601
C13H15NO	1.2132	1.05067	1.1023
C15H18N2O3	0.831066	1.0153	0.793933
C16H23N5O5S	0.891434	1.00601	1.11192
C19H16O7	1.15931	0.890875	0.920865
C20H34N4O7	1.17567	1.181	1.00545
C23H25NO3	0.920744	0.913555	0.962212
C24H24O7	1.31193	1.02994	0.957791
C26H46N6O9	1.15848	1.24667	1.08692
C27H48N6O8	1.08469	0.968188	0.845384
C28H40O8	1.1071	1.03376	0.96818
C30H44O11	1.20332	1.15729	1.08324
C32H49N7O6	1.00682	0.922318	1.0394
C33H56N8O7	1.1277	0.899265	1.01055
C33H56N8O8	1.27113	0.999697	1.17219
C34H53NO14	1.254	1.04903	0.875751
C34H58N8O8	0.940278	1.17472	0.939107
C36H54N8O7	1.00071	0.958846	0.959495
C42H66O17	1.12722	1.31345	1.07355
C48H67N7O13	0.838109	0.982586	1.04845
C49H69N7O13	0.831663	0.951372	0.97493
C50H71N7O13	1.04411	1.05028	1.00464
C63H98O25	1.10002	1.17095	1.02706
C8H12N2O2	0.998187	1.07569	1.04421
CACODYLIC ACID	0.996798	0.904783	1.0182
CADAVERINE TARTRATE	1.05673	1.12111	0.95488
CADIN-4-EN-10-OL	0.848469	1.05435	0.987018
CAFESTOL ACETATE	1.0787	1.05662	1.13725
CAFFEIC ACID	0.998075	1.04949	1.00689
Caffeic acid methylester	1.10717	1.11111	1.06694
CAFFEINE	1.38593	1.0963	1.06247
CALCEIN	0.927941	0.945537	0.930859
CAMPHOR (1R)	0.989471	1.04616	0.924578
CAMPTOTHECIN	1.0313	1.11034	0.985985
CANAVANINE	1.20563	0.97289	0.957785
CANDESARTAN CILEXTIL	1.05992	1.22289	1.02894
CANRENOIC ACID, POTASSIUM SALT	0.927202	0.998624	1.01961
CANRENONE	1.19945	1.24543	1.05963
CANTHAXANTHIN (euglenanone)	1.30323	1.10963	1.10377
CAPERATIC ACID	1.12721	1.02885	0.99644
CAPOBENIC ACID	1.05501	0.881614	0.893971
CAPREOMYCIN SULFATE	0.809857	0.790773	0.880149
CAPSANTHIN	0.991766	0.970209	1.00839
CAPTOPRIL	1.03189	1.0048	0.977273
CARAPIN	1.00088	1.12552	0.906357
CARAPIN-8(9)-ENE	1.01883	0.809392	1.01049
CARBACHOL	0.917745	1.13603	0.852669
CARBADOX	0.897631	1.01692	0.949507
CARBAMAZEPINE	0.923439	1.13645	0.934565
CARBENICILLIN DISODIUM	1.0742	1.10394	1.1217
CARBENOXOLONE SODIUM	1.06286	1.08789	0.952915
CARBETAPENTANE CITRATE	1.26461	1.11147	1.1351
CARBIDOPA	1.16814	0.864347	0.935202
CARBIMAZOLE	0.959821	0.988504	1.03517
CARBINOXAMINE MALEATE	0.808951	0.884518	0.983717
CARBOPLATIN	0.827266	1.13379	1.03453
CARISOPRODOL	1.01203	0.837419	1.02251
CARMINIC ACID	1.26052	1.10801	1.08634
CARMOFUR	1.12745	0.91915	1.04387
CARMUSTINE	1.0692	1.12881	1.00481
CARNITINE (dl) HYDROCHLORIDE	0.795728	1.16835	0.960127
CARNOSIC ACID	1.07452	1.05499	0.910714
CARNOSINE	0.945732	1.13772	1.15884
CARPROFEN	1.06484	1.0248	1.13115
CARVEDILOL	1.08774	1.16439	0.977273
Carviolin	0.893591	0.954134	0.97276
CARYLOPHYLLENE OXIDE	1.09006	1.09122	1.00671
CARYOPHYLLENE [t(-)]	0.893789	0.934468	0.9929
CATECHIN PENTABENZOATE	1.33336	0.941514	0.91804
CATECHIN TETRAMETHYLETHER	0.909518	1.03376	1.04287
CEAROIN	0.822441	0.992905	0.806633
CEDRELONE	0.787391	1.06695	1.12389
CEDROL	0.922321	1.01051	0.907101
CEDRYL ACETATE	0.927593	1.06407	0.932694
CEFACLOR	0.748731	0.933611	0.778942
CEFADROXIL	0.835954	0.930705	0.96509
CEFAMANDOLE NAFATE	1.01201	0.904412	0.966252
CEFAMANDOLE SODIUM	1.06827	0.83509	0.977811
CEFAZOLIN SODIUM	0.88932	0.998173	0.87103
CEFDINIR	1.01207	1.04275	1.00612
CEFDITORIN PIVOXIL	1.01881	0.789872	0.948481
CEFMETAZOLE SODIUM	0.861662	0.930448	1.12895
CEFONICID SODIUM	0.855591	0.962171	0.994672
CEFOPERAZONE SODIUM	1.10052	0.914097	1.06271
CEFOTAXIME SODIUM	1.03972	0.98017	0.882094
CEFOXITIN SODIUM	1.00796	1.00745	0.917324
CEFPODOXIME PROXETIL	0.994133	0.941334	0.980096
CEFPROZIL	1.14918	1.10003	1.18796
CEFSULODIN SODIUM	0.996261	0.95269	0.900784
CEFTIBUTEN	1.00042	1.1367	1.02883
CEFTRIAXONE SODIUM TRIHYDRATE	0.987918	1.03559	0.983751
CEFUROXIME AXETIL	1.02155	0.952427	1.03254
CEFUROXIME SODIUM	1.15497	1.07658	1.20562
CELASTROL	1.25762	1.07957	0.785686
CELECOXIB	0.913706	0.951896	0.960103
CELLOBIOSE (D[])	1.29467	1.00386	0.91335
CENTAUREIN	0.865331	1.00713	1.0225
CEPHALEXIN	0.912813	0.986823	1.0335
CEPHALORIDINE	0.877586	1.02211	0.880198
CEPHALOSPORIN C SODIUM	1.1119	1.24319	1.19498
CEPHALOTAXINE	1.0992	1.05152	0.939806
CEPHALOTHIN SODIUM	1.09907	0.903352	0.971358
CEPHAPIRIN SODIUM	0.939755	0.938095	0.933933
CEPHARANTHINE	0.712631	0.9821	0.925171
CEPHRADINE	1.17933	1.0286	1.08124
Cerulenin	0.939825	1.08884	1.05014
CETIRIZINE HYDROCHLORIDE	0.816506	1.11526	0.959381
CETRIMONIUM BROMIDE	0.931122	0.797286	0.722783
CETYLPYRIDINIUM CHLORIDE	0.78007	0.872903	0.698091
CEVADINE	0.789412	0.959092	0.976299
Chalcomycin	1.06677	0.832935	0.961149
Chalcomycin B	0.989865	1.09066	0.883068
Chaplashin	0.976377	0.887265	0.901991
Chartreusin-pentaacetate	0.962789	1.10641	1.18747
CHAULMOOGRIC ACID	1.12365	1.15021	1.03911
CHAULMOOGRIC ACID, ETHYL ESTER	1.05944	0.926851	0.903873
CHAULMOSULFONE	0.962022	0.996749	0.976091
CHENODIOL	1.08794	0.944088	1.07329
Chiisanogenin (12)	1.15598	1.11615	1.15831
Chiisanoside (5)	0.922009	0.945697	1.00947
CHLORAMBUCIL	1.01778	0.94969	0.946189
CHLORAMPHENICOL	1.19224	1.16153	0.963052
CHLORAMPHENICOL HEMISUCCINATE	1.00748	0.843036	0.993008
CHLORAMPHENICOL PALMITATE	1.0023	1.01088	1.01337
CHLORANIL	1.06952	1.03843	1.03514
CHLORHEXIDINE	1.07606	1.13017	0.795775
CHLORMADINONE ACETATE	1.16	1.08306	1.01594
CHLORMEZANONE	1.07854	0.976799	1.11002
Chloro-Anthraquinone	0.795516	1.01408	0.968132
CHLOROCRESOL	0.828934	0.900275	0.816538
CHLOROGENIC ACID	1.03278	0.949854	1.04864
CHLOROPHYLLIDE Cu COMPLEX Na SALT	1.07305	1.07649	1.07717
CHLOROQUINE DIPHOSPHATE	0.849733	0.928198	0.995509
CHLOROTHIAZIDE	0.893819	0.871508	1.10417
CHLOROTRIANISENE	0.705046	0.912359	0.90106
CHLOROXINE	0.976708	1.03571	1.11657
CHLOROXYLENOL	0.81842	0.975304	1.11138
CHLORPHENIRAMINE (S) MALEATE	0.954187	0.848612	0.804204
CHLORPROMAZINE	1.068	0.90673	0.7656
CHLORPROPAMIDE	1.09043	0.941135	0.901179
CHLORPROTHIXENE HYDROCHLORIDE	0.904803	1.31647	1.03383
CHLORQUINALDOL	1.07522	1.04835	0.974766
Chlorstaurosporinone	0.964753	1.01085	0.98129
CHLORTETRACYCLINE HYDROCHLORIDE	1.05935	1.05589	0.97071
CHLORTHALIDONE	0.826012	0.934244	1.00139
CHLORZOXAZONE	0.939227	0.924054	0.986737
CHOLECALCIFEROL	0.734768	0.819665	0.909697
CHOLEST-5-EN-3-ONE	0.977597	0.97568	0.94546
CHOLESTAN-3beta,5alpha,6beta-TRIOL	1.02437	0.910755	0.922672
CHOLESTANE	0.988701	0.9395	1.06416
CHOLESTANONE	0.977693	0.956425	0.946777
CHOLESTEROL	1.12707	1.01897	1.0248
CHOLESTERYL ACETATE	1.09923	1.06812	1.16233
CHOLIC ACID	1.05311	1.03118	1.03117
CHOLIC ACID, METHYL ESTER	1.01887	1.23468	1.08926
CHOLINE CHLORIDE	1.11726	1.06165	1.18659
CHONDROSINE	0.819794	0.920098	1.00287
CHROMOCARB	0.906054	1.05626	1.00575
CHRYSANTHEMIC ACID	1.10939	0.892839	1.04331
CHRYSANTHEMIC ACID, ETHYL ESTER	1.03898	0.995631	1.10235
CHRYSANTHEMYL ALCOHOL	1.12771	0.987862	0.951836
CHRYSIN	1.13429	1.0198	1.07809
CHRYSOPHANOL	0.93064	0.96752	0.998264
CHUKRASIN METHYL ETHER	1.03575	0.861265	0.941643
Chymostatin B-derivate	1.11789	1.08651	1.08195
CIANIDANOL	1.09722	1.04855	1.10118
CICLOPIROX OLAMINE	2.32357	0.780501	0.823473
CILOSTAZOL	0.967332	1.05859	0.953893
CIMETIDINE	1.01568	1.07215	1.01415
Cinatrin C1	0.906085	0.880132	0.981433
Cinatrin C3	1.00216	0.980506	1.11046
Cinatrin derivative (C18H30O9)	1.20733	1.20553	1.04479
Cinatrin derivative (C18H28O8)	1.19287	0.982419	0.939924
CINCHONIDINE	0.90201	0.838212	0.967507
CINCHONINE	0.876162	1.00954	0.941471
CINEOLE	1.23239	1.20755	1.18913
Cinerubin-B	1.0589	0.96739	1.05889
CINNAMIC ACID	0.902856	0.85335	0.963451
CINNARAZINE	1.06206	1.18502	0.904369
CINOXACIN	0.874195	0.991608	0.883228
CIPROFIBRATE	1.07149	0.889872	0.909613
CIPROFLOXACIN	1.01335	1.09366	1.03389
CISPLATIN	0.941754	0.858483	0.935437
CITALOPRAM	1.10081	0.946872	1.00972
CITICOLINE	1.1186	1.0974	1.03213
CITIOLONE	0.820265	0.985793	0.874932
CITRININ	0.847127	0.925248	0.9814
CITROPTEN	1.01778	0.948249	0.943925
CITRULLINE	0.986832	0.949308	0.850476
CJ-14258	1.18009	0.95606	1.03235
CLARITHROMYCIN	0.90859	1.16664	1.07244
CLAVULANATE LITHIUM	0.959679	1.00032	1.10928
CLEBOPRIDE MALEATE	1.10807	0.908595	1.02368
CLEMASTINE	0.907494	0.924508	0.828459
CLENBUTEROL HYDROCHLORIDE	0.978673	0.958269	1.02117
CLINDAMYCIN HYDROCHLORIDE	0.93299	0.947679	0.972623
CLIOQUINOL	1.32402	1.18362	1.0069
CLOBETASOL PROPIONATE	0.749272	0.870736	0.889104
CLOFIBRATE	0.999038	1.21723	1.07691
CLOFIBRIC ACID	1.21572	1.02047	1.06264
CLOFOCTOL	0.74199	0.872875	0.864404
CLOMIPHENE CITRATE	0.861998	0.930735	1.06824
CLOMIPRAMINE HYDROCHLORIDE	0.994043	1.01827	0.948968
CLONIDINE HYDROCHLORIDE	1.33541	1.07973	1.02517
CLOPAMIDE	0.920514	0.954691	1.02431
CLOPIDOGREL SULFATE	0.839647	0.816419	0.847291
CLOPIDOL	0.922754	0.902012	0.914124
CLORSULON	1.08881	1.16555	1.07344
CLOTRIMAZOLE	0.854689	0.89518	1.12975
CLOVANEDIOL DIACETATE	0.775526	1.03289	0.911763
CLOXACILLIN SODIUM	0.873283	1.0265	0.960012
CLOXYQUIN	1.19787	0.91245	1.06407
CLOZAPINE	0.951047	0.817853	0.964851
COENZYME B12	1.06276	1.03884	0.968959
COLCHICINE	0.799001	0.706629	0.655736
COLFORSIN	1.16779	1.13058	1.01434
COLISTIMETHATE SODIUM	0.932178	0.890759	0.935201
Collismycin A	0.860604	0.860226	0.923106
COMPACTIN	1.30455	0.926398	1.02017
Concanamycin A	0.835792	0.927824	0.863753
Concanamycin B	0.881641	0.96959	0.999819
CONESSINE	1.18178	1.0999	1.06785
CONIINE	1.02791	1.02485	1.06977
CONVALLATOXIN	0.63684	0.215936	0.288284
CORALYNE CHLORIDE	1.26096	1.05098	1.08701
CORTISONE	0.853676	1.03299	0.795771
CORTISONE ACETATE	1.04293	1.00957	0.924634
CORYNANTHINE	1.08553	1.02602	0.999911
COSMOSIIN	1.0055	1.1045	1.07108
COSMOSIIN HEXAACETATE	1.08108	1.04205	0.947435
COTARNINE CHLORIDE	1.05618	1.02963	1.08828
COTININE	0.909729	1.02382	0.879036
COUMARIN	1.03024	1.11449	1.00817
COUMOPHOS	1.05454	0.938846	0.953916
CRASSIN ACETATE	0.932956	1.00563	0.842114
CREATININE	0.958701	0.957042	0.911529
CRESOL	0.994318	1.00943	1.07971
CRESOPYRINE	0.917686	0.910455	0.968078
CRINAMINE	0.875714	0.992177	1.04243
CROMOLYN SODIUM	1.08202	0.870333	0.939661
CROTAMITON	0.981671	1.02444	0.840005
CRUSTECDYSONE	0.903475	1.1234	1.12376
CRYPTOTANSHINONE	1.01811	0.921732	0.838232
CULMORIN	1.05478	0.976223	1.00909
CUNEATIN METHYL ETHER	1.04842	1.03821	1.0913
CURCUMIN	0.960244	1.10894	0.93574
Cyatic acid	1.09322	1.01082	0.96685
CYCLIZINE	1.2249	0.933495	0.947663
Cyclo (Pro, Trp), Brevianamide F	0.878288	1.09865	1.03875
cyclo(4-hydroxyprolyl-phenylalanyl)	1.13644	0.965225	1.07731
cyclo(alanylglycyl)	1.12783	1.07322	1.0855
Cyclo(alanylisoleucyl)	1.10371	1.00548	0.927664
cyclo(alanylleucyl)	1.25882	0.997485	0.98713
cyclo(alanylphenylalanyl)	0.93897	0.982299	1.08352
Cyclo(glycylprolyl)	1.26467	1.27513	1.01984
Cyclo(hydroxyleucylprolyl)	1.03481	0.973487	1.06377
Cyclo(leucylglycyl)	0.802257	0.965424	0.989862
Cyclo(leucylprolyl) (Isomere)	0.967235	0.741582	1.10395
Cyclo(Prolylprolyl)	0.773107	0.829225	1.05757
cyclo(prolyltyrosyl)	1.08879	1.03292	0.86522
Cyclo(prolylvalyl) (Isomere)	0.916657	0.936243	0.984317
Cyclo(tyrosylprolyl); (S,S)-ML 1532II; A 19C; Cyclo(L-Tyr-L-Pro); 3097-A	0.903302	1.09603	0.951689
Cyclo(tyrosylprolyl)	0.948716	0.822138	1.01754
Cyclo(tyrosyltyrosyl)	0.892249	1.16145	1.02855
CYCLOBENZAPRINE HYDROCHLORIDE	0.951429	0.97476	0.936226
CYCLOCREATINE	1.10694	1.18802	1.00921
CYCLOHEXIMIDE	0.640846	0.43154	0.684622
CYCLOLEUCINE	0.99	1.07691	1.05977
CYCLOPENTOLATE HYDROCHLORIDE	1.00184	1.14089	1.05389
Cyclopeptide L-156373	0.805398	0.948225	0.921018
CYCLOPHOSPHAMIDE HYDRATE	0.92899	1.06138	0.961078
CYCLOSERINE	1.1383	1.01538	0.942188
Cyclosporin A	1.04266	0.899206	0.908643
CYCLOSPORINE	0.874968	1.12823	1.0077
CYCLOTHIAZIDE	1.00668	1.13633	0.894123
CYCLOVERATRYLENE	0.962059	1.07164	0.852142
CYPROTERONE ACETATE	0.988542	0.806063	0.974509
CYSTEAMINE HYDROCHLORIDE	1.08044	1.18163	1.11627
CYTARABINE	1.04	1.09848	0.880804
CYTIDINE	1.01996	1.18176	0.990207
CYTISINE	0.812819	0.862771	0.903163
d,l-threo-3-HYDROXYASPARTIC ACID	1.12846	1.22691	1.20692
DACARBAZINE	1.13012	1.08299	1.09579
DACTINOMYCIN	0.845771	0.575256	0.610885
Daidzein (Biofocus)	1.03763	1.09316	0.928054
DAIDZEIN	1.03421	0.968317	1.07657
DALBERGIONE	1.08412	0.91938	1.043
DALBERGIONE, 4-METHOXY-4'-HYDROXY-	0.883036	0.870297	0.860294
DANAZOL	0.994775	0.97672	0.811728
DANTHRON	1.00348	0.997688	1.01498
DANTROLENE SODIUM	0.83965	1.00103	1.0516
DAPSONE	1.06824	0.872871	0.903922
DARIFENACIN HYDROBROMIDE	0.884837	1.18318	1.06247
DAUNORUBICIN	0.922591	0.818605	0.538599
DEACETOXY(7)-7-OXOKHIVORINIC ACID	0.937664	0.844025	0.94624
DEACETOXY-7-OXISOGEDUNIN	2.25323	0.987915	0.854599
DEACETOXY-7-OXOGEDUNIN	0.953066	0.853922	1.00787
DEACETYLGEDUNIN	0.803019	0.899663	0.983742
DECAHYDROGAMBOGIC ACID	1.04814	0.982497	0.990664
DEFEROXAMINE MESYLATE	1.00884	0.881499	1.19974
DEGUELIN(-)	1.44472	0.821609	0.867365
DEHYDRO (11,12)URSOLIC ACID LACTONE	1.09943	1.03502	1.00106
DEHYDROABIETAMIDE	1.05861	0.867591	1.09159
DEHYDROCHOLIC ACID	0.854572	1.11155	1.19397
Dehydrochorismic acid lactone	0.965103	0.810572	1.00458
Dehydro-Curvularin	0.816029	1.1055	0.981261
DEHYDROEPIANDROSTERONE	0.848249	0.998077	0.894602
DEHYDROROTENONE	1.26298	0.982702	0.825922
DEHYDROVARIABILIN	1.16136	1.04382	1.03202
DEMECLOCYCLINE HYDROCHLORIDE	1.0066	0.981701	1.02472
DEMETHYLNOBILETIN	1.04338	0.901358	0.868133
DEOXYADENOSINE	1.11204	0.978849	1.08763
DEOXYANDIROBIN	0.873732	0.889951	0.878389
DEOXYANDIROBIN LACTONE	0.906847	1.11697	1.04523
DEOXYCHOLIC ACID	0.93897	1.04444	1.0104
DEOXYGEDUNIN	0.873263	1.0487	1.01165
DEOXYGEDUNOL ACETATE	1.2323	1.02841	1.09285
DEOXYKHIVORIN	0.914731	0.96848	0.951739
DEOXYSAPPANONE B 7,3'-DIMETHYL ETHER	0.986563	0.896082	1.05913
DEOXYSAPPANONE B 7,3'-DIMETHYL ETHER ACETATE	1.17936	0.944513	0.83301
DEOXYSAPPANONE B 7,4'-DIMETHYL ETHER	0.689743	0.75386	0.806125
DEOXYSAPPANONE B TRIMETHYL ETHER	0.95828	0.99957	1.01649
DEQUALINIUM CHLORIDE	0.599516	0.767052	0.800891
DERACOXIB	0.937843	1.13763	0.960711
DERRUBONE	0.995636	1.01304	0.932827
DERRUSNIN	0.831042	0.773077	0.872869
DERRUSTONE	0.587112	1.08938	1.0457
DESACETYL (7)KHIVORINIC ACID, METHYL ESTER	1.00304	1.09658	0.9942
DESACETYLCOLFORSIN	0.930071	0.925746	0.956051
Desferrioxamin B	0.693025	0.852179	0.839808
DESIPRAMINE HYDROCHLORIDE	0.854389	0.874338	1.02743
DESLORATIDINE	1.17652	1.00771	1.15476
DESMETHYLDIHYDROCAPSAICIN	0.796631	0.755298	0.84148
DESONIDE	0.957162	0.981697	0.99969
DESOXYCORTICOSTERONE ACETATE	1.32325	1.17333	0.954782
Desoxyguanosin	0.945803	0.988699	0.992634
Desoxyinosin	0.698287	1.0814	0.949193
DESOXYMETASONE	1.00796	1.10127	1.1089
DESOXYPEGANINE HYDROCHLORIDE	0.913785	0.906129	0.947376
DEXAMETHASONE	1.09624	0.982624	1.08024
DEXAMETHASONE ACETATE	1.09731	0.905286	0.953026
DEXAMETHASONE SODIUM PHOSPHATE	0.867475	0.925804	0.897228
DEXCHLORPHENIRAMINE MALEATE	0.948796	1.19397	1.03972
DEXPROPRANOLOL HYDROCHLORIDE	0.995283	0.932954	0.921053
DEXTROMETHORPHAN HYDROBROMIDE	0.966295	1.02669	0.980476
DIALLYL SULFIDE	0.986935	0.979531	0.971056
DIALLYL TRISULFIDE	1.06902	0.980392	0.883425
DIAZOXIDE	1.14284	1.20001	0.879429
DIBENZOTHIOPHENE	0.952343	0.865931	0.930608
DIBENZOYLMETHANE	1.21256	1.18076	1.13592
DIBUCAINE HYDROCHLORIDE	1.08684	0.853903	0.979675
DIBUTYL PHTHALATE	1.0498	0.894791	0.979643
DICAMBA	0.82831	0.986446	0.884108
DICHLOROPHENE	0.922911	1.02424	0.922642
DICHLORVOS	0.973996	0.988425	1.03694
DICLOFENAC SODIUM	0.958946	0.999697	0.885947
DICLOXACILLIN SODIUM	1.02203	1.07061	1.18251
DICTAMNINE	1.03553	1.11432	1.00861
DICUMAROL	1.06663	1.22656	1.07346
DICYCLOMINE HYDROCHLORIDE	0.998677	0.956639	1
DIENESTROL	0.858601	1.07884	1.09014
DIETHYLCARBAMAZINE CITRATE	1.28131	1.05749	1.0584
DIETHYLSTILBESTROL	1.14077	1.11717	1.15639
DIETHYLTOLUAMIDE	1.03184	1.08307	0.931359
DIFFRACTAIC ACID	0.787526	0.992174	1.01193
DIFLUBENZURON	1.03364	0.902524	0.867955
DIFLUNISAL	1.06582	1.36148	1.13796
DIFUCOL HEXAMETHYL ETHER	1.09472	0.912274	0.990291
DIGITONIN	1.11792	0.977602	1.05802
DIGITOXIN	0.594712	0.257961	0.418663
DIGOXIN	0.713641	0.187759	0.261965
DIHYDRO-7-DESACETYLDEOXYGEDUNIN	0.919811	0.976611	0.998138
DIHYDROCELASTROL	0.881232	0.980516	0.824951
DIHYDROCELASTRYL DIACETATE	1.01804	0.964707	0.941191
Dihydrodaunomycinone	0.969409	0.789643	0.912382
DIHYDRODEOXYGEDUNIN	0.998931	1.01218	0.889035
DIHYDROERGOTAMINE MESYLATE	1.06734	1.02012	0.880966
DIHYDROFISSINOLIDE	0.970462	0.918736	0.990148
DIHYDROGAMBOGIC ACID	0.875027	0.931772	0.927501
DIHYDROGEDUNIC ACID, METHYL ESTER	0.939389	0.866246	1.01987
DIHYDROGEDUNIN	1.08604	0.956776	0.889833
DIHYDROGEDUNINIC ACID, METHYL ESTER	1.0063	1.00061	0.961139
DIHYDROJASMONIC ACID	0.883459	1.08699	0.940123
DIHYDROJASMONIC ACID, METHYL ESTER	1.03759	1.09918	1.00854
DIHYDROMUNDULETONE	1.06071	0.924399	1.02161
DIHYDROMYRISTICIN	1.06058	1.00159	0.991119
Dihydrophenazinemonoacetate	0.88193	1.04743	1.02415
DIHYDROROTENONE	1.1477	0.877636	0.86674
DIHYDROSAMIDIN	0.847103	0.893111	1.02977
DIHYDROSTREPTOMYCIN SULFATE	0.830956	1.19768	1.05216
DIHYDROTANSHINONE I	1.43443	1.03493	1.04622
Dihydroterrecyclic acid, Terrecyclic Acid B	0.995049	1.14583	1.00598
Dihydrotetrodecamycin	1.12	1	0.97727
DIHYDROXY (3alpha,12alpha)PREGNAN-20-ONE	0.80257	0.983673	0.893392
DILOXANIDE FUROATE	0.995574	0.876949	0.902661
DILTIAZEM HYDROCHLORIDE	0.944532	0.967603	0.981689
DIMENHYDRINATE	1.25941	1.252	1.21301
DIMERCAPROL	0.893202	1.04678	0.994322
DIMETHADIONE	0.898853	1.25129	0.977562
DIMETHYL 4,4-o-PHENYLENE-BIS (3-THIOPHANATE)	1.00745	1.24533	1.04769
DIMETHYL CAPERATATE	0.799531	1.0024	0.833571
Dimethylaverufin (Isoform A, compound ID 7397)	0.993555	0.975855	0.943525
Dimethylaverufin (Isoform B, compound ID 7534)	0.897214	1.01397	1.05255
Dimethylbipolarin	1.16127	1.08919	0.87897
DIMETHYLCAFFEIC ACID	1.0675	0.998503	1.03722
Dimethylnidurufin; Nidirufin 6,8-dimethyl ether; 6,8-Di-O-methyl-nidirufin	1.06109	1.09541	1.125
DIMETHYLSULFONE	0.994626	1.25057	1.0962
Dinaciclib	0.665203	0.578462	0.59712
DINITOLMIDE	0.977515	0.913392	1.0137
DIOSGENIN	0.991657	0.892569	1.07172
DIOSMIN	1.06352	1.06452	1.08849
DIOXYBENZONE	1.25919	1.21766	1.11311
Diperamycin	0.845417	0.931876	0.837508
DIPHENHYDRAMINE HYDROCHLORIDE	1.2335	1.15427	1.24559
DIPHENYLPYRALINE HYDROCHLORIDE	1.2294	1.16601	1.18128
DIPHENYLUREA	1.12758	1.17813	0.961255
DIPYRIDAMOLE	1.20765	1.24852	1.05895
DIPYRONE	1.24084	0.930952	0.984643
DIRITHROMYCIN	1.17785	0.9624	1.07204
DISOPYRAMIDE PHOSPHATE	1.39426	1.2697	1.15246
DISULFIRAM	1.49941	1.30705	0.906895
DIURON	1.02543	1.18827	1.18876
DJENKOLIC ACID	0.827216	1.08752	0.940375
D-LACTITOL MONOHYDRATE	0.948485	0.765496	1.0509
DOBUTAMINE HYDROCHLORIDE	1.02969	0.921739	1.01622
DOCOSANOL	0.942861	0.839469	0.958603
Domperidone	1.01337	1.12229	0.865281
DONEPEZIL HYDROCHLORIDE	1.07905	1.06767	1.00472
DOPAMINE HYDROCHLORIDE	0.876416	1.09451	0.970651
DOXEPIN HYDROCHLORIDE	0.848053	1.06912	1.12898
DOXORUBICIN	0.727318	1.05455	0.630584
DOXYCYCLINE HYDROCHLORIDE	1.14687	1.01879	1.06181
DOXYLAMINE SUCCINATE	1.3465	0.922246	1.00056
D-PHENYLALANINE	0.866006	1.13105	0.985879
DROFENINE HYDROCHLORIDE	1.35494	1.01019	1.07048
DROPERIDOL	1.12898	0.832904	0.902653
DROPROPIZINE	0.937851	0.847903	0.961221
DUARTIN (-)	0.905175	0.972578	0.852969
DUARTIN, DIMETHYL ETHER	0.959128	1.02354	0.901985
DULOXETINE HYDROCHLORIDE	0.737328	0.845117	0.923873
DYCLONINE HYDROCHLORIDE	1.30341	1.3002	1.25042
DYPHYLLINE	1.076	1.19324	1.10749
Eburicoic acid	1.04803	0.886054	0.974354
ECHINOCYSTIC ACID	0.950448	1.01204	1.04826
ECONAZOLE NITRATE	1.15291	0.989925	1.03775
EDOXUDINE	0.99723	1.04618	1.06493
EDROPHONIUM CHLORIDE	0.857584	0.974351	1.00818
EFAROXAN HYDROCHLORIDE	0.941894	1.01856	1.0342
ELAIDYLPHOSPHOCHOLINE	0.954836	1.00302	0.964361
ELETRIPTAN HYDROBROMIDE	0.885362	0.999795	1.08268
ELLAGIC ACID	0.929765	0.94381	0.941828
EMBELIN	0.988777	1.0946	1.11226
EMETINE	0.387273	0.622603	0.67785
EMODIC ACID	1.11417	1.08471	1.13662
ENALAPRIL MALEATE	0.962088	1.07728	0.994754
ENOXACIN	1.23957	1.01112	0.993734
ENOXAPARIN SODIUM (1% wt/vol in 10%aq DMSO)	1.18345	0.986062	0.955778
ENOXOLONE	0.978627	1.03209	1.06495
ENROFLOXACIN	0.94717	1.03503	1.02
ENTANDROPHRAGMIN	0.933333	0.960948	1.04647
EPHEDRINE (1R,2S) HYDROCHLORIDE	0.98713	0.997999	0.983361
EPI(13)TORULOSOL	0.921107	0.962272	0.917489
EPIAFZELECHIN (2R,3R)(-)	0.850465	0.96424	1.039
EPIAFZELECHIN TRIMETHYL ETHER	1.29987	0.925018	1.07117
EPIANDROSTERONE	0.987728	1.12523	1.00151
EPICATECHIN	0.893104	0.980609	0.976244
Epicatechin (S000393)	1.17927	1.14306	1.01923
EPICATECHIN MONOGALLATE	1.17692	1.08941	1.04958
EPICATECHIN PENTAACETATE	1.01799	0.920751	0.990816
EPICOPROSTEROL	1.15683	0.929558	1.01916
EPIGALLOCATECHIN	1.20717	0.986821	1.10003
EPIGALLOCATECHIN 3,5-DIGALLATE	0.892997	0.839833	0.910703
EPIGALLOCATECHIN-3-MONOGALLATE	1.06017	0.941748	0.848307
Epimer of [gamma, delta-Dihydroxy-N-methyl-L-leucine4]cyclosporin A	1.0487	1.06606	1.06265
EPIRUBICIN HYDROCHLORIDE	0.86582	1.12645	0.663554
EPITHEAFLAVIN MONOGALLATE	1.2061	0.903073	0.964262
Epothilone A	1.00485	0.669294	0.757098
EPOXY (1,11)HUMULENE	1.06047	1.0465	0.85991
EPOXY (4,5alpha)-4,5-DIHYDROSANTONIN	0.999297	0.969929	0.898605
EPOXYGEDUNIN	1.02835	0.961994	0.852615
EQUILIN	1.13871	1.20682	0.971819
ERGOCALCIFEROL	1.08543	1.09559	1.14283
ERGONOVINE MALEATE	0.943785	1.10798	1.04604
ERGOSTA-7,22-DIEN-3-ONE	1.10876	1.08775	0.986111
ERGOSTEROL	1.14077	0.864135	0.878671
ERGOSTEROL ACETATE	0.783448	1.04707	1.05892
ERGOTAMINE TARTRATE	0.853322	1.26101	1.12387
ERIODYCTOL	1.12672	0.885853	0.890212
ERYSOLIN	0.964583	1.17375	1.0479
ERYTHROMYCIN	0.809905	0.9097	0.874597
ERYTHROMYCIN ESTOLATE	1.01417	1.00849	1.10067
ERYTHROMYCIN ETHYLSUCCINATE	0.853307	0.943661	0.925563
ESCULETIN	0.781367	0.985706	0.859117
ESCULIN MONOHYDRATE	1.23178	1.17714	1.13296
Espicufolin	1.00188	1.19254	1.00458
ESTRADIOL	0.994928	1.1915	1.08071
ESTRADIOL ACETATE	0.862703	1.15866	1.07187
ESTRADIOL CYPIONATE	1.26741	1.21982	1.14884
ESTRADIOL METHYL ETHER	0.907273	0.967965	0.971182
ESTRADIOL PROPIONATE	0.978983	0.878143	0.974464
ESTRADIOL VALERATE	1.20336	0.889117	1.03755
ESTRAGOLE	1.14977	1.13558	0.991033
ESTRIOL	1.02881	1.03582	1.15618
ESTRIOL BENZYL ETHER	0.925767	0.876703	0.982673
ESTRONE	1.10709	1.28041	1.07541
ESTRONE BENZOATE	1.07067	0.927028	0.998229
ESTROPIPATE	0.978275	1.19526	1.22992
ETANIDAZOLE	0.958626	1.10357	1.02956
ETHACRIDINE LACTATE	0.815585	1.08909	0.926904
ETHACRYNIC ACID	0.961859	1.10545	1.05902
ETHAMBUTOL HYDROCHLORIDE	1.21106	1.25444	1.16502
ETHAVERINE HYDROCHLORIDE	1.10675	1.12845	1.03111
ETHINYL ESTRADIOL	1.23283	1.16253	1.07119
ETHIONAMIDE	1.00827	1.11738	1.10428
ETHISTERONE	0.973214	1.03391	1.08669
ETHOPROPAZINE HYDROCHLORIDE	0.996037	0.880435	1.05643
ETHOSUXIMIDE	0.750701	1.23462	0.860732
ETHOXYQUIN	0.874014	0.782258	0.887704
ETHOXZOLAMIDE	0.948338	0.727391	0.927081
ETHYL DICHLOROORSELLINATE	0.881826	0.97586	1.10063
ETHYL EVERNINATE	1.04072	0.923578	1.09627
ETHYL PARABEN	1.13253	1.09153	0.993788
ETHYLNOREPINEPHRINE HYDROCHLORIDE	0.920766	1.01817	1.00901
ETIDRONATE DISODIUM	1.09915	1.06358	1.01399
ETODOLAC	1.01971	1.10414	1.17905
ETOMIDATE	1.0427	0.923768	1.00416
ETOPOSIDE	1.36195	0.792933	0.857113
EUCATROPINE HYDROCHLORIDE	0.931326	1.04813	1.15686
EUGENOL	1.02325	1.08945	1.16164
EUGENYL BENZOATE	1.0409	1.20105	0.984882
EUPARIN	1.32941	1.08439	1.05029
EUPATORIOCHROMENE	0.906125	0.909162	0.98471
EUPHOL	1.01256	0.904164	1.03215
EUPHOL ACETATE	1.32972	1.0298	1.15504
EUPHORBIASTEROID	1.12867	1.03175	1.00966
EVERNINIC ACID	0.789481	0.880025	0.982369
EVOXINE	0.949855	1.00499	1.01996
EXALAMIDE	0.97956	1.12777	1.15712
EXEMESTANE	0.972042	0.944133	1.00098
EZETIMIBE	0.863958	1.14982	0.955855
FAMCICLOVIR	0.920537	0.989992	1.0454
FAMOTIDINE	1.16044	1.13163	1.21988
FAMPRIDINE	1.05987	1.00667	1.13267
Fellutamide derivative	1.51551	0.926288	1.01148
FENBENDAZOLE	1.02427	0.980294	0.961288
FENBUFEN	1.18977	0.971954	1.08128
FENDILINE HYDROCHLORIDE	0.812919	0.962021	0.918388
FENOFIBRATE	0.927958	0.855765	0.902404
FENOLDIPAM MESYLATE	0.99272	1.06813	1.0607
FENOPROFEN	1.00092	1.07482	1.12745
FENOTEROL HYDROBROMIDE	0.896784	0.927481	0.977749
FENSPIRIDE HYDROCHLORIDE	1.09114	1.17996	1.04596
FENTHION	0.73457	1.06991	0.966059
Ferulic acid (Biofocus)	0.818542	1.05991	1.02022
FERULIC ACID	0.956733	0.967839	1.1099
FEXOFENADINE HYDROCHLORIDE	1.14486	0.998964	1.07111
FILIPIN	1.16954	0.994608	1.10705
FIPEXIDE HYDROCHLORIDE	1.02021	0.88682	0.889815
FIPRONIL	0.912865	0.99645	1.00995
FISETIN	0.954589	1.02243	0.952126
FISETINIDOL	1.0407	0.865138	0.922822
FISSINOLIDE	0.960513	0.997755	0.986274
FLOXURIDINE	0.847366	1.12665	1.00952
FLUCONAZOLE	1.22987	1.22634	1.08858
FLUDARABINE PHOSPHATE	0.976171	0.940449	1.07614
FLUDROCORTISONE ACETATE	1.05743	1.08759	1.0785
FLUFENAMIC ACID	0.976575	0.992514	1.13187
FLUMEQUINE	0.978772	0.907955	1.10101
FLUMETHASONE	1.02058	0.970197	0.958661
FLUMETHAZONE PIVALATE	1.33415	1.13883	1.08327
FLUNARIZINE HYDROCHLORIDE	1.08508	0.903883	0.86672
FLUNISOLIDE	0.969664	0.931718	1.05559
FLUNIXIN MEGLUMINE	0.855068	1.13639	0.909466
FLUOCINOLONE ACETONIDE	1.0804	1.02384	0.97045
FLUOCINONIDE	1.13362	1.01584	1.09752
FLUORESCEIN	1.01138	1.10151	1.06777
FLUOROMETHOLONE	1.01893	0.925913	1.03692
FLUOROURACIL	1.21418	0.983734	0.872557
FLUOXETINE	1.0851	1.26259	1.05278
FLUPHENAZINE HYDROCHLORIDE	1.15232	1.03792	0.998506
FLURANDRENOLIDE	1.03912	0.938631	1.02443
FLURBIPROFEN	1.05144	0.986291	0.976442
FLUROTHYL	0.882597	0.809615	0.835621
FLUTAMIDE	0.864259	0.876473	0.976943
FOLIC ACID	1.17219	0.948596	1.02132
FOMEPIZOLE HYDROCHLORIDE	0.927913	0.801435	0.880602
FORMESTANE	1.11735	1.0606	1.06265
FORMONONETIN	1.00379	0.988977	1.03845
FOSCARNET SODIUM	1.05924	0.786485	0.941534
FOSFOMYCIN	1.24658	0.990385	0.943625
FOSFOSAL	0.875731	0.991472	1.02478
FRAXETIN	1.13912	1.10663	1.03681
FRAXIDIN METHYL ETHER	1.13326	0.953624	0.908162
Fredericamycin	0.886852	1.02975	0.95147
Fridamycin D	1.16608	1.00162	1.05898
FRIEDELIN	1.01415	0.913269	0.880972
Fuchurmycin A	1.01467	1.13239	0.927518
FUCOSTANOL	1.00899	1.10325	0.947937
FUMARPROTOCETRARIC ACID	1.00088	0.943459	0.972297
FUMAZENIL	0.845146	1.0558	1.04383
Furan-2,5-dimethanoldiacetate	0.995174	0.982826	1.0643
Furan-2,5-dimethanolmonoacetate	1.0552	0.899729	0.959726
FURAZOLIDONE	1.06651	1.12479	1.056
FUROSEMIDE	1.125	1.10274	1.03647
FUSIDIC ACID	1.0819	1.07889	1.02525
GABAPENTIN	0.969924	1.07502	1.12753
GALANTHAMINE HYDROBROMIDE	1.08604	0.954708	1.02239
GALLAMINE TRIETHIODIDE	1.05843	1.05594	0.939116
GALLIC ACID	0.970284	1.22165	1.02556
GAMBOGIC ACID	0.790007	1.10589	1.00514
GAMBOGIC ACID AMIDE	0.916945	0.97229	0.865924
gamma,delta-Dihydroxy-N-methyl-L-leucine4-cyclosporin A	0.976758	0.985994	1.02978
gamma-AMINOBUTYRIC ACID	0.949845	1.04469	0.858086
gamma-Hydroxy-butyric acid-[gamma-Hydroxy-N-methyl-L-leucine4]cyclosporin A	0.973419	0.997076	1.13146
gamma-Hydroxy-L-leucine4-cyclosporin A	0.867203	0.917037	0.966019
gamma-Hydroxy-N-methyl-L-leucine4-[gamma-Hydroxy-N-methyl-L-leucine9)]clyclosporin A	1.16613	0.934884	0.960493
gamma-Hydroxy-N-methyl-L-leucine4-cyclosporin A	0.87115	1.02365	1.01404
gamma-Hydroxy-N-methyl-L-leucine9-cyclosporin A	0.995966	1.06325	0.964216
GANGALEOIDIN	0.907536	1.02698	0.9632
GANGLEOIDIN ACETATE	0.96996	1.10142	0.980338
GARDENIN A	0.860477	1.08036	0.97959
GARDENIN B	0.880194	0.947354	0.996138
GARLICIN	0.9625	1.04295	0.907387
GATIFLOXACIN	0.918287	1.03574	0.937994
GEDUNIN	1.01311	1.17193	1.14481
GEDUNOL	0.959314	0.919892	0.873059
GEMFIBROZIL	1.10984	1.03463	1.05545
GEMIFLOXACIN MESYLATE	0.768099	0.934352	1.06602
GENETICIN	1.04673	0.896391	1.00473
Genistein (Biofocus)	0.861134	1.1505	0.989367
GENISTEIN	1.18009	0.972723	1.05185
GENTAMICIN SULFATE	1.23558	0.990065	1.01911
GENTIAN VIOLET	0.841857	0.755442	0.68438
GENTIOPICROSIDE	0.948631	0.962892	0.899029
GENTISIC ACID	1.0742	1.09215	1.0846
GERALDOL	1.0739	0.970796	1.01887
Germicidin	1.15911	0.926444	1.09391
GIBBERELLIC ACID	0.961964	0.854468	0.853478
Gingkolid A (S000386)	0.85352	0.773251	0.864965
Gingkolid B (S000387)	1.10562	1.038	1.12858
Gingkolid C (S000388)	0.982313	0.924621	0.825063
GINKGETIN, K salt	1.16524	1.10924	1.16473
GINKGOLIC ACID	0.878902	0.939438	0.949265
GINKGOLIDE A	1.00363	1.06552	1.04441
GITOXIGENIN DIACETATE	1.22451	0.437717	0.731625
GITOXIN	1.22129	0.884157	0.881139
GLAFENINE	0.901597	0.966819	0.899262
GLICLAZIDE	0.626869	1.13186	0.992246
GLUCITOL-4-GUCOPYANOSIDE	1.05036	1.12966	1.10136
GLUCONOLACTONE	1.1503	0.94448	0.87139
GLUCOSAMINE HYDROCHLORIDE	1.11441	1.15253	1.07598
GLUCOSAMINIC ACID	1.00462	1.00964	0.990583
GLUTAMINE	0.946986	0.99765	1.05744
GLUTATHIONE	1.04022	1.00085	1.10784
GLYBURIDE	1.16912	1.11401	1.16623
GLYCYRRHIZIC ACID, AMMONIUM SALT	1.02632	1.17655	1.13526
GMX-1778	1.03756	1.207	1.32382
GOSSYPETIN	0.829576	1.04776	0.968291
GOSSYPIN	1.08859	1.12024	1.02312
GOSSYPOL	0.965062	0.993426	1.07184
GOSSYPOL-ACETIC ACID COMPLEX	0.959652	0.980497	1.01898
GRAMICIDIN	0.819556	0.949383	0.795007
GRAYANOTOXIN I	0.901732	1	0.895038
GRISEOFULVIC ACID	1.07418	1.10833	1.01505
GRISEOFULVIN	1.02112	0.990758	1.02557
Griseorhodin A	1.23928	0.850939	0.957674
Griseoviridin	0.921113	0.876283	0.943413
GUAIAZULENE	0.692104	0.962759	0.844504
GUAIFENESIN	1.1	1.14473	0.983681
GUAIOL(-)	0.688459	0.93928	0.88481
GUANABENZ ACETATE	1.0285	1.05033	1.03485
GUANETHIDINE SULFATE	1.1432	0.948982	1.06802
GUANIDINE CARBONATE	1.07017	0.942261	1.00505
Guanosin	1.04843	1.01393	0.974639
Gutingimycin	0.996081	0.934489	0.949823
GUVACINE HYDROCHLORIDE	1.09871	1.12335	1.03715
HAEMATOMMIC ACID	1.11113	1.16411	0.991308
HAEMATOMMIC ACID, ETHYL ESTER	0.611965	0.920113	0.9119
HAEMATOPORPHYRIN DIHYDROCHLORIDE	1.09134	1.00006	1.05795
HAEMATOXYLIN	0.995098	0.915903	1.04205
HAEMATOXYLIN PENTAACETATE	0.791976	0.978219	0.951909
HALAZONE	0.90034	1.00228	1.00103
HALCINONIDE	0.92758	1.01218	1.03783
HALOPERIDOL	0.973321	1.07947	1.06104
HALOTHANE	1.04725	1.05934	1.1376
HARMALINE	1.23045	1.22226	1.15118
HARMALOL HYDROCHLORIDE	1.1534	1.04906	0.968932
HARMANE	0.981473	1.15786	0.795375
HARMINE	0.952684	0.636458	0.651534
HARMOL HYDROCHLORIDE	1.14706	1.02561	0.970773
HARPAGOSIDE	1.08544	1.08206	0.973963
HASTATOSIDE	0.962944	1.18398	1.09968
HECOGENIN	0.857584	0.826566	0.922924
HECOGENIN ACETATE	0.890485	0.946597	1.03516
HEDERAGENIN	1.03926	1.00553	0.965682
HELENINE	0.963954	0.97937	1.07586
HEMATEIN	1.01772	0.953526	1.00056
Heneicomycin (Isomere)	0.985444	1.11566	1.00009
HEPTAMINOL HYDROCHLORIDE	1.15688	1.02485	1.11931
Herbicidin A	1.0595	0.880863	0.915025
Herbicidin B	0.813717	0.867306	0.89543
Hericenon-Isomer	0.869044	1.02872	0.960435
HERNIARIN	0.912411	0.948448	0.943396
HESPERETIN	0.937098	1.00972	0.992772
HESPERIDIN	1.11082	1.04434	0.968509
HETACILLIN POTASSIUM	1.15193	1.09265	1.01186
HETEROPEUCENIN, METHYL ETHER	0.857594	0.875722	0.951365
HEXACHLOROPHENE	1.13061	1.43826	1.12269
Hexahydrodihydroxyochromycinonepoxide	0.9726	0.967287	0.936374
HEXAMETHONIUM BROMIDE	1.07353	1.07775	1.19619
HEXAMETHYLQUERCETAGETIN	0.895752	1.03542	0.994124
HEXESTROL	1.06368	1.07191	1.05685
HEXETIDINE	1.1449	1.04892	1.01216
HEXYLRESORCINOL	1.0901	1.05332	0.93785
HIERACIN	0.999929	0.979607	1.00905
HINOKITIOL	0.890166	0.933131	0.891673
HISTAMINE DIHYDROCHLORIDE	1.18088	1.05698	1.0246
HOMATROPINE BROMIDE	1.12449	0.954872	0.97833
HOMATROPINE METHYLBROMIDE	1.185	1.01373	0.934595
HOMIDIUM BROMIDE	1.21359	0.873295	0.883607
HOMOPTEROCARPIN	0.964398	0.81758	0.988804
HUMULENE (alpha)	0.925907	1.06348	1.19345
HUPERZINE A	1.07845	1.13552	0.979429
HYCANTHONE	1.22332	1.05241	0.992185
HYDRALAZINE HYDROCHLORIDE	1.34688	1.16195	1.21384
HYDRASTINE (1S,9R)	1.02451	1.12092	0.941613
HYDRASTININE HYDROCHLORIDE	0.846742	0.945918	0.947631
HYDROCHLOROTHIAZIDE	1.13725	1.16713	1.05802
HYDROCORTISONE	1.00917	0.895152	0.899325
HYDROCORTISONE ACETATE	1.05082	1.01682	1.03131
HYDROCORTISONE BUTYRATE	1.14588	0.929188	0.937255
HYDROCORTISONE HEMISUCCINATE	0.868919	0.941294	0.965113
HYDROCORTISONE PHOSPHATE TRIETHYLAMINE	0.899389	1.06658	1.10558
HYDROCORTISONE VALERATE	1.0578	1.04459	1.03821
HYDROFLUMETHIAZIDE	1.02177	1.11249	1.105
HYDROLYSIS PRODUCT OF BUSSEIN	1.05713	1.2083	1.01937
HYDROQUINIDINE	1.14536	1.08627	0.995098
HYDROQUINONE	1.33058	1.38045	1.0824
HYDROXYCHLOROQUINE SULFATE	1.09748	0.966997	1.05988
Hydroxypentalenamide	1.11257	1.19599	0.952293
HYDROXYPROGESTERONE	0.966341	1.10185	1.11646
HYDROXYPROGESTERONE CAPROATE	1.02037	0.985883	1.07509
HYDROXYTACRINE MALEATE	0.815231	0.925817	0.976964
HYDROXYTOLUIC ACID	1.0115	0.848229	0.961304
HYDROXYUREA	1.05302	0.987484	0.944367
HYDROXYZINE PAMOATE	1.09258	1.05992	1.06322
HYGROMYCIN B	1.08766	0.995241	1.0031
Hygromycine A	1.0429	1.058	1.17867
HYMECROMONE METHYL ETHER	0.936415	0.826693	0.925082
HYOSCYAMINE	0.948165	0.915913	1.0556
HYPOXANTHINE	0.999519	0.981773	1.09599
IBUPROFEN	0.94471	1.08075	1.02032
ICARIIN	0.871784	0.947945	1.01827
ICHTHYNONE	0.875016	0.894037	0.951577
IFOSFAMIDE	0.845759	0.957923	0.995997
IMIPRAMINE HYDROCHLORIDE	0.905172	0.846858	0.899612
IMPERATORIN	1.15031	1.09917	0.988824
INDAPAMIDE	1.10317	0.954262	1.05452
indisulam	1.37773	1.12523	1.19356
Indol-2-carboxylic acid	0.781044	0.9075	1.03599
INDOLE-2-CARBOXYLIC ACID	0.904853	1.1571	1.04393
INDOLE-3-CARBINOL	0.927113	1.05446	1.04755
Indole-3-carboxylic acid	0.92252	0.85067	1.02865
INDOMETHACIN	1.60704	1.0706	1.06855
INDOPROFEN	0.832229	1.00266	1.06681
Inermoside	1.22198	0.973604	1.03989
Inosin	0.942177	0.700749	1.02928
INOSINE	0.912381	0.900072	0.994234
INOSITOL	1.20973	1.19391	1.15481
IODIPAMIDE	0.973142	1	1.05627
IODOQUINOL	1.1629	0.943286	1.04687
IOPANIC ACID	1.06675	0.959821	0.977414
IPRATROPIUM BROMIDE	1.06696	0.988288	0.980662
IPRIFLAVONE	0.972501	1.27726	0.93167
IPRONIAZID SULFATE	0.958338	1.05055	1.01663
IRBESARTAN	1.20432	1.13136	0.8039
IRETOL	1.85257	1.08408	1.01544
IRIDIN	1.11582	0.92567	0.81213
IRIGENIN TRIMETHYL ETHER	1.14447	1.01238	1.02427
IRIGENOL	0.967775	1.0897	0.894712
IRIGINOL HEXAACEATATE	0.93735	1.08536	0.952915
Irumamycin	0.91215	1.00561	1.01336
Irumamycin D	1.18952	0.978158	1.01951
Irumamycin derivative (C42H67NO12, compound ID 7572)	0.936596	1.13449	1.07944
Irumamycin derivative (C28H50O7)	0.979912	1.00445	1.02869
Irumamycin derivative (C42H67NO11)	0.883189	0.839072	0.934865
Irumamycin derivative (C40H64O10)	0.901474	0.930644	0.997486
Irumamycin derivative (C42H67NO12, compound ID 7570)	0.91924	0.828067	0.942579
ISOBERGAPTENE	0.952945	1.08497	0.860212
ISOBUTYLMETHYLXANTHINE	1.03011	1.01661	1.02987
Isochiisanoside (6)	0.978834	1.04215	1.03517
Isochiisanoside methylester (7)	1.04342	1.04464	1.00335
Isocollybolide	1.4137	1.35214	1.1756
Isocumarin derivative	1.03241	1.01484	0.967327
Isocumarin-glucoside	0.90405	0.808134	0.939343
Isocumarin-glucoside (Anomere)	0.80007	1.00366	1.0504
ISOEUGENITOL	1.01372	1.39166	1.12293
Isoheneicomycin (Isomere)	0.915281	0.969886	0.93336
ISOKOBUSONE	0.93374	0.963008	0.957222
ISOLIQUIRITIGENIN	0.836878	1.03509	0.889626
ISONIAZID	1.03647	0.937682	1.0489
ISOPEONOL	1.06567	0.9453	1.05394
ISOPILOCARPINE NITRATE	0.966189	0.959216	0.944292
ISOPIMPINELLIN	0.823755	1.03314	0.866868
ISOPROPAMIDE IODIDE	1.10571	0.977129	1.03403
ISOPROTERENOL HYDROCHLORIDE	0.880636	1.06494	1.1009
ISORESERPINE	0.96193	1.2313	1.05697
ISOROTENONE	0.973955	1.05548	0.999373
ISOSAFROLE	1.03305	1.08669	1.06164
ISOSORBIDE DINITRATE	1.06595	1.0205	1.05753
ISOSORBIDE MONONITRATE	0.945477	1.00724	0.897018
ISOTECTORIGENIN, 7-METHYL ETHER	0.972659	1.07707	0.985603
ISOTRETINON	1.06134	0.810024	0.902064
ISOXICAM	1.30306	0.910321	0.988323
ISOXSUPRINE HYDROCHLORIDE	1.06961	1.14129	1.09975
IVERMECTIN	1.01614	1.02026	1.02737
IWR-1	0.844592	0.525526	0.843566
JUAREZIC ACID	0.861622	0.938692	0.744098
JUGLONE	1.07113	1.11917	1.12864
JW 24	1.1036	1.0799	0.983053
Kadammycin A	0.959724	0.789852	1.12398
Kaempferol-3-O-glucoside (6¾¾-p-coumaryl) (110)	0.947148	1.11559	1.03254
KAINIC ACID	0.819001	0.939598	0.975889
Kakkatin	0.937789	1.17388	1.08763
KANAMYCIN A SULFATE	0.81117	1.04622	1.051
KARANJIN	1.06413	1.05987	1.01457
KASUGAMYCIN HYDROCHLORIDE	0.934355	1.04418	0.917214
KETOCONAZOLE	0.919395	1.05955	1.11758
KETOPROFEN	1.01136	0.830378	0.990566
KETOROLAC TROMETHAMINE	0.808387	0.889041	0.921281
KETOTIFEN FUMARATE	0.859868	0.969128	0.945852
Kettapeptin GW 99/1572	0.994744	1.06113	0.940291
KHAYANTHONE	1.06293	1.21265	1.07024
KHAYASIN	0.815982	1.05488	0.79782
KHAYASIN C	1.10209	1.04375	0.97538
KHELLIN	1.05212	1.21696	1.13293
KHIVORIN	0.846408	0.962335	0.908974
KINETIN	1.25683	1.08995	1.08619
KOBUSONE	1.15541	0.941884	0.965196
Kojic acid (Biofocus)	1.16597	1.27706	1.13848
KOJIC ACID	1.0342	0.932883	1.11703
KOPARIN	1.17014	0.979262	1.05854
KOPARIN 2'-METHYL ETHER	0.806348	0.838612	1.01095
KUHLMANNIN	0.837496	1.04158	1.00355
KYNURAMINE	0.742479	0.948893	0.848491
KYNURENIC ACID	1.15429	0.863816	1.03178
KYNURENINE	1.15907	1.30198	1.0872
Kynurenine 30% Phenylalanine	1.01848	1.08118	1.03148
L()-ALLIIN	1.27746	1.00257	1.09354
LABETALOL HYDROCHLORIDE	0.879576	0.934399	0.99517
LACTULOSE	1.19195	1.06669	1.03257
LAGOCHILIN	1.10154	1.01861	1.02562
L-ALANINOL	1.08651	0.998586	1.20867
LAMOTRIGINE	0.978686	0.875926	1.01011
LANATOSIDE C	1.2038	0.41381	0.685451
LANOSTEROL	0.832847	0.953206	0.834753
LANOSTEROL ACETATE	1.01566	0.934699	1.00398
LANSOPRAZOLE	0.943039	1.03135	1.02844
LAPACHOL	1.22928	1.08562	1.02404
LAPPACONITINE	0.900026	0.919307	0.983095
LARIXINIC ACID	0.956183	0.974035	0.908324
LARIXOL	1.08649	0.927702	0.930444
LARIXOL ACETATE	0.798347	0.85921	0.899415
LASALOCID SODIUM	1.0386	1.24948	1.01201
LATHOSTEROL	0.726978	0.848933	0.878523
LAWSONE	0.752986	0.923134	0.971951
L-BUTHIONINE SULFOXIMINE	1.24494	1.00527	0.9586
L-DEOXYALLIIN	0.972987	0.909474	0.910918
LECANORIC ACID	0.995984	0.951378	0.971636
LEFLUNOMIDE	0.969565	1.08238	0.937979
LEOIDIN	1.03091	0.899465	0.977252
LEUCOVORIN CALCIUM	1.1165	1.02756	1.00339
LEVALBUTEROL HYDROCHLORIDE	1.23407	1.01798	1.11265
LEVAMISOLE HYDROCHLORIDE	1.07654	0.933168	0.934172
LEVOBUNOLOL HYDROCHLORIDE	0.884115	0.896066	1.02601
LEVOCARNITINE	1.00819	0.956021	0.995436
LEVODOPA	1.1612	0.941295	1.10229
LEVOFLOXACIN	0.913128	1.11633	1.0612
LEVONORDEFRIN	0.97716	1.03529	0.89785
LEVOTHYROXINE	1.31725	1.17535	1.19189
LEVULINIC ACID, 3-BENZYLIDENYL-	0.805326	0.90901	0.991762
LGK974	0.764869	0.94856	0.925793
LIDOCAINE HYDROCHLORIDE	0.977122	1.01429	1.01019
LIGUSTILIDE	1.19245	0.96329	1.01255
LIMONIN	0.924575	0.938115	0.92773
LINALOOL ()	0.983098	1.0332	0.853459
LINAMARIN	0.942768	1.00979	0.941055
LINCOMYCIN HYDROCHLORIDE	1.06303	0.894394	1.00658
LINDANE	0.991514	1.00454	1.10091
LIOTHYRONINE	1.13027	1.0257	1.0107
LIOTHYRONINE (L- isomer) SODIUM	1.12367	1.16001	0.947913
LIQUIRITIGENIN DIMETHYL ETHER	1.02184	1.05257	0.8559
LISINOPRIL	1.13121	0.876864	0.824226
LITHIUM CITRATE	1.09132	0.889981	0.750304
LITHOCHOL-11-ENIC ACID	1.02345	0.872871	0.959297
LITHOCHOLIC ACID	1.03606	1.09615	1.11561
LOBARIC ACID	0.762515	1.00713	1.04351
LOBELINE HYDROCHLORIDE	1.1928	0.911245	0.985519
LOBENDAZOLE	1.06384	0.943333	0.900878
LOGANIC ACID	1.10706	1.01358	1.02489
LOGANIN	1.26977	0.965147	1.02774
LOMATIN	0.870918	1.0046	0.736775
LOMEFLOXACIN HYDROCHLORIDE	0.8836	1.16796	1.01705
LONCHOCARPIC ACID	0.891582	1.02003	0.970746
LOPERAMIDE HYDROCHLORIDE	1.08518	1.08966	0.831742
LORATADINE	1.12212	1.08685	0.977879
LOSARTAN	1.06146	1.2101	0.695047
LOVASTATIN	0.853276	1.00521	1.03874
LOXAPINE SUCCINATE	0.99727	0.997975	0.960822
L-PHENYLALANINOL	1.10285	0.907592	0.775837
LUFENURON	1.07721	0.921746	1.04419
LUNARINE	1.03191	0.980788	1.02645
LUPANINE PERCHLORATE	1.07821	0.910661	0.994292
LUPANYL ACID HYDROCHLORIDE	0.973423	1.26628	1.14955
LUPININE	0.990621	0.862598	0.971156
Luteolin-7-O-glucoside (102)	1.09565	0.947805	1.08328
LYCOPODINE PERCHLORATE	1.1604	1.13469	1.18423
Lymphostin	1.19911	0.825431	0.836094
LYNESTRENOL	0.94292	1.01945	0.932834
LYSYL-TYROSYL-LYSINE ACETATE	0.867956	1.01229	0.967669
MADECASSIC ACID	0.718492	0.915741	1.06098
MAFENIDE HYDROCHLORIDE	0.983732	1.07306	1.13845
MANDELIC ACID, METHYL ESTER	0.810811	0.995833	0.815498
MANGANESE TETRAKIS(4-CARBOXYPHENYL)PORPHYRIN CHLORDE	0.994231	1.03897	1.02991
MANGIFERIN	0.721488	0.918012	0.908585
MANGOSTIN TRIMETHYL ETHER	0.916667	1.19137	0.983313
MAPROTILINE HYDROCHLORIDE	1.06661	0.978402	1.0316
MARMESIN ACETATE	0.938615	0.845585	0.919003
MEBENDAZOLE	0.917838	1.01724	0.940206
MEBHYDROLIN NAPHTHALENESULFONATE	0.997012	1.03879	0.917876
MECAMYLAMINE HYDROCHLORIDE	0.971062	1.25002	0.977988
MECHLORETHAMINE	0.900205	0.96	0.970434
MECLIZINE HYDROCHLORIDE	0.952064	0.964957	1.01092
MECLOCYCLINE SULFOSALICYLATE	0.779235	0.993548	0.888797
MECLOFENAMATE SODIUM	0.944324	1.00514	1.05162
MECLOFENOXATE HYDROCHLORIDE	1.06244	1.23663	1.19044
MECYSTEINE HYDROCHLORIDE	0.939326	0.861991	0.907549
MEDROXYPROGESTERONE ACETATE	0.920253	0.943543	1.04742
MEDRYSONE	1.00674	1.04463	1.04922
MEFENAMIC ACID	0.919957	0.903177	0.940653
MEFEXAMIDE	0.95773	1.25164	1.04918
MEFLOQUINE	1.0749	1.24012	1.08395
MEGESTROL ACETATE	0.831556	1.04998	1.01878
MELATONIN	0.794287	1.00557	1.01376
MELENGESTROL ACETATE	0.976233	0.995221	0.893564
MELEZITOSE	0.87022	0.984493	0.987233
MELOXICAM SODIUM	1.05748	1.00784	1.03618
MELPHALAN	1.05333	0.990981	0.933756
MEMANTINE HYDROCHLORIDE	0.99535	0.996035	1.02418
MENADIONE	0.949298	0.974725	0.891771
MENTHOL(-)	0.984615	1.05028	0.9826
MENTHONE	0.801434	0.902064	0.870523
MENTHYL BENZOATE	0.934449	0.993036	0.940002
MEPARTRICIN	0.913975	0.921168	0.94453
MEPENZOLATE BROMIDE	1.16376	1.08913	0.947422
MEPHENESIN	0.953267	1.07236	1.04171
MEPHENTERMINE SULFATE	1.00791	1.06863	0.879573
MEPIVACAINE HYDROCHLORIDE	1.0492	1.05427	1.07088
MERBROMIN	0.909037	1.05128	0.989229
MERCAPTOPURINE	1.05754	1.66861	1.10987
MEROGEDUNIN	1.1174	1.08049	1.11808
MESNA	1.01357	1.01306	1.07764
MESTRANOL	1.13109	1.02904	0.957698
METACETAMOL	0.895883	1.01897	0.908235
Metacycloprodigiosin-Salt, Streptorubin A-Salt	1.19374	1.03189	0.885633
METAMECONINE	1.10268	1.24451	1.03412
METAPROTERENOL	1.01498	0.914072	1.01296
METARAMINOL BITARTRATE	0.904487	0.961093	0.859739
METAXALONE	0.94953	1.05874	0.983305
METERGOLINE	1.0187	0.96095	0.92984
METFORMIN HYDROCHLORIDE	0.992455	1.07384	0.990615
METHACHOLINE CHLORIDE	1.16318	1.04533	1.01896
METHACYCLINE HYDROCHLORIDE	1.25882	1.09382	1.15205
METHAPYRILENE HYDROCHLORIDE	1.07692	0.936647	1.03042
METHAZOLAMIDE	1.10406	0.879883	1.0707
METHENAMINE	0.971009	0.94782	1.04349
METHICILLIN SODIUM	0.919079	1.09636	0.984199
METHIMAZOLE	1.11069	0.994686	0.967833
METHOCARBAMOL	1.0496	0.966251	0.973307
METHOMYL	1.18317	0.974639	0.948876
METHOPRENE (S)	0.824498	1.03363	0.817067
METHOTREXATE()	0.868365	1.52248	0.977273
METHOXAMINE HYDROCHLORIDE	1.17819	1.0075	1.22215
METHOXSALEN	1.058	1.04041	1.04808
METHOXYAMINE HYDROCHLORIDE	1.02708	0.950835	0.99687
METHOXYVONE	1.26506	1.18485	1.13953
METHSCOPOLAMINE BROMIDE	1.24451	0.902865	1.04836
METHYL 7-DESHYDROXYPYROGALLIN-4-CARBOXYLATE	0.912697	0.805083	0.956742
METHYL DEOXYCHOLATE	0.956559	0.995158	0.928247
METHYL EVERNINATE	0.927422	0.898966	0.912298
METHYL ORSELLINATE	1.37426	1.15248	0.978776
METHYL ROBUSTONE	0.686724	0.810105	0.650948
METHYLBENZETHONIUM CHLORIDE	0.906775	0.855632	0.842035
METHYLDOPA	1.03314	1.06831	0.996888
METHYLDOPATE HYDROCHLORIDE	1.21686	1.10406	1.10062
METHYLENE BLUE	1.11128	1.0607	0.962438
METHYLERGONOVINE MALEATE	1.16077	1.07624	1.12487
METHYLMETHANE SULFONATE	0.988841	0.913025	0.943118
METHYLPHENIDATE HYDROCHLORIDE	0.979505	1.00971	1.03444
METHYLPREDNISOLONE	1.2045	0.915257	0.97742
METHYLPREDNISOLONE SODIUM SUCCINATE	0.863509	1.06418	1.08192
METHYLTHIOURACIL	1.13426	0.994889	1.00483
METHYLXANTHOXYLIN	1.20509	0.949895	0.847335
METOCLOPRAMIDE HYDROCHLORIDE	0.976884	1.13275	1.00852
METOLAZONE	1.09488	0.966301	0.919118
METOPROLOL TARTRATE	1.06949	1.00031	1.04778
METRONIDAZOLE	0.890447	0.977493	0.943963
Mevinolin, Lovastatin	1.123	0.856266	1.00042
MEXAMINE	1.02376	0.849051	1.01824
MEXICANOLIDE	0.95402	0.916354	0.999907
MEXILETINE HYDROCHLORIDE	1.14006	1.20393	0.988208
MIANSERIN HYDROCHLORIDE	0.971767	1.00749	1.0042
MICONAZOLE NITRATE	1.13833	1.08498	1.06696
MIDODRINE HYDROCHLORIDE	1.35326	1.13483	1.11811
MIFEPRISTONE	0.850008	0.918539	1.0796
MIGLITOL	0.945752	1.11658	1.01921
MILTEFOSINE	1.05718	1.02199	1.08008
MIMOSINE	1.15508	0.863567	0.961179
MINAPRINE HYDROCHLORIDE	1.05541	1.0198	1.01989
MINOCYCLINE HYDROCHLORIDE	1.01946	1.0598	1.14907
MINOXIDIL	1.03879	1.03384	0.940625
MITOMYCIN C	0.932178	0.87243	0.676297
MITOTANE	1.24246	1.18992	1.04935
MITOXANTHRONE HYDROCHLORIDE	0.552831	0.856426	0.43702
Mixture of Avilamycin G K	1.07878	0.88437	0.994446
Mixture: 12-Hydroxy-13-methoxy-collybolide and 13-Hydroxy-12-methoxy-collybolide	0.847367	0.815696	0.921468
MODAFINIL	0.91547	1.14582	1.00019
MOLSIDOMINE	1.03848	0.923611	1.08714
MONENSIN SODIUM (monensin A is shown)	0.824672	0.686746	0.847402
MONOBENZONE	0.970272	0.935308	0.768371
MONOCROTALINE	1.20513	0.916139	0.982576
MORANTEL CITRATE	1.08092	1.24169	1.02506
MORIN	1.11687	0.995798	0.969565
MOXALACTAM DISODIUM	0.970059	0.907075	0.995327
MOXIDECTIN	0.909755	1.05418	1.0448
MOXIFLOXACIN HYDROCHLORIDE	1.28431	1.29251	0.981726
MUCIC ACID	1.11818	1.09668	1.02793
MUNDOSERONE	1.01552	0.956238	0.857579
MUNDULONE	0.959567	0.896769	0.929029
MUNDULONE ACETATE	1.34503	1.04832	1.08685
MUPIROCIN	0.977493	0.982349	1.09736
Mutactimycin A	1.29665	1.02464	0.917368
MUUROLLADIE-3-ONE	0.841402	1.01384	0.944797
MYCOPHENOLIC ACID	1.46845	1.0244	1.10125
Mycophenolsäure	1.18315	0.96452	0.848856
N- (3-TRIFLUOROMETHYLPHENYL)PIPERAZINE HYDROCHLORIDE (TFMPP)	0.894744	0.916374	0.997828
N- (9-FLUORENYLMETHOXYCARBONYL)-L-LEUCINE	1.12444	0.924225	1.00435
N (g)-NITRO-L-ARGININE	0.993026	1.15525	0.995083
N-(2-Phenyl)ethylbutyramide	0.981485	0.997196	0.932713
N-(p-Hydroxyphenyl)ethylacetamide	1.14501	0.967539	1.06574
N, N-Bis(2-phenylethyl)urea	0.990784	0.955624	0.887249
NABUMETONE	1.51656	1.27475	1.34618
N-Acetyl-3-amino-2-piperidinon	0.866466	0.84044	0.900005
N-Acetyl-beta-oxotryptamin	1.06522	1.09572	0.949509
N-Acetyl-kynurenine	1.1006	0.78032	1.0449
N-Acetyl-N2-formylkynurenine	1.37537	0.960484	1.10962
N-Acetyl-phenylethylamine	1.11034	0.990661	1.00467
N-Acetylquestiomycin A	1.05131	1.26501	1.08566
N-Acetyl-tyramine	0.965502	1.18801	1.06448
NADIDE	1.17358	1.16303	1.31795
NADOLOL	1.14319	0.983027	0.958389
NAFCILLIN SODIUM	1.02441	1.12583	1.06074
NAFRONYL OXALATE	0.994301	0.798403	1.1914
NALBUPHINE HYDROCHLORIDE	1.14091	0.979274	1.13192
NALIDIXIC ACID	1.12626	1.10194	1.04659
NALOXONE HYDROCHLORIDE	1.12188	0.918477	0.850652
NALTREXONE HYDROCHLORIDE	1.14682	0.959543	0.985752
NAPHAZOLINE HYDROCHLORIDE	0.977983	0.957138	0.900238
NAPROXEN()	0.945061	0.950759	0.900288
NAPROXOL	1.32821	1.1875	1.11461
NARINGENIN	0.987556	0.971337	1.01456
NARINGIN	0.916678	0.932238	1.02981
NATAMYCIN	1.13903	0.89555	0.97457
NATEGLINIDE	0.956861	1.1381	1.01372
N-BENZYLTROPAN-4-OL	1.04163	1.18081	0.94303
N-butylbenzenesulphonamide (AB2)	0.684752	0.933452	0.959162
NEFOPAM	1.10561	1.08063	0.883928
NEOHESPERIDIN DIHYDROCHALCONE	1.02209	0.99134	1.06848
NEOMYCIN SULFATE	0.923048	0.978257	0.866253
NEOSTIGMINE BROMIDE	1.0882	0.973214	1.08664
Neoviridogrisein II (Isomere)	1.04954	1.01739	0.919636
NEROL	1.107	1.01116	0.873754
NEROLIDOL	0.844707	0.764679	0.905565
NETILMICIN SULFATE	0.945935	0.912127	0.97505
N-Formylanthranilic acid	0.898177	1.0207	0.759173
N-HYDROXYMETHYLNICOTINAMIDE	1.1051	1.06782	0.9218
NIACIN	0.875687	0.923883	0.916064
NIACINAMIDE	1.1961	1.13252	1.16509
NICARDIPINE HYDROCHLORIDE	0.893171	1.03799	0.972757
NICERGOLINE	1.05574	0.989189	1.00337
NICLOSAMIDE	1.0955	1.20389	1.27635
NICOTINYL ALCOHOL TARTRATE	0.773254	1.0198	0.981264
NIFEDIPINE	1.22628	1.00378	1.0041
NIFENAZONE	0.905194	1.05248	1.0238
Nigaichigoside F1	0.951963	0.928587	1.01544
NILUTAMIDE	1.01042	0.97355	0.960935
NIMESULIDE	1.13041	0.989747	1.00247
NIMODIPINE	1.05725	1.07542	1.31515
NIMUSTINE	1.18344	0.98442	0.962526
NIPECOTIC ACID	1.17469	1.03977	0.997348
NISOLDIPINE	1.02829	1.09727	1.0209
NITRENDIPINE	0.96404	1.10586	1.06646
NITROFURANTOIN	0.835466	0.934206	1.04795
NITROFURAZONE	1.44813	1.09161	1.10141
NITROMIDE	1.09999	1.05473	0.944115
N-METHYL (-)EPHEDRINE	1.03372	0.923246	1.0168
N-METHYLANTHRANILIC ACID	0.958437	1.0112	1.10031
N-METHYLBENZYLAMINE HYDROCHLORIDE	0.890819	1.00297	1.0098
N-METHYL-D-ASPARTIC ACID (NMDA)	0.945924	1.03052	0.888306
N-METHYLISOLEUCINE	0.892033	1.0533	0.999413
NOBILETIN	1.07177	1.06065	0.953188
Nocardamin, Desferrioxamin E	1.04197	1.12463	1.092
NOMIFENSINE MALEATE	0.943164	0.972533	1.00631
NONIC ACID	0.993104	1.15615	1.06279
NONOXYNOL-9	0.932162	1.02388	0.908643
NORCANTHARIDIN	1.02288	1.06744	0.940068
NOREPINEPHRINE	1.07011	0.937452	0.978604
NORETHINDRONE	0.869571	0.729293	0.893908
NORETHINDRONE ACETATE	1.02564	1.06488	0.790323
NORETHYNODREL	1.06985	1.18087	1.17162
NORFLOXACIN	1.25607	1.26248	1.15545
NORGESTIMATE	0.897811	1.05706	0.990106
NORGESTREL	1.4961	1.23241	1.18757
NORHARMAN	0.821524	0.938804	0.904969
Norsolorinic acid; 2-n-Hexanoyl-1,3,6,8-tetrahydroxyanthraquinone	1.4702	0.839258	0.870388
NORSTICTIC ACID	1.01351	1.07679	1.03678
NORSTICTIC ACID PENTAACETATE	1.00447	1.0277	1.25063
NORSTICTIC ACID TRIACETATE	0.954276	0.853474	0.980089
NORTRIPTYLINE	1.15346	1.06883	1.07343
NOSCAPINE HYDROCHLORIDE	0.997305	0.982591	0.949856
NOVOBIOCIN SODIUM	1.1807	1.29336	1.1355
N-PHENYLANTHRANILIC ACID	1.06986	1.02344	0.88213
NYLIDRIN HYDROCHLORIDE	1.26163	1.27343	1.24169
NYSTATIN	0.928755	0.938175	0.784211
Obatoclax Mesylat Bcl-2 family	1.52267	1.04295	1.19522
O-BENZYL-l-SERINE	0.893048	0.913235	0.963592
OBLIQUIN	1.16918	0.985779	1.01155
Obscurolid A1	0.859819	1.13416	1.01665
OBTUSAQUINONE	0.792172	1.10497	0.904059
Ochromycinone (Isoform A, compound ID 7490)	1.00901	0.946022	0.991848
Ochromycinone (Isoform B, compound ID 7489)	0.997	0.708645	0.874999
Ochromycinone (Isoform C, Compound ID 7613)	1.00375	1.08012	0.949171
OCTODRINE	0.962524	0.885042	1.01285
OCTOPAMINE HYDROCHLORIDE	0.844654	0.997062	0.969965
ODORATONE	1.04068	0.941565	0.828024
OFLOXACIN	1.02141	0.934432	1.10723
OLANZAPINE	1.18173	1.07182	1.03942
OLEANDOMYCIN PHOSPHATE	1.08571	0.89544	1.15003
OLEANDRIN	0.437359	0.0965524	0.125684
OLEANOIC ACID	0.830206	0.986541	0.907918
OLEANOLIC ACID ACETATE	0.923852	0.968182	1.0184
OLMESARTAN MEDOXOMIL	1.2257	1.12615	1.10249
OMEPRAZOLE	1.02627	1.13476	1.09443
ONONETIN	1.10377	1.17812	1.08308
Oospoglycol	1.25078	1.25755	1.04913
ORLISTAT	0.930453	1.2176	0.961263
ORPHENADRINE CITRATE	1.28611	1.02141	1.1086
ORSELLINIC ACID	0.852952	0.970269	0.898888
ORSELLINIC ACID, ETHYL ESTER	1.09915	0.955726	1.0097
OSAJIN	1.15417	1.16294	0.923052
OSTHOL	0.962748	0.980372	1.00442
OUABAIN	0.469093	0.124155	0.136098
o-VERATRALDEHYDE	0.942444	1.01276	0.9139
Oxachelin	0.998459	1.14786	1.00123
Oxachelin hydrate	0.939118	1.105	0.927335
OXACILLIN SODIUM	1.23766	1.23733	1.13499
OXAPROZIN	0.883393	1.10161	0.987927
OXCARBAZEPINE	1.21817	1.18376	1.0666
OXETHAZAINE	1.14569	1.12943	0.923423
OXFENDAZOLE	0.964903	1.07502	0.881146
OXIBENDAZOLE	1.03748	0.978946	0.849082
OXICONAZOLE NITRATE	0.944531	0.918195	0.850142
OXIDOPAMINE HYDROCHLORIDE	1.27671	1.08913	1.25767
OXOLINIC ACID	1.01456	0.93082	1.2704
OXONITINE	0.812196	0.930368	0.978182
OXOTREMORINE SESQUIFUMARATE	0.905427	0.939378	0.779139
OXYBENZONE	0.945271	0.830143	1.04097
OXYMETAZOLINE HYDROCHLORIDE	1.37147	1.18223	1.09627
OXYPHENBUTAZONE	1.23558	1.31089	1.13991
OXYPHENCYCLIMINE HYDROCHLORIDE	0.991264	1.09587	1.01498
OXYQUINOLINE HEMISULFATE	1.04845	1.06192	0.720718
OXYTETRACYCLINE	0.65983	0.907468	0.98568
p-(N-Methyl)-aminobenzaldehyde	1.01786	1.11625	1.05342
p-(N-Methyl-N-Nitroso)-aminobenzaldehyde	0.864262	0.959167	1.07262
PACHYRRHIZIN	0.917376	1.01009	1.017
PACLITAXEL	0.950021	0.884496	0.688414
PAEONOL	1.06131	1.05572	0.982511
PALMATINE CHLORIDE	1.22237	1.12756	1.06223
PANCURONIUM BROMIDE	1.00517	1.02871	1.00625
PANTHENOL	1.04519	0.961268	0.908851
PANTOPRAZOLE	1.04794	1.10812	1.08067
PAPAVERINE HYDROCHLORIDE	1.19123	0.886205	1.07748
PARACHLOROPHENOL	1.37956	0.970058	1.16172
PARAMETHADIONE	0.983864	0.928026	1.05274
para-O-(4¾-Amino-2¾-carboxyphenyl)-cinnamic acid	0.87629	0.963207	0.963965
para-O-(4¾-Amino-2¾-carboxyphenyl)-meta-methoxy-cinnamic acid	0.927409	0.847146	1.01464
PARAROSANILINE PAMOATE	1.11213	1.01941	0.984621
Parasorbosid (S000391)	0.847781	1.01839	1.03099
PARAXANTHINE	1.05189	1.07904	0.99902
PARGYLINE HYDROCHLORIDE	0.982175	1.20675	1.0979
PAROMOMYCIN SULFATE	1.01588	0.81688	0.934156
PAROXETINE HYDROCHLORIDE	0.960163	1.1271	1.10225
PARTHENOLIDE	0.769123	0.983631	0.945046
PATULIN	0.697203	1.12867	0.521597
p-CHLOROPHENYLALANINE	1.01132	1.05912	1.05565
PD-0325901	1.3052	1.22494	1.42028
PECTOLINARIN	1.12174	1.15483	1.212
PEFLOXACINE MESYLATE	1.19846	1.1849	1.07378
PELLETIERINE HYDROCHLORIDE	0.930347	0.962123	0.983521
PEMPIDINE TARTRATE	1.11425	0.988915	0.986692
PENFLURIDOL	1.07539	1.14683	0.936263
PENICILLAMINE	1.08679	1.1005	1.18336
PENICILLIN G POTASSIUM	0.827705	1.26955	0.934723
PENICILLIN V POTASSIUM	1.12381	1.00501	1.07139
Pentalenic acid	1.09307	0.821696	0.957937
PENTAMIDINE ISETHIONATE	1.11442	1.14266	0.787608
PENTOBARBITAL	0.973944	0.94736	0.954069
PENTOLINIUM TARTRATE	0.895126	0.89277	0.984655
PENTOXIFYLLINE	1.01339	1.23532	1.09695
PENTYLENETETRAZOL	1.03434	1.03632	1.20322
PEONIFLORIN	1.25674	0.888144	0.998277
PEONOL METHYL ETHER	0.805491	0.893042	1.05063
PERGOLIDE MESYLATE	0.675725	1.07068	1.18162
PERHEXILINE MALEATE	0.959177	0.92062	0.915718
PERICIAZINE	1.04345	0.99438	1.04283
PERILLIC ACID (-)	1.04725	1.04876	1.0611
PERILLYL ALCOHOL	1.0175	0.989792	0.975294
PERINDOPRIL ERBUMINE	0.987358	0.948822	1.13206
PERPHENAZINE	0.844145	1.15653	0.991995
PERSEITOL	0.886753	0.907026	1.02941
PERSITOL HEPTAACETATE	1.23602	0.931242	0.918562
PEUCENIN	1.04774	0.862499	0.941582
p-FLUOROPHENYLALANINE	0.884379	0.786017	0.93235
PHENACEMIDE	0.880756	1.10261	0.91667
PHENACETIN	0.92519	1.06316	1.05942
PHENACYLAMINE HYDROCHLORIDE	1.04128	0.880605	0.935336
Phenazinon-derivat	0.942782	1.03811	0.938752
PHENAZOPYRIDINE HYDROCHLORIDE	1.34502	1.18591	1.17748
PHENELZINE SULFATE	1.2065	1.28967	1.24638
PHENETHICILLIN POTASSIUM	1.16843	1.10306	1.07957
PHENETHYL CAFFEATE (CAPE)	1.08944	1.06172	1.03137
PHENINDIONE	1.09473	1.09804	1.12745
PHENIRAMINE MALEATE	1.06758	1.18934	1.09658
PHENOLPHTHALEIN	1.11761	0.983678	1.01485
PHENOTHRIN	1.01604	1.01613	0.994627
PHENOXYBENZAMINE HYDROCHLORIDE	0.89442	1.05786	1.05386
PHENTOLAMINE HYDROCHLORIDE	0.794776	0.913	0.920864
Phenyacetic acid	1.07139	0.913455	1.03821
PHENYL AMINOSALICYLATE	1.12421	1.03665	0.9872
Phenylacetamide	1.14411	0.997967	1.10079
PHENYLACETOHYDROXAMIC ACID	0.993644	0.767652	0.868634
PHENYLBUTAZONE	1.05738	1.12735	0.978846
PHENYLBUTYRATE SODIUM	1.13919	1.12884	1.02678
PHENYLBUTYRIC ACID	1.24152	1.14489	1.0398
PHENYLEPHRINE HYDROCHLORIDE	1.01113	1.00699	1.12781
PHENYLETHYL ALCOHOL	1.1964	1.17647	1.17514
PHENYLMERCURIC ACETATE	0.776772	0.522381	0.885029
PHENYTOIN SODIUM	1.21922	1.02034	1.0797
Phevalin	0.927027	0.874063	0.918377
PHLORACETOPHENONE	1.21058	1.055	0.900584
PHLORETIN	0.901476	0.775879	0.919179
PHLORIDZIN	1.03457	0.848448	1.03011
PHTHALYLSULFACETAMIDE	1.11446	1.09923	1.18213
PHTHALYLSULFATHIAZOLE	1.29122	0.983247	1.11051
PHTHALYSULFATHIAZOLE	1.03988	0.942075	1.04703
Phthoxazolin D derivative	0.99807	0.930086	0.994422
PHYSCION	0.917303	0.974835	1.08742
PHYSOSTIGMINE SALICYLATE	1.08957	1.13604	1.0232
PHYTOL	1.04459	1.12873	1.01056
PHYTONADIONE	0.781795	0.82354	0.92424
PICEID METHYL ETHER	1.1905	1.39115	1.04045
PICROPODOPHYLLOTOXIN	0.805144	0.791158	0.730794
PICROPODOPHYLLOTOXIN ACETATE	0.911286	0.771098	0.851577
PICROTIN	1.12723	1.00022	1.01143
PILOCARPINE NITRATE	1.289	1.15783	1.16598
PIMETHIXENE MALEATE	1.06751	0.870371	0.920836
PIMOZIDE	1.06775	1.07425	0.873885
PIMPINELLIN	1.07162	0.798459	0.935336
PINACIDIL	1.05431	0.809641	0.960234
PIOGLITAZONE HYDROCHLORIDE	1.0505	1.10137	1.09703
PIPEMIDIC ACID	0.958225	0.91993	0.978932
PIPENZOLATE BROMIDE	0.915575	0.906885	1.02747
PIPERACILLIN SODIUM	1.00503	1.05644	1.00917
PIPERAZINE	1.09725	1.24081	1.06415
PIPERIDOLATE HYDROCHLORIDE	1.00792	0.958716	1.05973
PIPERINE	0.991514	1.15388	1.05291
PIPERONYLIC ACID	0.92013	1.00712	0.916268
PIPLARTINE	0.77863	0.747203	0.695273
PIPOBROMAN	0.94214	0.97028	0.982039
PIRACETAM	1.02822	0.904988	1.19868
PIRENPERONE	1.05985	1.125	0.911481
PIRENZEPINE HYDROCHLORIDE	0.794678	0.844069	0.86442
PIRFENIDONE	1.33551	1.05019	1.144
PIRINIXIC ACID	1.0504	1.13139	1.16354
PIROMIDIC ACID	0.843476	0.870816	1.02428
PIROXICAM	1.24063	1.13443	1.24184
PISCIDIC ACID	0.903251	1.05804	0.965996
PIZOTYLINE MALATE	1.00411	0.982093	0.848712
PLUMBAGIN	0.569347	0.626244	0.441621
PODOFILOX	0.994897	0.943449	0.829104
PODOPHYLLOTOXIN ACETATE	0.979698	0.849585	0.582534
PODOTOTARIN	1.11306	1.24766	1.06381
POLYMYXIN B SULFATE	0.906291	1.19226	0.918377
POMIFERIN	0.912533	0.998262	0.995238
POTASSIUM p-AMINOBENZOATE	1.08914	1.05773	0.992215
PRAMOXINE HYDROCHLORIDE	1.14776	1.0977	1.08788
PRASTERONE ACETATE	1.07557	0.92972	1.1035
PRAVASTATIN SODIUM	0.8965	1.00541	0.938603
PRAZIQUANTEL	0.99383	1.02072	0.940672
PRAZOSIN HYDROCHLORIDE	0.949964	1.10176	1.08181
PREDNISOLONE	1.07623	1.0251	1.00158
PREDNISOLONE ACETATE	1.50775	1.08784	1.19103
PREDNISOLONE HEMISUCCINATE	0.915273	1.05442	0.940385
PREDNISOLONE SODIUM PHOSPHATE	0.9065	0.994047	1.1251
PREDNISONE	0.901485	1.03844	0.856306
PREGABALIN	0.884017	1.06953	0.900157
PREGNENOLONE	1.13364	1.03368	1.2451
PREGNENOLONE SUCCINATE	1.03201	0.946363	1.12835
PRENYLETIN	1.00057	0.930678	1.0332
PRIDINOL METHANESULFONATE	0.909855	0.857921	0.861487
PRILOCAINE HYDROCHLORIDE	0.982446	0.911342	0.93231
PRIMIDONE	1.12934	0.960622	1.05858
PRIMULETIN	0.974622	1.011	0.992884
PRISTIMERIN	0.846691	1.13123	1.00296
PRISTIMEROL	1.21557	1.09008	1.10455
PROADIFEN HYDROCHLORIDE	1.22114	1.17366	1.02951
PROBENECID	1.04581	1.09181	1.01133
PROBUCOL	1.0354	1.0618	1.08414
PROCAINAMIDE HYDROCHLORIDE	1.09288	1.04671	1.06195
PROCAINE HYDROCHLORIDE	1.01415	1.09251	1.02423
PROCHLORPERAZINE EDISYLATE	1.13725	1.02568	0.851404
PROCYCLIDINE HYDROCHLORIDE	1.27692	1.09223	0.952301
PROGESTERONE	1.16173	0.968497	1.04837
PROGLUMIDE	1.04173	1.10223	1.17779
Prolyl-leucyl-diketopiperazine	0.858944	1.0169	1.04169
Prolyl-phenylalanyl-diketopiperazine	0.834262	0.94987	0.895816
Prolyl-valyl-diketopiperazine	0.878392	0.891725	0.894928
PROMAZINE HYDROCHLORIDE	0.962682	1.01582	0.938064
PROMETHAZINE HYDROCHLORIDE	0.924241	0.960152	1.03245
PROMETRYN	1.12427	1.08998	1.07021
PRONETALOL HYDROCHLORIDE	1.03781	0.977979	1.02493
PROPAFENONE HYDROCHLORIDE	0.963241	1.10801	0.951452
PROPANTHELINE BROMIDE	1.14743	1.0778	1.054
PROPARACAINE HYDROCHLORIDE	1.0956	1.01554	1.15371
PROPAZINE	1.07673	0.958352	0.99531
PROPOXUR	1.01686	0.93237	1.02354
PROPRANOLOL HYDROCHLORIDE ()	1.01632	1.1	0.966187
PROPYLTHIOURACIL	0.882538	1.02356	1.0221
PROTIONAMIDE	0.96396	1.04496	1.07278
PROTOPORPHYRIN IX	1.15428	0.967767	1.03238
PROTOVERATRINE B	0.957592	1.13745	0.999485
PSEUDO-ANISATIN	1.13313	0.941924	0.987814
PSEUDOEPHEDRINE HYDROCHLORIDE	1.03857	1.0717	1.05882
PSEUDRELONE B	0.948725	0.990686	0.86145
PTAEROXYLIN	0.819567	1.17232	1.04683
PTERYXIN	0.964062	1.02991	1.17645
PUNCTAPORONIN B	0.959546	1.02406	0.813515
PUROMYCIN HYDROCHLORIDE	1.12317	1.12846	1.10699
PURPURIN	1.19989	1.14529	0.801766
PURPUROGALLIN	1.19407	0.982888	0.929403
PURPUROGALLIN-4-CARBOXYLIC ACID	1.01175	0.861955	0.992278
PUTRESCINE DIHYDROCHLORIDE	1.26127	1.22227	1.14327
PYRANTEL PAMOATE	1.18489	1.15425	0.94619
PYRAZINAMIDE	0.963427	1.03157	0.918109
Pyridine derivative (Mixture of isobutyryl and 2-methyl-propyl)	0.91435	0.894534	0.979854
Pyridine derivative (Mixture of isopropyl and propyl)	0.995196	1.02816	1.12964
PYRIDOSTIGMINE BROMIDE	0.987602	1.04566	1.03431
PYRIDOXINE	0.904485	0.933321	0.951625
PYRILAMINE MALEATE	1.09415	0.900201	1.0418
PYRIMETHAMINE	0.909594	1.1215	1.07383
PYRITHIONE ZINC	0.578721	0.425345	0.243657
PYRITHYLDIONE	1.1496	1.05223	1.16024
PYROCATECHUIC ACID	1.00116	0.949685	0.928939
PYROGALLIN	1.05927	1.02059	1.09928
PYRROMYCIN	0.845271	0.636229	0.677996
PYRVINIUM PAMOATE	1.13684	0.865887	0.698296
QUASSIN	1.08804	1.05329	1.02248
QUEBRACHITOL	1.21275	1.13048	1.0723
QUERCETIN	1.04858	0.991025	0.978039
QUERCETIN PENTAMETHYL ETHER	0.926107	0.926386	0.896463
QUERCETIN TETRAMETHYL (5,7,3',4') ETHER	1.11105	0.914981	0.875874
QUETIAPINE	1.204	0.980401	1.08999
QUINACRINE HYDROCHLORIDE	0.831261	1.08805	0.846036
QUINALIZARIN	0.930226	1.13258	1.14363
QUINAMIDE ISOPROPYLIDENE	0.943248	0.98522	0.836199
QUINAPRIL HYDROCHLORIDE	0.806889	0.969542	0.923062
QUINIC ACID	1.03337	1.10256	0.991991
QUINIDINE GLUCONATE	0.960232	1.2629	0.956582
QUININE ETHYL CARBONATE	1.16784	0.950952	0.986825
QUININE SULFATE	0.927646	1.08116	0.921682
QUINOLINIC ACID	1.09533	0.96303	1.0675
QUIPAZINE MALEATE	0.886881	1.03244	0.957833
R-1	1.02108	1.02699	0.990538
R-11	0.990252	1.13362	0.956306
R-158	1.12647	1.16057	1.11453
R-18	1.18476	1.12974	0.990386
R-19	0.983682	0.909158	0.995927
R-22	1.13056	1.14966	1.0808
R-264	0.893025	0.941041	1.02377
R-3	0.866486	0.966716	1.02206
R-309	0.862247	1.11674	1.12316
R-310	1.08562	1.01417	1.09952
R-32	1.37365	1.11181	1.06533
R-337	0.863211	1.07796	0.960786
R-36	1.2182	0.972788	1.10065
R-55	1.00654	1.03627	1.02772
[truncated: 402 more rows]

## Sheet: Figure 1C-D
Figure 1C-D
	Normalized Wnt activity
Drug	HCT116 TCF4	SW480 7TFP	DLD1 TCF4	DLD1 7TFP
3-Methyladenine	0.914309	0.834515	1.00485	1.08203
A-674563	0.257566	0.69127	0.162323	0.511358
A-769662	0.868	1.05531	0.856293	0.911497
A66	1.22554	1.03304	1.08529	0.997707
AEE788 (NVP-AEE788)	1.15146	1.11229	0.845749	0.998808
Afatinib (BIBW2992)	0.236999	0.38147	0.483124	0.315702
AG-1024	1.46518	1.42723	1.39293	1.51592
AG-1478 (Tyrphostin AG-1478)	0.906362	1.02328	0.752312	0.894747
AG-490	1.02376	0.88739	1.2714	0.759757
AMG 900	1.51515	0.959228	0.839328	1.14967
AMG-208	1.13635	1.27379	1.19642	1.10778
AMG458	1.08482	1.14552	0.982236	0.840927
Amuvatinib (MP-470)	1.01466	1.09782	1.20172	1.0778
Apatinib (YN968D1)	0.593982	0.8363	1.06834	0.854816
ARQ 197 (Tivantinib)	0.414225	0.654464	0.779737	0.667811
Arry-380	1.07278	1.23825	0.86937	0.91715
ARRY334543	1.44093	1.22642	1.55104	1.21528
AS-252424	1.45814	1.34268	1.11645	0.834575
AS-604850	1.022	1.16928	0.969444	0.733506
AS-605240	1.88484	1.5131	1.42769	1.37094
AS703026	1.44033	1.90533	1.50582	1.47886
AST-1306	0.684703	1.08816	0.824857	0.678896
AT7519	0.288775	0.610998	0.743458	0.479336
AT7867	0.858157	1.16182	0.819177	1.11485
AT9283	0.338461	0.82939	1.92954	1.02826
Aurora A Inhibitor I	1.1212	1.11328	1.06633	1.21728
Axitinib	1.58944	1.47492	1.95314	1.72508
AZ 960	1.48095	0.779024	1.37395	1.30002
AZ628	1.24585	1.2092	0.780556	0.868945
AZD2014	0.697677	0.58785	0.560137	0.362155
AZD4547	0.47532	0.868157	0.755782	0.824006
AZD5438	0.208822	0.541548	0.208268	0.40274
AZD6244 (Selumetinib)	1.06416	1.18823	1.31179	1.30239
AZD7762	1.51236	1.17411	1.22884	1.02448
AZD8055	0.688682	0.709809	0.520914	0.362408
AZD8330	1.30874	1.70528	1.38317	1.37472
AZD8931	0.61949	0.949992	0.845859	0.950542
Barasertib (AZD1152-HQPA)	1.33473	1.11832	0.91273	0.755086
Baricitinib (LY3009104)	0.800591	1.04452	0.747368	1.06838
BEZ235 (NVP-BEZ235)	0.758757	0.529594	0.528949	0.424237
BGJ398 (NVP-BGJ398)	0.734317	1.00357	0.986174	0.925847
BI 2536	1.99213	1.49947	2.61946	2.76095
BI6727 (Volasertib)	1.65304	1.39353	2.19975	2.42341
BIBF1120 (Vargatef)	0.71364	0.794536	0.984998	1.13889
BIRB 796 (Doramapimod)	1.10157	1.10753	0.937774	0.856628
BIX 02188	0.967509	1.046	0.899166	0.871083
BIX 02189	0.983726	0.937304	0.89762	0.853305
BKM120 (NVP-BKM120)	0.896985	0.636769	0.819935	0.489948
BMS 777607	1.0204	0.986882	0.918142	1.02025
BMS 794833	0.671022	0.617214	0.817888	0.932198
BMS-265246	0.776824	0.460636	0.604902	0.455374
BMS-599626 (AC480)	0.91612	1.29449	1.36466	1.22115
Bosutinib (SKI-606)	0.278234	0.656302	0.591664	0.538465
Brivanib (BMS-540215)	0.827923	1.03865	1.03826	0.907082
Brivanib alaninate (BMS-582664)	0.865358	1.04006	1.2123	0.972767
BS-181 HCl	0.984537	1.30012	1.57279	1.2775
BX-795	1.07613	1.01101	0.894316	0.854958
BX-912	2.10657	1.15494	1.37388	1.62699
BYL719	1.06415	0.726219	0.712043	0.57365
CAL-101 (GS-1101)	0.695858	0.751582	0.792784	0.941894
CAY10505	1.21245	1.17855	1.40106	1.15201
CCT128930	1.31672	0.988333	0.801601	0.876483
CCT129202	1.10376	1.20788	1.05128	0.989982
CCT137690	1.6522	1.23283	1.46641	1.3474
Cediranib (AZD2171)	0.541602	0.778991	1.02941	1.41467
CEP33779	1.49813	1.26885	1.15234	1.03442
CH5424802	0.861441	0.741565	1.05755	1.03318
CHIR-124	0.862684	1.81383	2.13292	2.25684
CHIR-98014	1.39992	1.21957	0.999976	1.32685
CI-1033 (Canertinib)	1.04624	0.751088	0.701488	0.406616
CI-1040 (PD184352)	0.896148	1.07883	0.973955	1.00911
CP 673451	0.760429	1.62097	1.94192	1.64058
CP-724714	0.740334	0.962192	1.15035	1.23659
Crenolanib (CP-868596)	0.528365	1.6079	1.52343	1.51571
Crizotinib (PF-02341066)	1.49696	0.689106	0.79771	0.940227
cx-4945 (Silmitasertib)	0.738104	0.606393	0.675789	0.513997
CYC116	1.60827	0.726371	1.12064	1.15952
Cyt387	1.0437	0.838418	1.03023	1.247
Dabrafenib (GSK2118436)	0.881482	1.64573	1.07588	1.17502
Dacomitinib (PF299804,PF-00299804)	0.552042	0.809618	0.527207	0.711534
Danusertib (PHA-739358)	0.50704	0.598714	1.26184	1.12117
Dasatinib (BMS-354825)	0.694653	0.583217	0.550451	0.71022
DCC-2036 (Rebastinib)	0.912954	0.695751	0.597138	0.743696
Deforolimus (Ridaforolimus)	0.827316	0.877169	0.951159	0.865942
Desmethyl Erlotinib (CP-473420)	0.66279	1.09362	0.82598	0.886363
Dinaciclib (SCH727965)	0.180543	0.458932	0.285688	0.470901
Dovitinib (TKI-258)	1.37876	1.39227	1.43554	1.45248
Dovitinib Dilactic acid (TKI258 Dilactic acid)	0.85629	0.945503	1.20562	1.32821
E7080 (Lenvatinib)	1.26307	0.973599	1.28302	1.34824
ENMD-2076	1.82029	0.756794	1.07103	1.2068
Enzastaurin (LY317615)	2.70285	1.5546	1.48599	2.32809
Erlotinib HCl	0.631314	0.865128	0.782211	0.858397
Everolimus (RAD001)	0.988671	1.12676	1.02588	0.869048
Flavopiridol hydrochloride	0.229923	0.641493	0.18641	0.320958
Foretinib (GSK1363089, XL880)	1.40607	0.796474	0.648416	0.937482
GDC-0068	1.17351	0.961072	0.857643	0.974152
GDC-0879	1.67247	1.48063	1.47557	1.48812
GDC-0941	1.06984	1.03379	0.91972	0.961945
GDC-0980 (RG7422)	0.834855	0.693162	0.456606	0.286564
Gefitinib (Iressa)	0.799794	1.11495	0.841495	1.10298
Golvatinib (E7050)	0.849419	0.919707	0.805177	0.755917
GSK1059615	0.725475	0.561587	0.536738	0.320534
GSK1070916	1.87654	0.9545	1.05661	1.01806
GSK1120212 (Trametinib)	1.32187	1.69919	1.09721	0.83195
GSK1838705A	1.47115	1.18314	1.22143	1.04489
GSK1904529A	1.13277	1.27372	0.991519	1.01784
GSK2126458	0.445268	0.51261	0.256294	0.302944
GSK461364	0.428609	0.900363	0.608511	0.80564
GSK690693	2.05153	1.3265	1.29093	1.18473
Hesperadin	0.936675	0.632753	0.797361	0.731677
HMN-214	0.503979	0.612593	0.869531	0.742995
IC-87114	0.995935	1.00191	0.97667	0.973107
Imatinib (Gleevec)	1.42767	1.40348	1.49725	1.57589
Imatinib Mesylate	1.45837	1.75281	1.74358	2.10524
IMD 0354	0.424461	0.771339	2.37554	0.984431
INCB28060	0.748053	0.74001	1.22382	1.09004
Indirubin	0.863891	1.25484	1.45938	1.53425
INK 128	0.89003	0.674191	0.556413	0.410116
JNJ-38877605	1.08776	1.26527	1.4642	1.19966
JNJ-7706621	0.403054	0.877532	1.49933	0.816944
Ki8751	1.14935	0.979235	0.904315	0.903752
KRN 633	0.908158	1.06602	1.08855	1.0436
Ku-0063794	0.528262	0.688916	0.679619	0.416427
KU-55933	1.44592	1.34823	1.1747	1.40651
KU-60019	1.39176	1.29668	1.50754	1.63642
KW 2449	1.51975	1.39953	1.3009	1.09197
KX2-391	0.244354	0.690717	0.903104	0.639765
Lapatinib Ditosylate (Tykerb)	1.28641	1.27193	1.08112	1.20306
LDN193189	0.994963	1.52294	1.23706	1.64503
Linifanib (ABT-869)	1.19051	0.99936	1.42983	1.2676
Linsitinib (OSI-906)	1.58027	1.27607	1.60735	1.27218
LY2228820	1.57646	1.22523	1.05029	1.1375
LY2603618 (IC-83)	1.08985	0.9259	1.14395	1.28973
LY2784544	0.892771	1.11214	1.09739	1.4098
LY294002	1.45571	1.19054	1.07956	1.11767
Masitinib (AB1010)	0.651251	1.02099	1.25226	0.917388
MGCD-265	0.984435	1.11085	0.769904	0.978609
MK-2206 dihydrochloride	1.20524	0.969122	0.764036	0.673496
MK-2461	1.02833	1.0434	1.21305	1.05589
MK-5108 (VX-689)	0.606822	0.650889	0.841166	0.764565
MLN8054	1.40023	0.948474	1.12241	1.03994
MLN8237 (Alisertib)	1.05576	1.03194	1.21277	1.09639
Motesanib Diphosphate	1.0941	1.10294	0.970228	1.11867
Mubritinib (TAK 165)	0.835242	0.870194	1.04561	1.02696
Neratinib (HKI-272)	0.556717	0.721383	0.879003	0.644732
Nilotinib (AMN-107)	0.920681	1.0718	0.75506	1.07931
NU7441(KU-57788)	1.69639	1.05807	1.2104	1.17872
NVP-ADW742	1.09928	0.924478	0.942103	0.810997
NVP-BGT226	1.42213	0.479928	0.980856	0.646286
NVP-BHG712	1.26873	0.898203	0.873113	1.2671
NVP-BSK805	0.959453	1.4585	1.0409	1.06965
NVP-BVU972	0.85551	0.639075	0.73454	0.891342
NVP-TAE226	1.37301	1.06318	0.87692	0.775679
ON-01910	0.323128	0.667308	0.762714	0.736842
OSI-027	0.748174	0.700611	0.44279	0.431167
OSI-420 (Desmethyl Erlotinib)	0.431192	0.687856	0.972953	0.831482
OSI-930	0.691512	0.86513	1.04892	1.06614
OSU-03012	0.754157	2.51202	1.30164	1.23604
Palomid 529	1.08448	1.22442	1.06044	1.02376
Pazopanib HCl	1.07053	1.10088	1.0238	1.03946
PCI-32765 (Ibrutinib)	0.976598	0.963514	0.791598	0.528312
PD 0332991 (Palbociclib) HCl	1.49223	1.25978	1.34973	1.05123
PD0325901	1.17008	1.58265	1.22224	1.28907
PD153035 HCl	0.858881	0.812491	0.544032	0.534442
PD173074	0.740485	0.945839	0.689855	0.839608
PD318088	2.19988	1.9537	1.52824	1.5013
PD98059	1.02295	1.25635	1.58362	1.37256
Pelitinib (EKB-569)	0.761534	0.851941	1.16473	0.820098
PF-00562271	0.291129	0.772051	1.55927	0.795205
PF-03814735	0.664624	1.37359	1.19038	0.816923
PF-04217903	1.14684	1.16093	1.07227	0.951327
PF-04691502	0.883768	0.663086	0.564824	0.389742
PF-05212384 (PKI-587)	0.929478	0.82076	0.891822	0.876709
PH-797804	0.769408	1.17578	1.00171	1.09823
PHA-665752	0.690239	1.67823	1.8113	0.984726
PHA-680632	1.05881	0.722032	1.03338	1.22072
PHA-767491	0.341919	0.674529	0.429948	0.594356
PHA-793887	0.251254	0.632556	1.84104	1.24657
PHA-848125	0.22635	0.739944	0.390309	0.28383
Phenformin hydrochloride	1.12113	1.26238	1.14991	1.06723
PHT-427	1.04162	1.05402	1.18	0.950365
PI-103	1.02282	0.973561	1.04337	0.790245
Piceatannol	1.23174	1.6622	1.56267	1.28468
PIK-293	0.472495	0.872061	0.748058	1.03932
PIK-294	0.711736	1.10245	0.902848	1.13937
PIK-75	0.225744	0.482696	0.222957	0.401771
PIK-90	1.17744	0.638767	1.11216	0.852802
PIK-93	1.12291	0.857727	1.0596	0.970907
PKI-402	0.852205	0.720982	1.08897	0.528701
PLX-4720	0.940383	0.939164	0.798539	0.765054
Ponatinib (AP24534)	0.451643	0.66478	0.582523	0.340113
PP-121	0.440583	0.583649	0.597733	0.40488
PP242	0.792101	0.546091	0.765281	0.660474
Quercetin (Sophoretin)	0.947441	1.06316	1.02886	0.903534
Quizartinib (AC220)	1.05853	1.15534	1.05621	0.848322
R406	1.12407	0.892467	0.960419	0.974812
R406(free base)	1.16218	1.33518	1.16513	1.06064
R788 (Fostamatinib)	3.27632	0.951933	0.869421	0.903826
R935788 (Fostamatinib disodium, R788 disodium)	2.46913	0.635266	1.03254	0.958824
Raf265 derivative	0.751111	0.809201	1.08473	1.00909
Rapamycin (Sirolimus)	1.45685	1.32621	1.25151	1.01075
Regorafenib (BAY 73-4506)	0.73592	0.908513	0.732867	0.778476
Roscovitine (Seliciclib, CYC202)	1.50169	1.22577	1.58229	1.32605
Ruxolitinib (INCB018424)	1.0367	1.11743	0.908375	0.943058
SAR131675	0.882194	1.05649	1.00702	0.905946
Saracatinib (AZD0530)	0.824851	0.58992	1.00817	0.884653
SB 202190	0.929387	0.86358	0.817166	0.696537
SB 203580	1.14043	1.02432	0.864	0.840628
SB 216763	1.57983	1.36282	1.43979	1.3513
SB 415286	2.38535	1.24689	1.7197	1.49223
SB 431542	1.10435	1.14409	1.23916	1.07635
SB 525334	0.883051	1.00739	0.990661	0.969639
SB590885	1.00872	1.13712	1.13058	1.26073
Semaxanib (SU5416)	0.757339	1.18914	1.30577	1.54051
SGX-523	1.31666	1.18644	1.29161	1.14382
SNS-032 (BMS-387032)	0.298509	0.647285	1.11594	0.426405
SNS-314	1.53275	0.888535	1.11367	0.856053
Sorafenib (Nexavar)	0.938131	1.13954	0.849209	0.861496
Sotrastaurin (AEB071)	1.36597	1.04235	1.45847	1.42715
SP600125	1.19772	1.14329	1.17009	1.02188
Staurosporine	0.529902	0.491413	0.28314	0.328406
SU11274	0.690559	0.911828	0.919699	0.759292
Sunitinib Malate (Sutent)	0.899141	1.12359	0.897966	1.09507
TAE684 (NVP-TAE684)	1.62881	0.83061	1.28414	1.15266
TAK-285	0.762779	0.902582	1.04009	1.14056
TAK-733	1.3542	1.87029	1.34167	1.34613
TAK-901	1.08308	0.863543	1.10584	1.18415
Tandutinib (MLN518)	0.995327	1.2027	0.940153	0.875964
Telatinib (BAY 57-9352)	1.02248	1.11436	1.11227	1.19831
Temsirolimus (Torisel)	1.03556	1.01785	0.892173	0.951327
TG 100713	1.37442	1.28344	1.05935	1.28148
TG100-115	1.01142	1.09088	1.14887	1.01354
TG101209	6.47124	0.846612	2.42887	1.64086
TG101348 (SAR302503)	1.15351	1.22603	1.02655	1.12526
TGX-221	1.02667	0.736435	1.3257	1.17114
Thiazovivin	1.54116	1.05244	0.686519	0.993981
Tideglusib	1.24631	1.17836	1.23485	1.28793
Tie2 kinase inhibitor	1.27813	1.04204	1.07343	1.06215
Tivozanib (AV-951)	1.03242	0.718621	0.727318	0.810053
Tofacitinib (CP-690550, Tasocitinib)	0.98966	0.812925	0.813119	1.03988
Tofacitinib citrate (CP-690550 citrate)	1.20362	1.01532	0.8012	0.966051
Torin 1	0.529073	0.563736	0.320982	0.27585
Torin 2	0.942652	0.733677	0.545518	0.373815
TPCA-1	1.27006	1.25498	1.25367	0.704817
Triciribine (Triciribine phosphate)	0.908459	0.710172	0.923155	0.379304
TSU-68	1.33153	1.26846	1.27909	2.04182
TWS119	1.2184	1.05004	0.951379	0.826566
Tyrphostin AG 879 (AG 879)	0.806113	1.04164	1.15017	0.828981
U0126-EtOH	1.01212	1.49117	1.27156	1.58973
Vandetanib (Zactima)	0.803519	0.999299	0.714457	1.06558
Vatalanib dihydrochloride (PTK787)	0.829216	1.03408	0.985979	0.880579
Vemurafenib (PLX4032)	0.967234	0.98928	0.962528	0.96961
VX-680 (MK-0457, Tozasertib)	1.52827	0.95677	0.80076	0.6956
VX-702	0.819705	0.827968	0.723466	0.936616
WAY-600	1.04171	0.981409	0.632221	0.546627
WHI-P154	1.03422	1.15842	0.847618	1.07773
Wortmannin	0.959906	0.879765	0.982984	0.784723
WP1066	0.177648	0.0260442	0.107905	0.0728317
WP1130	0.329241	0.045605	0.125631	0.119677
WYE-125132	0.760597	0.75478	0.552851	0.393013
WYE-354	1.10897	1.0013	0.861477	0.946664
WYE-687	0.782824	0.725818	0.725424	0.465328
WZ3146	1.3873	0.795965	0.926923	0.815402
WZ4002	0.625723	0.76023	0.978507	0.93187
WZ8040	1.60294	1.10731	1.14667	1.62885
XL-184 free base (Cabozantinib)	0.956881	1.0879	0.824495	1.14527
XL147	0.920982	1.18599	1.213	0.961479
XL765	0.693565	0.887512	0.70286	0.55279
Y-27632 2HCl	1.40265	1.1294	1.27813	1.17313
YM201636	0.730077	0.824862	0.764343	0.913356
ZM 336372	0.851875	1.0549	1.02289	0.980569
ZM-447439	1.40116	1.28226	1.35483	1.39973
ZSTK474	1.21514	0.968044	1.0691	0.824627
		#DIV/0!
		#DIV/0!
		#DIV/0!
		#DIV/0!
		#DIV/0!
		#DIV/0!
		#DIV/0!
		#DIV/0!
		#DIV/0!
		#DIV/0!
		#DIV/0!
		#DIV/0!
		#DIV/0!
		#DIV/0!
		#DIV/0!
		#DIV/0!
		#DIV/0!
		#DIV/0!
		#DIV/0!
		#DIV/0!
		#DIV/0!
		#DIV/0!
		#DIV/0!
		#DIV/0!
		#DIV/0!
		#DIV/0!
		#DIV/0!
		#DIV/0!
		#DIV/0!
		#DIV/0!
		#DIV/0!
		#DIV/0!
		#DIV/0!
		#DIV/0!
		#DIV/0!
		#DIV/0!
		#DIV/0!
		#DIV/0!
		#DIV/0!
		#DIV/0!
		#DIV/0!
		#DIV/0!
		#DIV/0!
		#DIV/0!
		#DIV/0!
		#DIV/0!
		#DIV/0!
		#DIV/0!
		#DIV/0!
		#DIV/0!
		#DIV/0!
		#DIV/0!
		#DIV/0!
		#DIV/0!
		#DIV/0!
		#DIV/0!
		#DIV/0!
		#DIV/0!
		#DIV/0!
		#DIV/0!
		#DIV/0!
		#DIV/0!
		#DIV/0!
		#DIV/0!
		#DIV/0!
		#DIV/0!
		#DIV/0!
		#DIV/0!
		#DIV/0!
		#DIV/0!
		#DIV/0!
		#DIV/0!
		#DIV/0!
		#DIV/0!
		#DIV/0!
		#DIV/0!
		#DIV/0!
		#DIV/0!
		#DIV/0!
		#DIV/0!
		#DIV/0!
		#DIV/0!
		#DIV/0!
		#DIV/0!
		#DIV/0!
		#DIV/0!
		#DIV/0!
		#DIV/0!
		#DIV/0!
		#DIV/0!
		#DIV/0!
		#DIV/0!
		#DIV/0!
		#DIV/0!
		#DIV/0!
		#DIV/0!
		#DIV/0!
		#DIV/0!
		#DIV/0!
		#DIV/0!
		#DIV/0!
		#DIV/0!
		#DIV/0!
		#DIV/0!
		#DIV/0!
		#DIV/0!
		#DIV/0!
		#DIV/0!
		#DIV/0!
		#DIV/0!
		#DIV/0!
		#DIV/0!
		#DIV/0!
		#DIV/0!
		#DIV/0!
		#DIV/0!
		#DIV/0!
		#DIV/0!
		#DIV/0!
		#DIV/0!
		#DIV/0!
		#DIV/0!
		#DIV/0!
		#DIV/0!
		#DIV/0!
		#DIV/0!
		#DIV/0!
		#DIV/0!
		#DIV/0!
		#DIV/0!
		#DIV/0!
		#DIV/0!
		#DIV/0!
		#DIV/0!
		#DIV/0!
		#DIV/0!
		#DIV/0!
		#DIV/0!
		#DIV/0!
		#DIV/0!
		#DIV/0!
		#DIV/0!
		#DIV/0!
		#DIV/0!
		#DIV/0!
		#DIV/0!
		#DIV/0!
		#DIV/0!
		#DIV/0!
		#DIV/0!
		#DIV/0!
		#DIV/0!
		#DIV/0!
		#DIV/0!
		#DIV/0!
		#DIV/0!
		#DIV/0!
		#DIV/0!
		#DIV/0!
		#DIV/0!
		#DIV/0!
		#DIV/0!
		#DIV/0!
		#DIV/0!
		#DIV/0!
		#DIV/0!
		#DIV/0!
		#DIV/0!
		#DIV/0!
		#DIV/0!
		#DIV/0!
		#DIV/0!
		#DIV/0!
		#DIV/0!
		#DIV/0!
		#DIV/0!
		#DIV/0!
		#DIV/0!
		#DIV/0!
		#DIV/0!
		#DIV/0!
		#DIV/0!
		#DIV/0!
		#DIV/0!
		#DIV/0!
		#DIV/0!
		#DIV/0!
		#DIV/0!
		#DIV/0!
		#DIV/0!
		#DIV/0!
		#DIV/0!
		#DIV/0!
		#DIV/0!
		#DIV/0!
		#DIV/0!
		#DIV/0!
		#DIV/0!
		#DIV/0!
		#DIV/0!
		#DIV/0!
		#DIV/0!
		#DIV/0!
		#DIV/0!
		#DIV/0!
		#DIV/0!
		#DIV/0!
		#DIV/0!
		#DIV/0!
		#DIV/0!
		#DIV/0!
		#DIV/0!
		#DIV/0!
		#DIV/0!
		#DIV/0!
		#DIV/0!
		#DIV/0!
		#DIV/0!
		#DIV/0!
		#DIV/0!
		#DIV/0!
		#DIV/0!
		#DIV/0!
		#DIV/0!
		#DIV/0!
		#DIV/0!
		#DIV/0!
		#DIV/0!
		#DIV/0!
		#DIV/0!
		#DIV/0!
		#DIV/0!
		#DIV/0!
		#DIV/0!
		#DIV/0!
		#DIV/0!
		#DIV/0!
		#DIV/0!
		#DIV/0!
		#DIV/0!
		#DIV/0!
		#DIV/0!
		#DIV/0!
		#DIV/0!
		#DIV/0!
		#DIV/0!
		#DIV/0!
		#DIV/0!
		#DIV/0!
		#DIV/0!
		#DIV/0!
		#DIV/0!
		#DIV/0!
		#DIV/0!
		#DIV/0!
		#DIV/0!
		#DIV/0!
		#DIV/0!
		#DIV/0!
		#DIV/0!
		#DIV/0!
		#DIV/0!
		#DIV/0!
		#DIV/0!
		#DIV/0!
		#DIV/0!
		#DIV/0!
		#DIV/0!
		#DIV/0!
		#DIV/0!
		#DIV/0!
		#DIV/0!
		#DIV/0!
		#DIV/0!
		#DIV/0!
		#DIV/0!
		#DIV/0!
		#DIV/0!
		#DIV/0!
		#DIV/0!
		#DIV/0!
		#DIV/0!
		#DIV/0!
		#DIV/0!
		#DIV/0!
		#DIV/0!
		#DIV/0!
		#DIV/0!
		#DIV/0!
		#DIV/0!
		#DIV/0!
		#DIV/0!
		#DIV/0!
		#DIV/0!
		#DIV/0!
		#DIV/0!
		#DIV/0!
		#DIV/0!
		#DIV/0!
		#DIV/0!
		#DIV/0!
		#DIV/0!
		#DIV/0!
		#DIV/0!
		#DIV/0!
		#DIV/0!
		#DIV/0!
		#DIV/0!
		#DIV/0!
		#DIV/0!
		#DIV/0!
		#DIV/0!
		#DIV/0!
		#DIV/0!
		#DIV/0!
		#DIV/0!
		#DIV/0!
		#DIV/0!
		#DIV/0!
		#DIV/0!
		#DIV/0!
		#DIV/0!
		#DIV/0!
		#DIV/0!
		#DIV/0!
		#DIV/0!
		#DIV/0!
		#DIV/0!
		#DIV/0!
		#DIV/0!
		#DIV/0!
		#DIV/0!
		#DIV/0!
		#DIV/0!
		#DIV/0!
		#DIV/0!
		#DIV/0!
		#DIV/0!
		#DIV/0!
		#DIV/0!
		#DIV/0!
		#DIV/0!
		#DIV/0!
		#DIV/0!
		#DIV/0!
		#DIV/0!
		#DIV/0!
		#DIV/0!
		#DIV/0!
		#DIV/0!
		#DIV/0!
		#DIV/0!
		#DIV/0!
		#DIV/0!
		#DIV/0!
		#DIV/0!
		#DIV/0!
		#DIV/0!
		#DIV/0!
		#DIV/0!
		#DIV/0!
		#DIV/0!
		#DIV/0!
		#DIV/0!
		#DIV/0!
		#DIV/0!
		#DIV/0!
		#DIV/0!
		#DIV/0!
		#DIV/0!
		#DIV/0!
		#DIV/0!
		#DIV/0!
		#DIV/0!
		#DIV/0!
		#DIV/0!
		#DIV/0!
		#DIV/0!
		#DIV/0!
		#DIV/0!
		#DIV/0!
		#DIV/0!
		#DIV/0!
		#DIV/0!
		#DIV/0!
		#DIV/0!
		#DIV/0!
		#DIV/0!
		#DIV/0!
		#DIV/0!
		#DIV/0!
		#DIV/0!
		#DIV/0!
		#DIV/0!
		#DIV/0!
		#DIV/0!
		#DIV/0!
		#DIV/0!
		#DIV/0!
		#DIV/0!
		#DIV/0!
		#DIV/0!
		#DIV/0!
		#DIV/0!
		#DIV/0!
		#DIV/0!
		#DIV/0!
		#DIV/0!
		#DIV/0!
		#DIV/0!
		#DIV/0!
		#DIV/0!
		#DIV/0!
		#DIV/0!
		#DIV/0!
		#DIV/0!
		#DIV/0!
		#DIV/0!
		#DIV/0!
		#DIV/0!
		#DIV/0!
		#DIV/0!
		#DIV/0!
		#DIV/0!
		#DIV/0!
		#DIV/0!
		#DIV/0!
		#DIV/0!
		#DIV/0!
		#DIV/0!
		#DIV/0!
		#DIV/0!
		#DIV/0!
		#DIV/0!
		#DIV/0!
		#DIV/0!
		#DIV/0!
		#DIV/0!
		#DIV/0!
		#DIV/0!
		#DIV/0!
		#DIV/0!
		#DIV/0!
		#DIV/0!
		#DIV/0!
		#DIV/0!
		#DIV/0!
		#DIV/0!
		#DIV/0!
		#DIV/0!
		#DIV/0!
		#DIV/0!
		#DIV/0!
		#DIV/0!
		#DIV/0!
		#DIV/0!
		#DIV/0!
		#DIV/0!
		#DIV/0!
		#DIV/0!
		#DIV/0!
		#DIV/0!
		#DIV/0!
		#DIV/0!
		#DIV/0!
		#DIV/0!
		#DIV/0!
		#DIV/0!
		#DIV/0!
		#DIV/0!
		#DIV/0!
		#DIV/0!
		#DIV/0!
		#DIV/0!
		#DIV/0!
		#DIV/0!
		#DIV/0!
		#DIV/0!
		#DIV/0!
		#DIV/0!
		#DIV/0!
		#DIV/0!
		#DIV/0!
		#DIV/0!
		#DIV/0!
		#DIV/0!
		#DIV/0!
		#DIV/0!
		#DIV/0!
		#DIV/0!
		#DIV/0!
		#DIV/0!
		#DIV/0!
		#DIV/0!
		#DIV/0!
		#DIV/0!
		#DIV/0!
		#DIV/0!
		#DIV/0!
		#DIV/0!
		#DIV/0!
		#DIV/0!
		#DIV/0!
		#DIV/0!
		#DIV/0!
		#DIV/0!
		#DIV/0!
		#DIV/0!
		#DIV/0!
		#DIV/0!
		#DIV/0!
		#DIV/0!
		#DIV/0!
		#DIV/0!
		#DIV/0!
		#DIV/0!
		#DIV/0!
		#DIV/0!
		#DIV/0!
		#DIV/0!
		#DIV/0!
		#DIV/0!
		#DIV/0!
		#DIV/0!
		#DIV/0!
		#DIV/0!
		#DIV/0!
		#DIV/0!
		#DIV/0!
		#DIV/0!
		#DIV/0!
		#DIV/0!
		#DIV/0!
		#DIV/0!
		#DIV/0!
		#DIV/0!
		#DIV/0!
		#DIV/0!
		#DIV/0!
		#DIV/0!
		#DIV/0!
		#DIV/0!
		#DIV/0!
		#DIV/0!
		#DIV/0!
		#DIV/0!
		#DIV/0!
		#DIV/0!
		#DIV/0!
		#DIV/0!
		#DIV/0!
		#DIV/0!
		#DIV/0!
		#DIV/0!
		#DIV/0!
		#DIV/0!
		#DIV/0!
		#DIV/0!
		#DIV/0!
		#DIV/0!
		#DIV/0!
		#DIV/0!
		#DIV/0!
		#DIV/0!
		#DIV/0!
		#DIV/0!
		#DIV/0!
		#DIV/0!
		#DIV/0!
		#DIV/0!
		#DIV/0!
		#DIV/0!
		#DIV/0!
		#DIV/0!
		#DIV/0!
		#DIV/0!
		#DIV/0!
		#DIV/0!
		#DIV/0!
		#DIV/0!
		#DIV/0!
		#DIV/0!
		#DIV/0!
		#DIV/0!
		#DIV/0!
		#DIV/0!
		#DIV/0!
		#DIV/0!
		#DIV/0!
		#DIV/0!
		#DIV/0!
		#DIV/0!
		#DIV/0!
		#DIV/0!
		#DIV/0!
		#DIV/0!
		#DIV/0!
		#DIV/0!
		#DIV/0!
		#DIV/0!
		#DIV/0!
		#DIV/0!
		#DIV/0!
		#DIV/0!
		#DIV/0!
		#DIV/0!
		#DIV/0!
		#DIV/0!
		#DIV/0!
		#DIV/0!
		#DIV/0!
		#DIV/0!
		#DIV/0!
		#DIV/0!
		#DIV/0!
		#DIV/0!
		#DIV/0!
		#DIV/0!
		#DIV/0!
		#DIV/0!
		#DIV/0!
		#DIV/0!
		#DIV/0!
		#DIV/0!
		#DIV/0!
		#DIV/0!
		#DIV/0!
		#DIV/0!
		#DIV/0!
		#DIV/0!
		#DIV/0!
		#DIV/0!
		#DIV/0!
		#DIV/0!
		#DIV/0!
		#DIV/0!
		#DIV/0!
		#DIV/0!
		#DIV/0!
		#DIV/0!
		#DIV/0!
		#DIV/0!
		#DIV/0!
		#DIV/0!
		#DIV/0!
		#DIV/0!
		#DIV/0!
		#DIV/0!
		#DIV/0!
		#DIV/0!
		#DIV/0!
		#DIV/0!
		#DIV/0!
		#DIV/0!
		#DIV/0!
		#DIV/0!
		#DIV/0!
		#DIV/0!
		#DIV/0!
		#DIV/0!
		#DIV/0!
		#DIV/0!
		#DIV/0!
		#DIV/0!
		#DIV/0!
		#DIV/0!
		#DIV/0!
		#DIV/0!
		#DIV/0!
		#DIV/0!
		#DIV/0!
		#DIV/0!
		#DIV/0!
		#DIV/0!
		#DIV/0!
		#DIV/0!
		#DIV/0!
		#DIV/0!
		#DIV/0!
		#DIV/0!
		#DIV/0!
		#DIV/0!
		#DIV/0!
		#DIV/0!
		#DIV/0!
		#DIV/0!
		#DIV/0!
		#DIV/0!
		#DIV/0!
		#DIV/0!
		#DIV/0!
		#DIV/0!
		#DIV/0!
		#DIV/0!
		#DIV/0!
		#DIV/0!
		#DIV/0!
		#DIV/0!
		#DIV/0!
		#DIV/0!
		#DIV/0!
		#DIV/0!
		#DIV/0!
		#DIV/0!
		#DIV/0!
		#DIV/0!
		#DIV/0!
		#DIV/0!
		#DIV/0!
		#DIV/0!
		#DIV/0!
		#DIV/0!
		#DIV/0!
		#DIV/0!
		#DIV/0!
		#DIV/0!
		#DIV/0!
		#DIV/0!
		#DIV/0!
		#DIV/0!
		#DIV/0!
		#DIV/0!
		#DIV/0!
		#DIV/0!
		#DIV/0!
		#DIV/0!
		#DIV/0!
		#DIV/0!
		#DIV/0!
		#DIV/0!
		#DIV/0!
		#DIV/0!
		#DIV/0!
		#DIV/0!
		#DIV/0!
		#DIV/0!
		#DIV/0!
		#DIV/0!
		#DIV/0!
		#DIV/0!
		#DIV/0!
		#DIV/0!
		#DIV/0!
		#DIV/0!
		#DIV/0!
		#DIV/0!
		#DIV/0!
		#DIV/0!
		#DIV/0!
		#DIV/0!
		#DIV/0!
		#DIV/0!
		#DIV/0!
		#DIV/0!
		#DIV/0!
		#DIV/0!
		#DIV/0!
		#DIV/0!
		#DIV/0!
		#DIV/0!
		#DIV/0!
		#DIV/0!
		#DIV/0!
		#DIV/0!
		#DIV/0!
		#DIV/0!
		#DIV/0!
		#DIV/0!
		#DIV/0!
		#DIV/0!
		#DIV/0!
		#DIV/0!
		#DIV/0!
		#DIV/0!
		#DIV/0!
		#DIV/0!
		#DIV/0!
		#DIV/0!
		#DIV/0!
		#DIV/0!
		#DIV/0!
		#DIV/0!
		#DIV/0!
		#DIV/0!
		#DIV/0!
		#DIV/0!
		#DIV/0!
		#DIV/0!
		#DIV/0!
		#DIV/0!
		#DIV/0!
		#DIV/0!
		#DIV/0!
		#DIV/0!
		#DIV/0!
		#DIV/0!
		#DIV/0!
		#DIV/0!
		#DIV/0!
		#DIV/0!
		#DIV/0!
		#DIV/0!
		#DIV/0!
		#DIV/0!
		#DIV/0!
		#DIV/0!
		#DIV/0!
		#DIV/0!
		#DIV/0!
		#DIV/0!
		#DIV/0!
		#DIV/0!
		#DIV/0!
		#DIV/0!
		#DIV/0!
		#DIV/0!
		#DIV/0!
		#DIV/0!
		#DIV/0!
		#DIV/0!
		#DIV/0!
		#DIV/0!
		#DIV/0!
		#DIV/0!
		#DIV/0!
		#DIV/0!
		#DIV/0!
		#DIV/0!
		#DIV/0!
		#DIV/0!
		#DIV/0!
		#DIV/0!
		#DIV/0!
		#DIV/0!
		#DIV/0!
		#DIV/0!
		#DIV/0!
		#DIV/0!
		#DIV/0!
		#DIV/0!
		#DIV/0!
		#DIV/0!
		#DIV/0!
		#DIV/0!
		#DIV/0!
		#DIV/0!
		#DIV/0!
		#DIV/0!
		#DIV/0!
		#DIV/0!
		#DIV/0!
		#DIV/0!
		#DIV/0!
		#DIV/0!
		#DIV/0!
		#DIV/0!
		#DIV/0!
		#DIV/0!
		#DIV/0!
		#DIV/0!
		#DIV/0!
		#DIV/0!
		#DIV/0!
		#DIV/0!
		#DIV/0!
		#DIV/0!
		#DIV/0!
		#DIV/0!
		#DIV/0!
		#DIV/0!
		#DIV/0!
		#DIV/0!
		#DIV/0!
		#DIV/0!
		#DIV/0!
		#DIV/0!
		#DIV/0!
		#DIV/0!
		#DIV/0!
		#DIV/0!
		#DIV/0!
		#DIV/0!
		#DIV/0!
		#DIV/0!
		#DIV/0!
		#DIV/0!
		#DIV/0!
		#DIV/0!
		#DIV/0!
		#DIV/0!
		#DIV/0!
		#DIV/0!
		#DIV/0!
		#DIV/0!
		#DIV/0!
		#DIV/0!
		#DIV/0!
		#DIV/0!
		#DIV/0!
		#DIV/0!
		#DIV/0!
		#DIV/0!
		#DIV/0!
		#DIV/0!
		#DIV/0!
		#DIV/0!
		#DIV/0!
		#DIV/0!
		#DIV/0!
		#DIV/0!
		#DIV/0!
		#DIV/0!
		#DIV/0!
		#DIV/0!
		#DIV/0!
		#DIV/0!
		#DIV/0!
		#DIV/0!
		#DIV/0!
		#DIV/0!
		#DIV/0!
		#DIV/0!
		#DIV/0!
		#DIV/0!
		#DIV/0!
		#DIV/0!
		#DIV/0!
		#DIV/0!
		#DIV/0!
		#DIV/0!
		#DIV/0!
		#DIV/0!
		#DIV/0!
		#DIV/0!
		#DIV/0!
		#DIV/0!
		#DIV/0!
		#DIV/0!
		#DIV/0!
		#DIV/0!
		#DIV/0!
		#DIV/0!
		#DIV/0!
		#DIV/0!
		#DIV/0!
		#DIV/0!
		#DIV/0!
		#DIV/0!
		#DIV/0!
		#DIV/0!
		#DIV/0!
		#DIV/0!
		#DIV/0!
		#DIV/0!
		#DIV/0!
		#DIV/0!
		#DIV/0!
		#DIV/0!
		#DIV/0!
		#DIV/0!
		#DIV/0!
		#DIV/0!
		#DIV/0!
		#DIV/0!
		#DIV/0!
		#DIV/0!
		#DIV/0!
		#DIV/0!
		#DIV/0!
		#DIV/0!
		#DIV/0!
		#DIV/0!
		#DIV/0!
		#DIV/0!
		#DIV/0!
		#DIV/0!
		#DIV/0!
		#DIV/0!
		#DIV/0!
		#DIV/0!
		#DIV/0!
		#DIV/0!
		#DIV/0!
		#DIV/0!
		#DIV/0!
		#DIV/0!
		#DIV/0!
		#DIV/0!
		#DIV/0!
		#DIV/0!
		#DIV/0!
		#DIV/0!
		#DIV/0!
		#DIV/0!
		#DIV/0!
		#DIV/0!
		#DIV/0!
		#DIV/0!
		#DIV/0!
		#DIV/0!
		#DIV/0!
		#DIV/0!
		#DIV/0!
		#DIV/0!
		#DIV/0!
		#DIV/0!
		#DIV/0!
		#DIV/0!
		#DIV/0!
		#DIV/0!
		#DIV/0!
		#DIV/0!
		#DIV/0!
		#DIV/0!
		#DIV/0!
		#DIV/0!
		#DIV/0!
		#DIV/0!
		#DIV/0!
		#DIV/0!
		#DIV/0!
		#DIV/0!
		#DIV/0!
		#DIV/0!
		#DIV/0!
		#DIV/0!
		#DIV/0!
		#DIV/0!
		#DIV/0!
		#DIV/0!
		#DIV/0!
		#DIV/0!
		#DIV/0!
		#DIV/0!
		#DIV/0!
		#DIV/0!
		#DIV/0!
		#DIV/0!
		#DIV/0!
		#DIV/0!
		#DIV/0!
		#DIV/0!
		#DIV/0!
		#DIV/0!
		#DIV/0!
		#DIV/0!
		#DIV/0!
		#DIV/0!
		#DIV/0!
		#DIV/0!
		#DIV/0!
		#DIV/0!
		#DIV/0!
		#DIV/0!
		#DIV/0!
		#DIV/0!
		#DIV/0!
		#DIV/0!
		#DIV/0!
		#DIV/0!
		#DIV/0!
		#DIV/0!
		#DIV/0!
		#DIV/0!
		#DIV/0!
		#DIV/0!
		#DIV/0!
		#DIV/0!
		#DIV/0!
		#DIV/0!
		#DIV/0!
		#DIV/0!
		#DIV/0!
		#DIV/0!
		#DIV/0!
		#DIV/0!
		#DIV/0!
		#DIV/0!
		#DIV/0!
		#DIV/0!
		#DIV/0!
		#DIV/0!
		#DIV/0!
		#DIV/0!
		#DIV/0!
		#DIV/0!
		#DIV/0!
		#DIV/0!
		#DIV/0!
		#DIV/0!
		#DIV/0!
		#DIV/0!
		#DIV/0!
		#DIV/0!
		#DIV/0!
		#DIV/0!
		#DIV/0!
		#DIV/0!
		#DIV/0!
		#DIV/0!
		#DIV/0!
		#DIV/0!
		#DIV/0!
		#DIV/0!
		#DIV/0!
		#DIV/0!
		#DIV/0!
		#DIV/0!
		#DIV/0!
		#DIV/0!
		#DIV/0!
		#DIV/0!
		#DIV/0!
		#DIV/0!
		#DIV/0!
		#DIV/0!
		#DIV/0!
		#DIV/0!
		#DIV/0!
		#DIV/0!
		#DIV/0!
		#DIV/0!
		#DIV/0!
		#DIV/0!
		#DIV/0!
		#DIV/0!
		#DIV/0!
		#DIV/0!
		#DIV/0!
		#DIV/0!
		#DIV/0!
		#DIV/0!
		#DIV/0!
		#DIV/0!
		#DIV/0!
		#DIV/0!
		#DIV/0!
		#DIV/0!
		#DIV/0!
		#DIV/0!
		#DIV/0!
		#DIV/0!
		#DIV/0!
		#DIV/0!
		#DIV/0!
		#DIV/0!
		#DIV/0!
		#DIV/0!
		#DIV/0!
		#DIV/0!
		#DIV/0!
		#DIV/0!
		#DIV/0!
		#DIV/0!
		#DIV/0!
		#DIV/0!
		#DIV/0!
		#DIV/0!
		#DIV/0!
		#DIV/0!
		#DIV/0!
		#DIV/0!
		#DIV/0!
		#DIV/0!
		#DIV/0!
		#DIV/0!
		#DIV/0!
		#DIV/0!
		#DIV/0!
		#DIV/0!
		#DIV/0!
		#DIV/0!
		#DIV/0!
		#DIV/0!
		#DIV/0!
		#DIV/0!
		#DIV/0!
		#DIV/0!
		#DIV/0!
		#DIV/0!
		#DIV/0!
		#DIV/0!
		#DIV/0!
		#DIV/0!
		#DIV/0!
		#DIV/0!
		#DIV/0!
		#DIV/0!
		#DIV/0!
		#DIV/0!
		#DIV/0!
		#DIV/0!
		#DIV/0!
		#DIV/0!
		#DIV/0!
		#DIV/0!
		#DIV/0!
		#DIV/0!
		#DIV/0!
		#DIV/0!
		#DIV/0!
		#DIV/0!
		#DIV/0!
		#DIV/0!
		#DIV/0!
		#DIV/0!
		#DIV/0!
		#DIV/0!
		#DIV/0!
		#DIV/0!
		#DIV/0!
		#DIV/0!
		#DIV/0!
		#DIV/0!
		#DIV/0!
		#DIV/0!
		#DIV/0!
		#DIV/0!
		#DIV/0!
		#DIV/0!
		#DIV/0!
		#DIV/0!
		#DIV/0!
		#DIV/0!
		#DIV/0!
		#DIV/0!
		#DIV/0!
		#DIV/0!
		#DIV/0!
		#DIV/0!
		#DIV/0!
		#DIV/0!
		#DIV/0!
		#DIV/0!
		#DIV/0!
		#DIV/0!
		#DIV/0!
		#DIV/0!
		#DIV/0!
		#DIV/0!
		#DIV/0!
		#DIV/0!
		#DIV/0!
		#DIV/0!
		#DIV/0!
		#DIV/0!
		#DIV/0!
		#DIV/0!
		#DIV/0!
		#DIV/0!
		#DIV/0!
		#DIV/0!
		#DIV/0!
		#DIV/0!
		#DIV/0!
		#DIV/0!
		#DIV/0!
		#DIV/0!
		#DIV/0!
		#DIV/0!
		#DIV/0!
		#DIV/0!
		#DIV/0!
		#DIV/0!
		#DIV/0!
		#DIV/0!
		#DIV/0!
		#DIV/0!
		#DIV/0!
		#DIV/0!
		#DIV/0!
		#DIV/0!
		#DIV/0!
		#DIV/0!
		#DIV/0!
		#DIV/0!
		#DIV/0!
		#DIV/0!
		#DIV/0!
		#DIV/0!
		#DIV/0!
		#DIV/0!
		#DIV/0!
		#DIV/0!
		#DIV/0!
		#DIV/0!
		#DIV/0!
		#DIV/0!
		#DIV/0!
		#DIV/0!
		#DIV/0!
		#DIV/0!
		#DIV/0!
		#DIV/0!
		#DIV/0!
		#DIV/0!
		#DIV/0!
		#DIV/0!
		#DIV/0!
		#DIV/0!
		#DIV/0!
		#DIV/0!
		#DIV/0!
		#DIV/0!
		#DIV/0!
		#DIV/0!
		#DIV/0!
		#DIV/0!
		#DIV/0!
		#DIV/0!
		#DIV/0!
		#DIV/0!
		#DIV/0!
		#DIV/0!
		#DIV/0!
		#DIV/0!
		#DIV/0!
		#DIV/0!
		#DIV/0!
		#DIV/0!
		#DIV/0!
		#DIV/0!
		#DIV/0!
		#DIV/0!
		#DIV/0!
		#DIV/0!
		#DIV/0!
		#DIV/0!
		#DIV/0!
		#DIV/0!
		#DIV/0!
		#DIV/0!
		#DIV/0!
		#DIV/0!
		#DIV/0!
		#DIV/0!
		#DIV/0!
		#DIV/0!
		#DIV/0!
		#DIV/0!
		#DIV/0!
		#DIV/0!
		#DIV/0!
		#DIV/0!
		#DIV/0!
		#DIV/0!
		#DIV/0!
		#DIV/0!
		#DIV/0!
		#DIV/0!
		#DIV/0!
		#DIV/0!
		#DIV/0!
		#DIV/0!
		#DIV/0!
		#DIV/0!
		#DIV/0!
		#DIV/0!
		#DIV/0!
		#DIV/0!
		#DIV/0!
		#DIV/0!
		#DIV/0!
		#DIV/0!
		#DIV/0!
		#DIV/0!
		#DIV/0!
		#DIV/0!
		#DIV/0!
		#DIV/0!
		#DIV/0!
		#DIV/0!
		#DIV/0!
		#DIV/0!
		#DIV/0!
		#DIV/0!
		#DIV/0!
		#DIV/0!
		#DIV/0!
		#DIV/0!
		#DIV/0!
		#DIV/0!
		#DIV/0!
		#DIV/0!
		#DIV/0!
		#DIV/0!
		#DIV/0!
		#DIV/0!
		#DIV/0!
		#DIV/0!
		#DIV/0!
		#DIV/0!
		#DIV/0!
		#DIV/0!
		#DIV/0!
		#DIV/0!
		#DIV/0!
		#DIV/0!
		#DIV/0!
		#DIV/0!
		#DIV/0!
		#DIV/0!
		#DIV/0!
		#DIV/0!
		#DIV/0!
		#DIV/0!
		#DIV/0!
		#DIV/0!
		#DIV/0!
		#DIV/0!
		#DIV/0!
		#DIV/0!
		#DIV/0!
		#DIV/0!
		#DIV/0!
		#DIV/0!
		#DIV/0!
		#DIV/0!
		#DIV/0!
		#DIV/0!
		#DIV/0!
		#DIV/0!
		#DIV/0!
		#DIV/0!
		#DIV/0!
		#DIV/0!
		#DIV/0!
		#DIV/0!
		#DIV/0!
		#DIV/0!
		#DIV/0!
		#DIV/0!
		#DIV/0!
		#DIV/0!
		#DIV/0!
		#DIV/0!
		#DIV/0!
		#DIV/0!
		#DIV/0!
		#DIV/0!
		#DIV/0!
		#DIV/0!
		#DIV/0!
		#DIV/0!
		#DIV/0!
		#DIV/0!
		#DIV/0!
		#DIV/0!
		#DIV/0!
		#DIV/0!
		#DIV/0!
		#DIV/0!
		#DIV/0!
		#DIV/0!
		#DIV/0!
		#DIV/0!
		#DIV/0!
		#DIV/0!
		#DIV/0!
		#DIV/0!
		#DIV/0!
		#DIV/0!
		#DIV/0!
		#DIV/0!
		#DIV/0!
		#DIV/0!
		#DIV/0!
		#DIV/0!
		#DIV/0!
		#DIV/0!
		#DIV/0!
		#DIV/0!
		#DIV/0!
		#DIV/0!
		#DIV/0!
		#DIV/0!
		#DIV/0!
		#DIV/0!
		#DIV/0!
		#DIV/0!
		#DIV/0!
		#DIV/0!
		#DIV/0!
		#DIV/0!
		#DIV/0!
		#DIV/0!
		#DIV/0!
		#DIV/0!
		#DIV/0!
		#DIV/0!
		#DIV/0!
		#DIV/0!
		#DIV/0!
		#DIV/0!
		#DIV/0!
		#DIV/0!
		#DIV/0!
		#DIV/0!
		#DIV/0!
		#DIV/0!
		#DIV/0!
		#DIV/0!
		#DIV/0!
		#DIV/0!
		#DIV/0!
		#DIV/0!
		#DIV/0!
		#DIV/0!
		#DIV/0!
		#DIV/0!
		#DIV/0!
		#DIV/0!
		#DIV/0!
		#DIV/0!
		#DIV/0!
		#DIV/0!
		#DIV/0!
		#DIV/0!
		#DIV/0!
		#DIV/0!
		#DIV/0!
		#DIV/0!
		#DIV/0!
		#DIV/0!
		#DIV/0!
		#DIV/0!
		#DIV/0!
		#DIV/0!
		#DIV/0!
		#DIV/0!
		#DIV/0!
		#DIV/0!
		#DIV/0!
		#DIV/0!
		#DIV/0!
		#DIV/0!
		#DIV/0!
		#DIV/0!
		#DIV/0!
		#DIV/0!
		#DIV/0!
		#DIV/0!
		#DIV/0!
		#DIV/0!
		#DIV/0!
		#DIV/0!
		#DIV/0!
		#DIV/0!
		#DIV/0!
		#DIV/0!
		#DIV/0!
		#DIV/0!
		#DIV/0!
		#DIV/0!
		#DIV/0!
		#DIV/0!
		#DIV/0!
		#DIV/0!
		#DIV/0!
		#DIV/0!
		#DIV/0!
		#DIV/0!
		#DIV/0!
		#DIV/0!
		#DIV/0!
		#DIV/0!
		#DIV/0!
		#DIV/0!
		#DIV/0!
		#DIV/0!
		#DIV/0!
		#DIV/0!
		#DIV/0!
		#DIV/0!
		#DIV/0!
		#DIV/0!
		#DIV/0!
		#DIV/0!
		#DIV/0!
		#DIV/0!
		#DIV/0!
		#DIV/0!
		#DIV/0!
		#DIV/0!
		#DIV/0!
		#DIV/0!
		#DIV/0!
		#DIV/0!
		#DIV/0!
		#DIV/0!
		#DIV/0!
		#DIV/0!
		#DIV/0!
		#DIV/0!
		#DIV/0!
		#DIV/0!
		#DIV/0!
		#DIV/0!
		#DIV/0!
		#DIV/0!
		#DIV/0!
		#DIV/0!
		#DIV/0!
		#DIV/0!
		#DIV/0!
		#DIV/0!
		#DIV/0!
		#DIV/0!
		#DIV/0!
		#DIV/0!
		#DIV/0!
		#DIV/0!
		#DIV/0!
		#DIV/0!
		#DIV/0!
		#DIV/0!
		#DIV/0!
		#DIV/0!
		#DIV/0!
		#DIV/0!
		#DIV/0!
		#DIV/0!
		#DIV/0!
		#DIV/0!
		#DIV/0!
		#DIV/0!
		#DIV/0!
		#DIV/0!
		#DIV/0!
		#DIV/0!
		#DIV/0!
		#DIV/0!
		#DIV/0!
		#DIV/0!
		#DIV/0!
		#DIV/0!
		#DIV/0!
		#DIV/0!
		#DIV/0!
		#DIV/0!
		#DIV/0!
		#DIV/0!
		#DIV/0!
		#DIV/0!
		#DIV/0!
		#DIV/0!
		#DIV/0!
		#DIV/0!
		#DIV/0!
		#DIV/0!
		#DIV/0!
		#DIV/0!
		#DIV/0!
		#DIV/0!
		#DIV/0!
		#DIV/0!
		#DIV/0!
		#DIV/0!
		#DIV/0!
		#DIV/0!
		#DIV/0!
		#DIV/0!
		#DIV/0!
		#DIV/0!
		#DIV/0!
		#DIV/0!
		#DIV/0!
		#DIV/0!
		#DIV/0!
		#DIV/0!
		#DIV/0!
		#DIV/0!
		#DIV/0!
		#DIV/0!
		#DIV/0!
		#DIV/0!
		#DIV/0!
		#DIV/0!
		#DIV/0!
		#DIV/0!
		#DIV/0!
		#DIV/0!
		#DIV/0!
		#DIV/0!
		#DIV/0!
		#DIV/0!
		#DIV/0!
		#DIV/0!
		#DIV/0!
		#DIV/0!
		#DIV/0!
		#DIV/0!
		#DIV/0!
		#DIV/0!
		#DIV/0!
		#DIV/0!
		#DIV/0!
		#DIV/0!
		#DIV/0!
		#DIV/0!
		#DIV/0!
		#DIV/0!
		#DIV/0!
		#DIV/0!
		#DIV/0!
		#DIV/0!
		#DIV/0!
		#DIV/0!
		#DIV/0!
		#DIV/0!
		#DIV/0!
		#DIV/0!
		#DIV/0!
		#DIV/0!
		#DIV/0!
		#DIV/0!
		#DIV/0!
		#DIV/0!
		#DIV/0!
		#DIV/0!
		#DIV/0!
		#DIV/0!
		#DIV/0!
		#DIV/0!
[truncated: 1,548 more rows]

## Sheet: Figure 2A
Figure 2A
Drug	Concentration	Replicate 1	Replicate 2	Replicate 3		p-value (T-Test, two-sided, unpaired, equal variance)
DMSO		1	1	1
BIO	100 nM	1.00242	1.51553	0.955152		0.4291
BIO	1 µM	1.63526	1.22721	1.07829		0.132731
BIO	10 µM	2.05737	2.54327	1.66595		0.012735
Selumetinib	100 nM	1.08117	1.51766	1.25951		0.086859
Selumetinib	1 µM	2.3679	2.31896	1.51201		0.0184202
Selumetinib	10 µM	1.57578	1.98188	1.56626		0.00665904
Trametinib	100 nM	1.61435	2.43033	1.57673		0.0349205
Trametinib	1 µM	1.79024	1.96128	1.51266		0.0044677
Trametinib	10 µM	1.888	2.34687	1.73879		0.00562668
PD318088	100 nM	1.30131	1.49347	1.10187		0.0573517
PD318088	1 µM	1.62858	1.39192	1.10501		0.0683244
PD318088	10 µM	1.80329	2.01419	1.63707		0.0016926

## Sheet: Figure 2B
Figure 2B
Drug	Concentration	Replicate 1	Replicate 2	Replicate 3	Replicate 4		p-value (T-Test, two-sided, unpaired, equal variance)
DMSO		0.525255	1.01943	1.57399	0.881332
BIO	10 µM	0.486695	0.812867	1.10785	0.626082		0.381477
Selumetinib	100 nM	3.97537	4.04954	5.07857	2.52758		0.00217716
Selumetinib	1 µM	3.76093	4.89426	5.28202	2.76592		0.00200718
Trametinib	100 nM	3.06189	3.50098	3.9662	2.15013		0.00274395
Trametinib	1 µM	4.03087	4.08714	5.64807	3.36613		0.000818263
PD318088	100 nM	4.4777	3.97537	5.33106	3.13346		0.000718913
PD318088	1 µM	4.0636	4.10607	5.36815	2.93039		0.00122159

## Sheet: Figure 2C
Figure 2C
Concentration nM	Replicate 1	Replicate 2	Replicate 3			p-value (T-Test, two-sided, unpaired, equal variance)
0	1	1	1
1	1.09486	1.04907	1.36776			0.161584
10	1.8504	2.07934	1.48393			0.00973514
50	2.11037	2.14455	1.84331			0.000410226
100	2.07165	2.20753	1.72945			0.00213321
500	2.05487	2.2637	1.78405			0.00173542
1000	2.10862	2.26549	1.6959			0.00382516

## Sheet: Figure 2D
Figure 2D
Treatment period [h]	Replicate 1	Replicate 2	Replicate 3			p-value (T-Test, two-sided, unpaired, equal variance)
0	1	1	1
4	1.78	2.01	1.62			0.00208135
8	1.55	2.1	3.07			0.0492774
16	4.26	1.97	2.68			0.0436416
32	2.41	3.05	4.5			0.0199034

## Sheet: Figure 2E
Figure 2E
HT29
Drug	concentration	Replicate 1	Replicate 2	Replicate 3		p-value (T-Test, two-sided, unpaired, equal variance)
DMSO		0.890828	1.14331	0.96586
XAV939	10 µM	1.58728	1.74499	1.2141		0.0416665
CHIR99021	10 µM	6.99611	7.85287	4.05552		0.010026
Trametinib	100 nM	3.27135	3.2638	3.33238		8.00189e-06
Trametinib	1 µM	3.46587	3.27892	2.77641		0.00057898
Trametinib	10 µM	4.55216	3.68046	3.24875		0.00193325
HCT116
Drug	concentration	Replicate 1	Replicate 2	Replicate 3		p-value (T-Test, two-sided, unpaired, equal variance)
DMSO		0.736144	1.31469	0.949162
XAV939	10 µM	0.330196	0.613326	0.463742		0.0474078
CHIR99021	10 µM	5.31988	6.78051	6.38518		0.000383346
Trametinib	100 nM	2.33711	3.08384	2.26796		0.00736193
Trametinib	1 µM	2.37522	2.89734	2.05346		0.00843872
Trametinib	10 µM	1.37369	2.11608	1.18487		0.166615
SW403
Drug	concentration	Replicate 1	Replicate 2	Replicate 3		p-value (T-Test, two-sided, unpaired, equal variance)
DMSO		1.01484	0.816722	1.16844
XAV939	10 µM	0.702831	0.600645	0.826212		0.0743906
CHIR99021	10 µM	0.67889	0.564319	1.37039		0.660039
Trametinib	100 nM	2.11587	2.24168	2.77903		0.00373609
Trametinib	1 µM	1.7916	2.2262	2.73129		0.0125495
Trametinib	10 µM	1.61468	2.23135	2.59293		0.0194194

## Sheet: Figure 3A
Figure 3A
AXIN2 expression
siRNA	Replicate 1	Replicate 2	Replicate 3		p-value (T-Test, two-sided, unpaired, equal variance)
scbl	1.49768	1.08879	0.413529
APC	18.671	23.9629	16.9835		0.000889716
CTNNB1	0.700308	0.196972	0.169897		0.148088
MEK1	1.43667	0.994972	0.705179		0.910486
MEK2	2.27006	1.57942	0.678018		0.413823
MEK1 + MEK2	3.44872	2.84691	2.28057		0.0158498
MEK1 expression
siRNA	Replicate 1	Replicate 2	Replicate 3		p-value (T-Test, two-sided, unpaired, equal variance)
scbl	1.08714	1.16516	0.7477
APC	1.00268	1.31391	0.779452		0.881226
CTNNB1	0.854923	1.07713	0.924791		0.756937
MEK1	0.231198	0.118574	0.102276		0.00320819
MEK2	0.883029	0.870872	0.537325		0.239298
MEK1 + MEK2	0.273674	0.0960901	0.0779593		0.00395862
MEK2 expression
siRNA	Replicate 1	Replicate 2	Replicate 3		p-value (T-Test, two-sided, unpaired, equal variance)
scbl	1.81008	0.427121	0.762803
APC	1.62006	0.48612	0.848341		0.978717
CTNNB1	1.72833	0.544392	1.76873		0.5808
MEK1	2.03174	0.441163	0.811905		0.888537
MEK2	0.299242	0.052899	0.0397211		0.1102
MEK1 + MEK2	0.417366	0.101254	0.038103		0.132929

## Sheet: Figure 3B
Figure 3B
AXIN2 expression
siRNA	Replicate 1	Replicate 2	Replicate 3		p-value (T-Test, two-sided, unpaired, equal variance)
scbl	1.41258	0.847724	0.739694
APC	13.8806	8.70393	9.30711		0.00427198
CTNNB1	0.423862	0.29287	0.282241		0.0354074
ERK1	2.67895	3.46215	2.18606		0.014062
ERK2	1.57462	2.30537	1.85961		0.03746
ERK1 + ERK2	3.20058	5.06888	4.20372		0.00548381
ERK1 expression
siRNA	Replicate 1	Replicate 2	Replicate 3		p-value (T-Test, two-sided, unpaired, equal variance)
scbl	0.18636	1.56862	1.24502
APC	0.0798166	1.50472	0.336691		0.584484
CTNNB1	0.0861403	1.57953	0.476154		0.664397
ERK1	0.0244532	0.303443	0.0704543		0.111635
ERK2	0.0991781	1.30994	0.251071		0.4735
ERK1 + ERK2	0.0314564	0.352615	0.0672727		0.119135
ERK2 expression
siRNA	Replicate 1	Replicate 2	Replicate 3		p-value (T-Test, two-sided, unpaired, equal variance)
scbl	1.02817	0.550984	1.42084
APC	0.92024	1.37562	1.38519		0.483938
CTNNB1	0.752666	1.12773	1.15408		0.96955
ERK1	1.04494	0.733778	1.25418		0.971982
ERK2	0.246003	0.202606	0.293225		0.0408665
ERK1 + ERK2	0.377204	0.343111	0.392314		0.0669601

## Sheet: Figure 3C
Figure 3C
HCT116
Drug	concentration	Replicate 1	Replicate 2	Replicate 3		p-value (T-Test, two-sided, unpaired, equal variance)
DMSO		0.574152	0.962264	1.46358
XAV939	10 µM	0.442732	0.499829	1.00313		0.324382
CHIR99021	10 µM	6.4286	5.20358	5.73385		0.000398488
GDC-0994	100 nM	0.778897	1.26972	1.59605		0.572703
GDC-0995	1 µM	1.21378	2.19543	2.23381		0.104838
GDC-0996	10 µM	5.20358	6.7016	5.85433		0.000618595
SW480
Drug	concentration	Replicate 1	Replicate 2	Replicate 3		p-value (T-Test, two-sided, unpaired, equal variance)
DMSO		0.798604	1.07591	1.12549
XAV939	10 µM	0.60733	0.69282	0.889183		0.109184
CHIR99021	10 µM	0.714771	0.976406	0.883041		0.327354
GDC-0994	100 nM	1.73574	1.53214	1.52156		0.00841408
GDC-0995	1 µM	1.36656	1.85389	2.07851		0.0304286
GDC-0996	10 µM	1.5163	1.69414	2.23543		0.0269884

[truncated: 28 more sheets: Figure 3D, Figure 4D, Figure 4E, Figure 5A, Figure 5D, Figure 5E, Figure 6B, Figure 6C, Figure 6D, Figure 6E, Figure 7B, Figure 7F, Figure 8C, Supp. Figure 1A, Supp. Figure 3A, Supp. Figure 3B, Supp. Figure 4A, Supp. Figure 4B, Supp. Figure 6B, Supp. Figure 6C …]
